# Supplementary material for: Marker Identification of the Grade of Dysplasia of Intraductal Papillary Mucinous Neoplasm in Pancreatic Cyst Fluid by Quantitative Proteomic Profiling
Source: Cancers (Basel). 2020 Aug 23;12(9):2383. doi: 10.3390/cancers12092383 (PMC7565268; doi:10.3390/cancers12092383)
Supplement: Supplementary file 1 [file cancers-12-02383-s001.zip]

Archive with 4 entries (3 files):
- cancers-911666-suppl - final/
- cancers-911666-suppl - final/cancers-911666-suppl-proof.docx
- cancers-911666-suppl - final/Supplementary Tables.xlsx
- cancers-911666-suppl - final/~$Supplementary Tables.xlsx
