# Supplementary material for: Marker Identification of the Grade of Dysplasia of Intraductal Papillary Mucinous Neoplasm in Pancreatic Cyst Fluid by Quantitative Proteomic Profiling
Source: Cancers (Basel). 2020 Aug 23;12(9):2383. doi: 10.3390/cancers12092383 (PMC7565268; doi:10.3390/cancers12092383)
Supplement: Supplementary file 1 [file cancers-12-02383-s001.zip › cancers-911666-suppl - final/Supplementary Tables.xlsx]

## Sheet: Table S1
Table S1. List of total identified protein groups.
Protein IDs	Majority protein IDs	Peptide counts (all)	Sequence coverage [%]	Sequence coverage pooled_PC_fluid [%]	Sequence coverage pooled_cell_lysate [%]	Sequence coverage sec_BXPC3 [%]	Sequence coverage sec_MiaPaca2 [%]	Sequence coverage sec_PANC1 [%]	Sequence coverage LGD1_TR1 [%]	Sequence coverage LGD1_TR2 [%]	Sequence coverage LGD1_TR3 [%]	Sequence coverage LGD2_TR1 [%]	Sequence coverage LGD2_TR2 [%]	Sequence coverage LGD2_TR3 [%]	Sequence coverage LGD3_TR1 [%]	Sequence coverage LGD3_TR2 [%]	Sequence coverage LGD3_TR3 [%]	Sequence coverage LGD4_TR1 [%]	Sequence coverage LGD4_TR2 [%]	Sequence coverage LGD4_TR3 [%]	Sequence coverage LGD5_TR1 [%]	Sequence coverage LGD5_TR2 [%]	Sequence coverage LGD5_TR3 [%]	Sequence coverage LGD6_TR1 [%]	Sequence coverage LGD6_TR2 [%]	Sequence coverage LGD6_TR3 [%]	Sequence coverage LGD7_TR1 [%]	Sequence coverage LGD7_TR2 [%]	Sequence coverage LGD7_TR3 [%]	Sequence coverage LGD8_TR1 [%]	Sequence coverage LGD8_TR2 [%]	Sequence coverage LGD8_TR3 [%]	Sequence coverage LGD9_TR1 [%]	Sequence coverage LGD9_TR2 [%]	Sequence coverage LGD9_TR3 [%]	Sequence coverage LGD10_TR1 [%]	Sequence coverage LGD10_TR2 [%]	Sequence coverage LGD10_TR3 [%]	Intensity pooled_PC_fluid	Intensity pooled_cell_lysate	Intensity sec_BXPC3	Intensity sec_MiaPaca2	Intensity sec_PANC1	Intensity LGD1_TR1	Intensity LGD1_TR2	Intensity LGD1_TR3	Intensity LGD2_TR1	Intensity LGD2_TR2	Intensity LGD2_TR3
A0A087WZA9;A0A024R4K9;A0A087X266;Q9BXJ8-2;Q9BXJ8	A0A087WZA9;A0A024R4K9;A0A087X266;Q9BXJ8-2;Q9BXJ8	4;4;4;4;4	29.3	0	29.3	0	0	0	0	0	0	0	0	0	0	0	0	0	0	0	0	0	0	0	0	0	0	0	0	0	0	0	0	0	0	0	0	0	0	96975000	0	0	0	0	0	0	0	0	0
A0A024R571;Q9H4M9;C9JC03;C9J2Z4;C9JDQ8;C9JIJ3;C9IZH1;Q9NZN3-2	A0A024R571;Q9H4M9;C9JC03;C9J2Z4	18;18;15;13;8;4;4;2	44.9	10.9	42.9	37	25.9	29.4	2.2	0	1.6	2.2	2.2	6.2	3.8	0	2.2	0	0	0	0	0	0	3.8	3.8	4	0	0	0	3.8	3.8	4.6	0	0	0	0	0	0	22851000	410210000	361340000	173400000	102170000	2537200	0	7319700	1973000	3797800	73996000
A0A024R7W5;A0A087X0Q1;A0A087WY31;Q7Z739;Q9BYJ9	A0A024R7W5;A0A087X0Q1;A0A087WY31;Q7Z739;Q9BYJ9	6;6;6;6;4	11.8	0	6	7.5	7.5	9.2	0	0	0	0	0	0	0	0	0	0	0	0	0	0	0	0	0	1.7	0	0	0	0	0	0	0	0	0	0	0	0	0	24945000	114230000	33804000	60464000	0	0	0	0	0	0
A0A024RCL3;Q96QC4;Q29983;Q5SS58	A0A024RCL3;Q96QC4;Q29983;Q5SS58	2;2;2;1	10.6	0	0	0	10.6	6.4	0	0	0	0	0	0	0	0	0	0	0	0	0	0	0	0	0	0	0	0	0	0	0	0	0	0	0	0	0	0	0	0	0	15018000	5384800	0	0	0	0	0	0
A0A067XG54;Q8NB49-2;Q8NB49-3;Q8NB49-4;Q8NB49;H7C0E8	A0A067XG54;Q8NB49-2;Q8NB49-3;Q8NB49-4;Q8NB49	5;5;5;5;5;1	5.1	0	5.1	0	0	0	0	0	0	0	0	0	0	0	0	0	0	0	0	0	0	0	0	0	0	0	0	0	0	0	0	0	0	0	0	0	0	115070000	0	0	0	0	0	0	0	0	0
A0A075B6F3;H0Y7V4;Q96JB1-2;Q96JB1;Q8IU65	A0A075B6F3;H0Y7V4;Q96JB1-2;Q96JB1	8;7;7;7;1	1.6	0.2	0.3	0.3	0.2	0.2	0	0	0	0.2	0.6	0	0	0	0	0	0.2	0	0	0	0	0	0.2	0	0	0	0	0	0	0	0.2	0.3	0	0	0	0	16056000	92770000	274940000	351300000	316760000	0	0	0	6493600	39332000	0
A0A075B6H2;Q4LDE5;Q4LDE5-3;Q4LDE5-4;A0A075B6H1;Q4LDE5-2	A0A075B6H2;Q4LDE5	5;5;2;2;1;1	1.9	0	0	0	0	0	0	0	0	0	0	0	0.4	0	0	0	0	0	0	0	0	0	0	0	0	0	0	0	0	0	0	0	0	0	0	0	0	0	0	0	0	0	0	0	0	0	0
A0A075B6H9	A0A075B6H9	1	19.3	0	0	0	0	0	0	0	0	0	0	0	0	0	0	0	0	0	0	0	0	0	0	0	0	0	0	0	0	0	0	0	0	0	0	0	0	0	0	0	0	0	0	0	0	0	0
A0A075B6I0	A0A075B6I0	2	14.6	7.3	0	0	0	0	0	0	7.3	7.3	7.3	7.3	14.6	7.3	14.6	0	0	0	0	0	0	14.6	7.3	7.3	0	0	0	0	0	0	7.3	7.3	7.3	0	0	0	28347000	0	0	0	0	0	0	7171800	10292000	1591300	92910000
A0A075B6I2;P06318;P06319	A0A075B6I2	3;1;1	28.4	28.4	0	0	0	0	0	0	0	14.9	0	14.9	0	0	0	0	0	0	0	14.9	0	14.9	14.9	14.9	0	0	0	14.9	14.9	14.9	14.9	0	0	0	0	0	17104000	0	0	0	0	0	0	0	41290000	0	108760000
A0A075B6I5;P01702;P06316;P06888	A0A075B6I5;P01702;P06316	3;3;3;1	13.2	6.6	0	0	0	6.6	6.6	6.6	6.6	13.2	6.6	13.2	6.6	6.6	6.6	0	6.6	0	6.6	6.6	6.6	6.6	6.6	6.6	6.6	6.6	0	6.6	6.6	6.6	13.2	6.6	6.6	13.2	13.2	6.6	116110000	0	0	0	259840	1069000	974840	8107500	34044000	20903000	270360000
A0A075B6I7;A0A087WSX0	A0A075B6I7;A0A087WSX0	2;1	20	0	0	0	0	0	0	0	0	0	0	0	6.7	0	0	0	0	0	0	0	0	6.7	0	0	0	0	0	0	0	0	0	0	6.7	0	0	0	0	0	0	0	0	0	0	0	0	0	0
A0A075B6I8	A0A075B6I8	3	24.8	24.8	11.1	0	0	0	24.8	11.1	11.1	24.8	24.8	24.8	24.8	24.8	24.8	11.1	11.1	11.1	11.1	11.1	11.1	24.8	24.8	24.8	13.7	0	11.1	24.8	24.8	24.8	24.8	24.8	24.8	24.8	24.8	24.8	53275000	0	0	0	0	333420	0	0	53622000	50421000	243980000
A0A075B6I9;P04211	A0A075B6I9;P04211	2;1	15.4	7.7	0	0	0	0	0	0	7.7	7.7	0	7.7	15.4	15.4	7.7	7.7	0	0	0	7.7	0	15.4	7.7	7.7	0	0	0	7.7	7.7	7.7	7.7	0	0	7.7	0	7.7	37187000	0	0	0	0	0	0	8882800	17880000	0	403290000
A0A075B6J0	A0A075B6J0	1	13.4	0	0	0	0	0	0	13.4	0	13.4	13.4	13.4	13.4	13.4	13.4	0	0	0	0	0	0	13.4	13.4	13.4	0	13.4	0	0	0	0	0	13.4	13.4	13.4	0	0	0	0	0	0	0	0	282810	0	5918200	3836700	124200000
A0A075B6J3	A0A075B6J3	2	18.6	9.7	0	0	0	0	9.7	9.7	9.7	0	0	9.7	9.7	9.7	9.7	9.7	0	0	9.7	9.7	0	9.7	9.7	9.7	9.7	9.7	0	9.7	9.7	9.7	9.7	9.7	9.7	0	0	0	0	0	0	0	0	0	0	0	0	0	0
A0A075B6J4	A0A075B6J4	3	26.8	18.8	0	0	0	0	9.8	9.8	9.8	0	0	18.8	18.8	18.8	9.8	9.8	0	0	9.8	17.9	8	18.8	18.8	9.8	9.8	9.8	0	18.8	18.8	18.8	18.8	9.8	18.8	0	0	0	119080000	0	0	0	0	0	0	0	0	0	67570000
A0A075B6J7	A0A075B6J7	3	39.3	13.7	0	0	0	0	0	0	13.7	32.5	39.3	39.3	32.5	32.5	32.5	0	0	0	0	0	13.7	32.5	32.5	39.3	0	0	13.7	32.5	32.5	32.5	13.7	13.7	13.7	0	0	0	0	0	0	0	0	0	0	0	104030000	99816000	529770000
A0A075B6J8	A0A075B6J8	2	18.8	18.8	8	0	0	0	0	8	8	0	0	0	0	10.7	8	8	0	8	8	8	8	0	10.7	8	8	8	0	10.7	10.7	8	0	0	0	8	0	8	13748000	0	0	0	0	0	0	0	0	0	0
A0A075B6J9	A0A075B6J9	2	24.2	0	0	0	0	0	0	0	0	24.2	24.2	24.2	10.8	10.8	10.8	0	0	0	0	0	0	10.8	10.8	10.8	0	0	0	0	0	0	10.8	10.8	10.8	0	10.8	10.8	0	0	0	0	0	0	0	0	49119000	35017000	224290000
A0A075B6K0	A0A075B6K0	3	25.9	9.8	0	0	0	0	9.8	9.8	9.8	16.1	16.1	25.9	9.8	9.8	9.8	9.8	0	0	9.8	9.8	0	17	17	17	9.8	9.8	0	17	9.8	17	17	17	9.8	0	0	0	98968000	0	0	0	0	2505600	2623700	9249200	21538000	16737000	100680000
A0A075B6K1	A0A075B6K1	1	13.3	13.3	0	0	0	0	0	0	0	0	0	0	0	0	0	13.3	13.3	0	0	0	0	0	0	0	0	0	0	0	0	0	13.3	13.3	13.3	0	0	0	8978500	0	0	0	0	0	0	0	0	0	0
A0A075B6K3	A0A075B6K3	2	37	6.7	0	0	0	0	0	6.7	6.7	30.3	30.3	0	0	0	0	0	0	0	0	0	0	30.3	0	0	6.7	0	0	30.3	37	0	0	30.3	0	6.7	6.7	6.7	18930000	0	0	0	0	0	602700	4567300	4806700	2974700	0
A0A075B6K4	A0A075B6K4	3	27.4	8.5	0	0	0	0	0	0	0	6.8	18.8	27.4	8.5	8.5	0	0	0	0	0	0	0	15.4	15.4	6.8	0	0	0	15.4	8.5	15.4	15.4	6.8	20.5	0	0	0	0	0	0	0	0	0	0	0	0	3096800	23503000
A0A075B6K5	A0A075B6K5	3	33	23.5	0	0	0	0	0	0	13.9	23.5	23.5	23.5	33	23.5	13.9	0	0	0	0	0	13.9	13.9	13.9	23.5	0	0	13.9	33	13.9	23.5	23.5	23.5	13.9	9.6	0	0	24430000	0	0	0	0	0	0	0	8727600	5686400	61003000
A0A075B6K9;P0CG05;P0CF74;A0A075B6L1;A0M8Q6	A0A075B6K9;P0CG05;P0CF74	11;11;6;4;4	96.2	65.1	33	14.2	14.2	32.1	46.2	46.2	46.2	93.4	96.2	72.6	88.7	93.4	72.6	46.2	46.2	46.2	72.6	46.2	46.2	88.7	69.8	49.1	56.6	67.9	63.2	88.7	93.4	91.5	81.1	65.1	82.1	62.3	63.2	63.2	3432700000	0	0	0	4007200	96270000	105980000	719400000	2587100000	2066700000	13280000000
A0A075B6N7	A0A075B6N7	21	81.8	57.1	12.4	8.8	6.2	0	40	40	42.9	51.8	52.1	52.6	47.1	46.8	42.6	45.9	49.4	52.1	50.9	45	55	52.4	49.1	52.4	57.1	60.9	57.1	79.7	74.1	75.3	52.4	44.1	49.1	57.1	57.1	57.1	3404500000	11482000	2411400	2814700	0	111540000	78753000	431680000	1717200000	1363300000	8870400000
A0A075B6Q3;Q5H9F3-2;Q5H9F3;Q5H9F3-3;H7C4B2	A0A075B6Q3;Q5H9F3-2;Q5H9F3;Q5H9F3-3;H7C4B2	3;3;3;3;2	2.9	0	2.4	0.5	0	0	0	0	0	0	0	0	0	0	0	0	0	0	0	0	0	0	0	0	0	0	0	0	0	0	0	0	0	0	0	0	0	30147000	1282700	0	0	0	0	0	0	0	0
A0A075B6Q5	A0A075B6Q5	1	9.3	0	0	0	0	0	0	0	0	0	0	0	0	9.3	0	0	0	0	0	0	0	0	9.3	0	0	0	0	0	9.3	9.3	0	0	0	0	0	0	0	0	0	0	0	0	0	0	0	0	0
A0A075B6R2;A0A087WW49	A0A075B6R2;A0A087WW49	3;2	37.6	37.6	0	0	0	0	19.7	13.7	19.7	13.7	13.7	19.7	19.7	19.7	19.7	0	13.7	0	0	0	13.7	13.7	13.7	19.7	13.7	13.7	13.7	13.7	13.7	19.7	13.7	13.7	13.7	0	0	19.7	245180000	0	0	0	0	3102500	3222900	14976000	88673000	70377000	358720000
A0A075B6R9	A0A075B6R9	4	38.3	16.7	0	0	0	0	0	0	0	27.5	27.5	32.5	5.8	22.5	16.7	0	0	0	0	0	5.8	5.8	5.8	5.8	5.8	0	0	5.8	16.7	33.3	5.8	5.8	5.8	16.7	16.7	16.7	268220000	0	0	0	0	0	0	0	270370000	117370000	778440000
A0A075B6S6;A0A075B6S3;P06310	A0A075B6S6;A0A075B6S3;P06310	3;2;2	36.7	27.5	0	0	0	0	10.8	10.8	10.8	10.8	0	10.8	10.8	10.8	0	0	10.8	10.8	10.8	10.8	10.8	10.8	10.8	10.8	10.8	0	10.8	10.8	10.8	10.8	10.8	10.8	10.8	10.8	10.8	10.8	4765300	0	0	0	0	0	0	0	0	0	0
A0A075B6S8	A0A075B6S8	3	24.8	22.2	0	0	0	0	9.4	9.4	9.4	9.4	0	9.4	24.8	9.4	9.4	9.4	9.4	9.4	9.4	9.4	9.4	9.4	9.4	9.4	9.4	9.4	9.4	24.8	24.8	9.4	9.4	9.4	9.4	9.4	9.4	9.4	8804100	0	0	0	0	0	0	0	0	0	0
A0A075B746;P82921	A0A075B746;P82921	3;3	39.1	0	39.1	0	13.8	0	0	0	0	0	0	0	0	0	0	0	0	0	0	0	0	0	0	0	0	0	0	0	0	0	0	0	0	0	0	0	0	212750000	0	137330	0	0	0	0	0	0	0
A0A075B784;Q9P275;Q9P275-2;E9PEW0;K7ELR5;K7EMM6;Q8IXW9	A0A075B784;Q9P275;Q9P275-2	5;5;5;2;1;1;1	8.2	0	8.2	0	0	0	0	0	0	0	0	0	0	0	0	0	0	0	0	0	0	0	0	0	0	0	0	0	0	0	0	0	0	0	0	0	0	96495000	0	0	0	0	0	0	0	0	0
A0A075B7B8	A0A075B7B8	2	18.8	18.8	0	0	0	0	18.8	9.4	9.4	18.8	18.8	18.8	18.8	18.8	18.8	18.8	18.8	0	18.8	9.4	9.4	18.8	18.8	18.8	18.8	18.8	18.8	18.8	18.8	18.8	18.8	18.8	9.4	18.8	18.8	18.8	382870000	0	0	0	0	9979900	10173000	47410000	1088300000	555940000	1411800000
A0A075B7D8	A0A075B7D8	3	29.4	18.5	0	0	0	0	0	0	0	20.2	29.4	9.2	18.5	9.2	9.2	0	0	0	0	9.2	0	18.5	18.5	18.5	0	9.2	0	9.2	0	0	9.2	9.2	9.2	0	0	0	17765000	0	0	0	0	0	0	0	9911800	73167000	65033000
A0A075B7E8	A0A075B7E8	2	15.4	15.4	0	0	0	0	9.4	6	6	15.4	15.4	15.4	15.4	15.4	15.4	9.4	15.4	0	9.4	6	6	15.4	15.4	15.4	15.4	15.4	15.4	15.4	15.4	15.4	15.4	15.4	6	15.4	15.4	15.4	80417000	0	0	0	0	0	551920	22700000	82852000	5841800	453510000
A0A075B7F8;A8CG34;A0A087WY75;A8CG34-2;A6NF01;C9JER0;C9J370;Q6PJE2-5;Q6PJE2;A8MY32;C9JFL1	A0A075B7F8;A8CG34;A0A087WY75;A8CG34-2	12;12;10;10;3;2;2;2;2;1;1	20.7	0	19.4	0	0	4	0	1.4	0	0	0	0	1.4	0	0	0	0	0	0	0	0	1.4	1.4	0	0	0	0	1.4	0	0	0	0	0	0	0	0	0	394580000	0	0	3601700	0	74039000	0	0	0	0
V9HW75;A0A087WSV8;E9PKG6;P80303-2;P80303;Q2L696;E9PLR0;E9PLE9;E9PM22;H0YEG8;E9PJP3;H0YD18	V9HW75;A0A087WSV8;E9PKG6;P80303-2;P80303;Q2L696;E9PLR0;E9PLE9	14;14;13;13;13;12;8;8;4;4;3;2	39	3.8	25.7	7.1	7.1	11.2	7.1	7.9	12.1	0	0	0	16.2	14.3	20.5	7.9	7.1	8.3	12.1	11.4	15.7	17.1	19.5	21.9	20.7	18.8	11.9	11	11.4	13.3	2.1	2.1	2.1	0	0	0	1056000	330910000	20058000	2893700	124070000	7179600	10375000	174850000	0	0	0
A0A087WSY4	A0A087WSY4	2	19.5	13.6	0	0	0	0	13.6	13.6	13.6	13.6	13.6	19.5	19.5	19.5	13.6	0	13.6	0	0	0	13.6	13.6	13.6	19.5	13.6	13.6	13.6	19.5	19.5	19.5	13.6	13.6	13.6	0	0	13.6	0	0	0	0	0	0	0	0	0	0	61247000
A0A087WSY6	A0A087WSY6	3	25.9	25.9	0	0	0	0	18.1	0	7.8	25.9	25.9	25.9	25.9	18.1	25.9	0	0	0	18.1	18.1	18.1	25.9	25.9	25.9	18.1	18.1	18.1	25.9	25.9	25.9	25.9	7.8	7.8	18.1	18.1	18.1	49076000	0	0	0	0	0	0	11085000	6775800	5220500	59945000
A0A087WSY8	A0A087WSY8	3	28.8	26.3	0	0	0	0	0	0	0	13.6	13.6	13.6	13.6	13.6	13.6	0	0	0	0	0	0	13.6	0	13.6	0	0	0	13.6	13.6	13.6	0	13.6	13.6	0	0	0	9099500	0	0	0	0	0	0	0	0	0	0
A0A087WSY9;F8W809;A0A087WSW9;E9PNQ6;Q16881-5;Q16881-2;Q16881-4;Q16881-3;Q16881-6;Q16881;E9PIR7;E2QRB9;Q16881-7;E9PKD3;E9PIZ5;E9PLT3;E9PKI4;E9PQI3;E9PRI8;E9PJU2	A0A087WSY9;F8W809;A0A087WSW9;E9PNQ6;Q16881-5;Q16881-2;Q16881-4;Q16881-3;Q16881-6;Q16881;E9PIR7;E2QRB9;Q16881-7	31;30;30;30;30;30;30;30;30;30;28;26;26;13;7;5;5;4;2;1	54.7	10.9	17.7	50.4	53.1	54.5	7.2	4	9.5	2.6	2.6	1.7	14.3	6.5	8.1	0	7.8	5.5	0	5.5	0	16.6	14.3	18.1	0	0	0	12	4.9	9.7	0	0	0	0	0	7.2	39603000	275430000	1014100000	1815700000	2174800000	23164000	5243800	36750000	4634300	1060500	9260900
A0A087X247;K7ERP4;R4GNE4;K7ENB4;K7EKX7;A0A087X2I2;A0A087WT12;K7EJ20;P36969-2;P36969	A0A087X247;K7ERP4;R4GNE4;K7ENB4;K7EKX7;A0A087X2I2;A0A087WT12;K7EJ20;P36969-2;P36969	2;2;2;2;2;2;2;2;2;2	15.7	0	0	0	0	0	0	0	5.2	0	0	0	0	0	5.2	0	0	0	0	5.2	0	0	0	0	0	0	0	0	10.4	0	0	0	0	0	0	0	0	0	0	0	0	0	0	4970000	0	0	0
A0A087WT20;Q9NV06;B3KME9;A0A087X1F8;E5RHM4	A0A087WT20;Q9NV06;B3KME9	10;10;5;4;2	20.8	0	20.8	0	0	0	0	0	0	0	0	0	0	0	0	0	0	0	0	0	0	0	0	0	0	0	0	0	0	0	0	0	0	0	0	0	0	637990000	0	0	0	0	0	0	0	0	0
A0A087WT64;Q07820	A0A087WT64;Q07820	1;1	10.7	0	10.7	0	0	0	0	0	0	0	0	0	0	0	0	0	0	0	0	0	0	0	0	0	0	0	0	0	0	0	0	0	0	0	0	0	0	6898400	0	0	0	0	0	0	0	0	0
Q8IV92;H0YCJ2;A0A087WW73;A0A087WT80;Q9NQ66-2;Q9NQ66	Q8IV92;H0YCJ2;A0A087WW73;A0A087WT80;Q9NQ66-2;Q9NQ66	2;2;2;2;2;2	14.3	0	0	4.6	0	0	0	0	0	0	0	0	9.7	9.7	0	0	0	0	0	0	0	9.7	9.7	9.7	0	0	0	0	0	0	0	0	0	0	0	0	0	0	26115000	0	0	0	0	0	0	0	0
A0A087WTA5;E7ERK9;Q9UI10-3;Q9UI10;Q9UI10-2;A0A087WW69;F8W8L6;H7C2L8	A0A087WTA5;E7ERK9;Q9UI10-3;Q9UI10;Q9UI10-2;A0A087WW69;F8W8L6	5;5;5;5;5;4;3;1	16	0	10.8	5	10.2	10.8	0	0	0	0	0	0	5	0	5	0	0	0	0	0	0	0	0	0	0	0	0	0	0	0	0	0	0	0	0	0	0	54538000	4764100	20526000	19617000	0	0	0	0	0	0
A0A087WTA8;P08123	A0A087WTA8;P08123	32;32	34.8	0	1.1	2.2	18.5	34.8	0	0	0	1	2.1	3	0	0	1.3	0	0	0	0	0	0	0	0	0	0	0	0	0	0	0	3.4	2.5	2.1	0	0	0	0	831810	4197400	778560000	2785800000	0	0	0	17403000	48949000	410980000
A0A087WTE7;C9JMY0;A0A087WUE4;Q96PV6;Q96PV6-2;E7EWC7	A0A087WTE7;C9JMY0;A0A087WUE4;Q96PV6;Q96PV6-2	3;3;3;3;3;1	7.4	0	3.7	0	0	0	0	0	0	0	0	0	0	0	0	0	0	0	0	0	0	0	0	0	0	0	0	0	0	0	0	0	0	0	0	0	0	23253000	0	0	0	0	0	0	0	0	0
A0A087WTK0;A0A087WVC6;Q12913;Q12913-2	A0A087WTK0;A0A087WVC6;Q12913;Q12913-2	10;10;10;6	11.5	1.9	9.8	1.9	4.9	5.7	0.7	0.7	0	0.7	0	0.7	0	0	0	0	0	0	0	0	0	0	0.7	0	0	0	0	0	0	0	0	0	0	0	0	0	12117000	177290000	6047900	94479000	42390000	326270	340900	0	3217600	0	14308000
A0A087WTK4	A0A087WTK4	3	53.6	35.1	0	0	0	18.6	18.6	18.6	18.6	18.6	18.6	18.6	18.6	18.6	18.6	18.6	18.6	18.6	18.6	18.6	18.6	35.1	18.6	18.6	18.6	18.6	18.6	35.1	35.1	35.1	18.6	18.6	18.6	18.6	18.6	18.6	49904000	0	0	0	0	0	0	0	0	0	0
A0A087WTM1;Q9Y6N7-6;Q9Y6N7-5;Q9Y6N7-4;Q9Y6N7-3;Q9Y6N7;Q9Y6N7-2;A0A087WZ85;H7C4Y7	A0A087WTM1;Q9Y6N7-6;Q9Y6N7-5;Q9Y6N7-4;Q9Y6N7-3;Q9Y6N7;Q9Y6N7-2;A0A087WZ85	14;14;14;14;14;14;14;10;3	10.9	0	0	4	10.9	4.7	0	0	0	0	0	0	0	0	0	0	0	0	0	0	0	0	0	0	0	0	0	0	0	0	0	0	0	0	0	0	0	0	12351000	179730000	43251000	0	0	0	0	0	0
A0A087WTM7;A8MUN2	A0A087WTM7	196;37	53.8	35.4	1.6	2.3	1.8	1.9	9.9	9.1	11.3	29.7	31.7	33.6	39.1	36	38.8	0.8	1.5	1	13.1	10.5	17.1	43.4	44	44.4	10.7	11	7.8	38.1	38.8	37.4	33	30.3	27.7	1.8	0.6	0.4	7264300	0	0	0	0	0	0	0	0	5763400	73831000
Q6IAK0;A0A087WTN3;A0A087WVA1;P62341	Q6IAK0;A0A087WTN3;A0A087WVA1;P62341	3;3;3;3	33.6	0	33.6	0	0	0	0	0	0	0	0	0	0	0	0	0	0	0	0	0	0	0	0	0	0	0	0	0	0	0	0	0	0	0	0	0	0	140050000	0	0	0	0	0	0	0	0	0
F8W6X9;A0A087WTQ6;Q7Z5N4-3;Q7Z5N4;H7C255;Q7Z5N4-2	F8W6X9;A0A087WTQ6;Q7Z5N4-3;Q7Z5N4	39;39;39;39;4;2	24.9	0	10.7	0.4	22.8	21.2	0	0	0	0	0	0	0	0	0	0	0	0	0	0	0	0	0	0	0	0	0	0	0	0	0	0	0	0	0	0	0	299490000	1613300	1226700000	593120000	0	0	0	0	0	0
A0A087WTS0;P18283;H0YJK8;G3V4J6;G3V323	A0A087WTS0;P18283;H0YJK8	10;10;7;3;3	57.7	0	0	0	0	0	10.6	10.1	13.8	0	0	0	33.3	16.4	11.1	0	14.8	0	5.8	14.8	0	29.6	29.6	51.9	9.5	0	0	0	6.3	27	0	0	0	0	0	0	0	0	0	0	0	5565800	2817900	49037000	0	0	0
Q5JWB9;A0A087WTT2;Q96A57;Q96A57-2	Q5JWB9;A0A087WTT2;Q96A57;Q96A57-2	2;2;2;2	33.8	0	33.8	0	0	0	0	0	0	0	0	0	0	0	0	0	0	0	0	0	0	0	0	0	0	0	0	0	0	0	0	0	0	0	0	0	0	106990000	0	0	0	0	0	0	0	0	0
A0A087WTU1;Q15345-3;Q15345;A0A087WTI9	A0A087WTU1;Q15345-3;Q15345;A0A087WTI9	2;2;2;1	7.6	0	2.9	0	0	0	0	0	0	0	0	0	0	0	0	0	0	0	0	0	0	0	0	0	0	4.7	0	0	0	4.7	0	0	0	0	0	0	0	11032000	0	0	0	0	0	0	0	0	0
E7ESG9;A0A087WTU6;A0A087WWN4;Q9NRS4-4;Q9NRS4-2;Q9NRS4-3;Q9NRS4	E7ESG9;A0A087WTU6;A0A087WWN4;Q9NRS4-4;Q9NRS4-2;Q9NRS4-3;Q9NRS4	1;1;1;1;1;1;1	4.8	0	4.8	0	0	0	0	0	0	0	0	0	0	0	0	0	0	0	0	0	0	0	0	0	0	0	0	0	0	0	0	0	0	0	0	0	0	8299200	0	0	0	0	0	0	0	0	0
A0A087WVR3;A0A087WTW0;Q96T88;Q96T88-2;A0A087WWG9	A0A087WVR3;A0A087WTW0;Q96T88;Q96T88-2;A0A087WWG9	14;14;14;14;11	22.5	0	22.5	2.9	1.6	2.7	0	0	0	0	0	0	0	0	0	0	0	0	0	0	0	0	0	0	0	0	0	0	0	0	0	0	0	0	0	0	0	349820000	648610	481710	6051400	0	0	0	0	0	0
A0A087WTX2;Q92504	A0A087WTX2;Q92504	2;2	9.3	9.3	9.3	0	0	0	0	0	0	0	0	0	0	0	0	0	0	0	0	0	0	0	0	0	0	0	0	0	0	0	0	0	0	0	0	0	2136500	618100000	0	0	0	0	0	0	0	0	0
A0A087WTX5;P01834;A0A075B6H6	A0A087WTX5;P01834;A0A075B6H6	13;11;9	49.6	43.2	12.7	20.3	14.4	14.4	36	36.4	38.1	45.8	45.8	45.8	43.2	37.7	43.2	29.2	36	28.8	36.4	36.4	36.4	45.8	39	45.8	36.4	36.4	36.4	45.8	45.8	45.8	39	44.1	46.2	36.4	36.4	36.4	130920000	0	0	0	0	0	0	0	8935400	7695700	48122000
A3KFI5;E5RFZ1;A0A087WTY6;P41271;P41271-2;A3KFI2;A3KFI3;A3KFI4;A3KFI1	A3KFI5;E5RFZ1;A0A087WTY6;P41271;P41271-2;A3KFI2;A3KFI3;A3KFI4;A3KFI1	3;3;3;3;3;2;2;2;2	19.5	0	0	5.5	19.5	14.1	0	0	0	0	0	0	0	0	0	0	0	0	0	0	0	0	0	0	0	0	0	0	0	0	0	0	0	0	0	0	0	0	22087000	235310000	49314000	0	0	0	0	0	0
A0A087WU02;Q96RQ1;F8W0R1;H0YI50;F8VPA6;H0YI58;F8VR88;F8VUZ2;H0YHS0;H0YHJ8	A0A087WU02;Q96RQ1;F8W0R1;H0YI50;F8VPA6	9;9;5;5;5;4;4;4;1;1	38.6	0	38.6	3.4	0	0	0	0	0	0	0	0	0	0	0	0	0	0	0	0	0	0	0	0	0	0	0	0	0	0	0	0	0	0	0	0	0	622640000	550000	0	0	0	0	0	0	0	0
Q13030;E9PH25;E7EQF3;E9PD10;A0A087WU29;P02724-3;P02724-2;P02724	Q13030;E9PH25;E7EQF3;E9PD10;A0A087WU29;P02724-3;P02724-2;P02724	2;2;2;2;2;2;2;2	36.5	0	0	0	0	0	0	0	0	0	0	0	0	36.5	0	0	0	0	0	36.5	0	36.5	36.5	36.5	0	36.5	0	36.5	36.5	36.5	0	0	0	0	0	0	0	0	0	0	0	0	0	0	0	0	0
A0A087WU31;P51790-4;P51790-5;P51790;E9PE15;P51790-2;G3XAG5;P51793-2;P51795;P51793;P51795-2;H0Y8Z8	A0A087WU31;P51790-4;P51790-5;P51790;E9PE15;P51790-2;G3XAG5;P51793-2;P51795;P51793;P51795-2	4;4;4;4;3;3;2;2;2;2;2;1	6.3	0	4.4	0	0	0	0	0	0	0	0	0	0	0	0	0	0	0	0	0	0	0	0	0	0	0	0	0	0	0	0	0	0	0	0	0	0	21346000	0	0	0	0	0	0	0	0	0
A0A087WU53;Q9H0U3;Q9H0U3-2	A0A087WU53;Q9H0U3;Q9H0U3-2	6;6;3	16.9	0	16.9	2.5	2.5	0	0	0	0	0	0	0	0	0	0	0	0	0	0	0	0	0	0	0	0	0	0	0	0	0	0	0	0	0	0	0	0	970430000	10507000	3312800	0	0	0	0	0	0	0
A0A087WU65;Q9NRW7;Q5T4Q0;Q9NRW7-2;B7Z7G7	A0A087WU65;Q9NRW7;Q5T4Q0;Q9NRW7-2	10;10;7;7;4	26	0	26	12.5	7.6	7.2	0	0	0	0	0	0	0	0	0	0	0	0	0	0	0	3.1	3.1	3.1	0	0	0	0	0	0	0	0	0	0	0	0	0	284430000	18719000	9562100	7222800	0	0	0	0	0	0
A0A087WU91	A0A087WU91	4	38.6	38.6	11.4	0	0	0	0	0	7.9	28.9	28.9	28.9	38.6	28.9	27.2	7.9	9.6	0	7.9	17.5	7.9	38.6	28.9	27.2	7.9	17.5	7.9	17.5	17.5	17.5	38.6	27.2	27.2	9.6	21.1	27.2	133810000	2294400	0	0	0	0	0	6776600	101610000	64001000	458550000
A0A087WUB9;Q8WYA6;Q8WYA6-4;Q8WYA6-3;Q8WYA6-2;A2A2P1	A0A087WUB9;Q8WYA6;Q8WYA6-4;Q8WYA6-3;Q8WYA6-2	5;5;4;3;3;1	9.7	0	6.7	7.4	2.8	2.8	0	0	0	0	0	0	0	0	0	0	0	0	0	0	0	0	0	0	0	0	0	0	0	0	0	0	0	0	0	0	0	88976000	13927000	6742500	6398600	0	0	0	0	0	0
A0A087WUC6;E9PI68;Q15005;E9PL01;E9PRB9;H0YE04	A0A087WUC6;E9PI68;Q15005;E9PL01;E9PRB9	9;9;9;8;5;3	40.5	4.8	40.5	0	12.3	0	0	0	0	0	0	0	0	0	0	0	0	0	0	0	0	0	0	0	0	0	0	0	0	0	0	0	0	0	0	0	1666900	1518300000	0	1323600	0	0	0	0	0	0	0
A0A087WUD1;Q6DD87	A0A087WUD1;Q6DD87	5;5	18.6	0	18.6	0	7.1	0	0	0	0	0	0	0	0	0	0	0	0	0	0	0	0	0	0	0	0	0	0	0	0	0	0	0	0	0	0	0	0	64470000	0	5958700	0	0	0	0	0	0	0
A0A087WUE3;Q5T0Y4;Q68DC0;Q6MZR7;O15151-3;O15151-2;O15151-5;O15151	A0A087WUE3;Q5T0Y4;Q68DC0;Q6MZR7;O15151-3;O15151-2;O15151-5;O15151	1;1;1;1;1;1;1;1	11.2	0	0	0	0	0	0	0	0	11.2	11.2	11.2	11.2	0	0	0	0	0	0	0	0	0	11.2	0	0	0	0	0	0	0	0	11.2	11.2	0	0	0	0	0	0	0	0	0	0	0	3954000	4920500	18632000
J3QTS8;A0A087WUI4;A0A087X1U0;Q15661-2;Q15661;P20231;Q9BZJ3-2;Q9BZJ3	J3QTS8;A0A087WUI4;A0A087X1U0;Q15661-2;Q15661;P20231;Q9BZJ3-2;Q9BZJ3	2;2;2;2;2;2;1;1	10.3	0	0	0	0	0	5.3	0	5.3	0	0	0	0	0	0	0	0	0	0	0	0	5.3	0	0	0	0	0	0	0	0	0	0	0	0	0	0	0	0	0	0	0	4285200	0	42446000	0	0	0
G3V4U3;Q9H4B1;A0A087WV79;A0A087WUJ8;A0A087WZR1;A8K0H0;P40305	G3V4U3;Q9H4B1;A0A087WV79;A0A087WUJ8;A0A087WZR1;A8K0H0;P40305	1;1;1;1;1;1;1	32.5	0	32.5	32.5	0	0	0	0	0	0	0	0	0	0	0	0	0	0	0	0	0	0	0	0	0	0	0	0	0	0	0	0	0	0	0	0	0	92128000	2473200	0	0	0	0	0	0	0	0
E9PG46;A0A087WUK0;Q2M2I8-2;Q2M2I8	E9PG46;A0A087WUK0;Q2M2I8-2;Q2M2I8	2;2;2;2	6.1	0	2.2	2.2	6.1	3.9	0	0	0	0	0	0	0	0	0	0	0	0	0	0	0	0	0	0	0	0	0	0	0	0	0	0	0	0	0	0	0	13152000	3266300	9464300	2619700	0	0	0	0	0	0
A0A087WUK2;O14979	A0A087WUK2;O14979	11;11	31.4	0	31.4	18.2	14	19.3	0	0	0	0	0	0	2.2	4.4	6.6	0	0	0	0	0	0	0	0	2.2	0	0	0	0	0	2.2	0	0	0	0	0	0	0	2622700000	75073000	106400000	59391000	0	0	0	0	0	0
A0A087WZT0;A0A087WUK6;M0QZ22;Q5PRF9;M0QY61;M0R0X3;M0QXV2;Q9UPU9-3;Q9UPU9	A0A087WZT0;A0A087WUK6;M0QZ22;Q5PRF9;M0QY61;M0R0X3	5;5;5;5;3;3;2;1;1	11.2	0	11.2	3.9	6.3	8.3	0	0	0	0	0	0	0	0	0	0	0	0	0	0	0	0	0	0	0	0	0	0	0	0	0	0	0	0	0	0	0	92213000	2307500	15087000	11075000	0	0	0	0	0	0
A0A087WUL0;Q3LXA3;H0YCY6;Q3LXA3-2;I3L252;E9PJG8;E9PQR1	A0A087WUL0;Q3LXA3;H0YCY6;Q3LXA3-2	17;17;15;15;7;5;1	45.5	5	3.5	25.3	34.7	19.8	9.5	8.3	11.3	0	0	0	31.9	28.3	28.1	3.6	5.7	4.9	5.7	3.6	8.9	28.3	28.3	33.9	5.7	10.9	8.2	23.1	20.5	25.7	0	0	0	3	0	0	8927600	5380900	101350000	125310000	128130000	13439000	8997800	90542000	0	0	0
A0A087WUM0;P57105;A0A087X1F5;A0A087WYV9;A0A087WTA2	A0A087WUM0;P57105;A0A087X1F5;A0A087WYV9	6;6;5;5;1	45.2	0	39.8	5.4	0	0	0	0	0	0	0	0	0	0	0	0	0	0	0	0	0	0	0	0	0	0	0	0	0	0	0	0	0	0	0	0	0	216180000	265120000	0	0	0	0	0	0	0	0
A0A087WUQ6;P07203;P07203-2	A0A087WUQ6;P07203	9;9;2	55.4	19.3	20.8	0	0	0	13.9	0	14.4	0	0	0	29.7	34.2	26.7	0	6.9	15.8	0	0	0	33.2	32.7	33.2	6.9	8.9	0	36.1	29.2	43.6	0	20.3	0	0	0	0	16439000	54168000	0	0	0	6408900	0	49261000	0	0	0
A0A087WUR9;Q9NZR2;H0Y7T7	A0A087WUR9;Q9NZR2	3;3;1	0.8	0.5	0	0	0	0	0	0	0	0.3	0	0.3	0	0	0	0	0	0	0	0	0	0	0	0	0	0	0	0	0	0	0	0	0	0	0	0	68519000	0	0	0	0	0	0	0	4474000	0	206830000
E7ETK0;A0A087WUS0;P62847-2;P62847-3;P62847;P62847-4	E7ETK0;A0A087WUS0;P62847-2;P62847-3;P62847;P62847-4	5;5;5;5;5;5	35.9	0	35.9	11.5	29	35.1	6.1	9.2	15.3	6.1	6.1	6.1	11.5	0	0	0	0	0	0	0	0	11.5	11.5	35.1	0	0	0	11.5	11.5	0	0	0	0	0	0	0	0	1113400000	700110	17039000	72663000	457650	1138500	12172000	5760700	57641000	561690000
A0A087WUS7;P01880;P01880-2	A0A087WUS7;P01880;P01880-2	9;9;9	37.5	13.3	0	0	0	0	0	0	0	9.1	12.5	9.1	22.4	24	13.8	12.5	6.8	12.5	0	0	0	19.3	17.2	29.7	0	0	0	25.3	34.4	31	3.4	10.2	11.5	0	0	0	53402000	0	0	0	0	0	0	0	58253000	10070000	213800000
A0A087WUT6;O60841	A0A087WUT6;O60841	18;18	20	0	9.3	11.9	14.3	16.6	0	0	0	0	0	0	4.1	0	1.7	0	0	0	0	0	0	4.1	4.1	4.1	0	0	0	0	0	0.8	0	0	0	0	0	0	0	164290000	137610000	243600000	320820000	0	0	0	0	0	0
K7ER12;K7EQW1;A0A087WUU5;K7ELZ1;E7EP72;K7EK56;Q9UFG5;Q9UFG5-2	K7ER12;K7EQW1;A0A087WUU5;K7ELZ1;E7EP72;K7EK56;Q9UFG5;Q9UFG5-2	1;1;1;1;1;1;1;1	47.6	0	47.6	0	0	0	0	0	0	0	0	0	0	0	0	0	0	0	0	0	0	0	0	0	0	0	0	0	0	0	0	0	0	0	0	0	0	9903700	0	0	0	0	0	0	0	0	0
A0A087WV05;Q99417	A0A087WV05;Q99417	4;4	51.8	0	25.5	26.4	8.2	26.4	0	0	0	0	0	0	0	0	0	0	0	0	0	0	0	0	0	0	0	0	0	0	0	0	0	0	0	0	0	0	0	56601000	15044000	770370	2493500	0	0	0	0	0	0
A0A087WV15;Q16787;Q16787-3;K7EIP4;K7ERM0;A0A075B783	A0A087WV15;Q16787;Q16787-3	81;81;78;40;4;4	31.1	2.5	10.7	31.1	3.6	2.3	0	0	0	1.8	1.8	1.8	0.4	0	0.3	0	0	0	0	0	0	0.5	0	1	0	0	0	0.7	0	0.5	0.3	1.3	0	0	0	0	8765000	207650000	22867000000	24369000	13195000	0	0	0	88192000	56057000	297310000
Q5T123;A0A087WV23;Q9H299	Q5T123;A0A087WV23;Q9H299	3;3;3	33	17	33	33	33	33	21.6	21.6	33	0	0	0	33	21.6	21.6	0	0	0	0	0	0	21.6	33	33	0	0	11.4	21.6	21.6	33	21.6	0	21.6	0	0	0	1177200	65863000	1332000000	622090000	419010000	12904000	43397000	515390000	0	0	0
A0A087WV25;O95684-2;O95684	A0A087WV25;O95684-2;O95684	2;2;2	8.8	0	8.8	0	8.8	8.8	0	0	0	0	0	0	0	0	0	0	0	0	0	0	0	0	0	0	0	0	0	0	0	0	0	0	0	0	0	0	0	3048400	0	12119000	6255100	0	0	0	0	0	0
A0A087WV34;Q8WWB7-2;Q8WWB7	A0A087WV34;Q8WWB7-2;Q8WWB7	1;1;1	8.1	0	8.1	8.1	8.1	0	0	0	0	0	0	0	0	0	0	0	0	0	0	0	0	0	0	0	0	0	0	0	0	0	0	0	0	0	0	0	0	86850000	19218000	998230	0	0	0	0	0	0	0
A0A087X1E5;A0A087WV46;C9JXA7;Q0VGL1	A0A087X1E5;A0A087WV46;C9JXA7;Q0VGL1	1;1;1;1	33.3	0	33.3	33.3	0	0	0	0	0	0	0	0	0	0	0	0	0	0	0	0	0	0	0	0	0	0	0	0	0	0	0	0	0	0	0	0	0	50837000	4821000	0	0	0	0	0	0	0	0
A0A087WV47;P01857	A0A087WV47;P01857	30;26	57.9	53.4	10.1	1.5	12.2	6.7	49.6	51.9	47.6	48.7	49.6	48.7	55.4	54.3	54.3	42.9	39.5	41.4	51.9	49.6	49.6	54.3	55.2	54.3	42.9	48.1	49.6	53.4	53.6	54.5	52.8	52.8	52.8	41.4	27	20.8	1295200000	0	0	0	0	28401000	25912000	130720000	1196600000	1064800000	7165200000
A0A087WV66;P46013;P46013-2	A0A087WV66;P46013;P46013-2	80;80;75	38.2	1.6	37.8	3.5	10.2	6.8	0	0	0	0	0	0	0	0	0	0	0	0	0	0	0	0	0	0	0	0	0	0	0	0	0	0	0	0	0	0	6638500	5580400000	36539000	48928000	36502000	0	0	0	0	0	0
J3QS48;I3L295;J3KT75;J3QW43;J3QRD5;Q9H3L2;Q1HDL3;A0A087WV81;O75352-2;O75352;I3L1D2;J3KTK8;J3QQZ4;J3KSI4;I3L405;I3L261;I3L4E0	J3QS48;I3L295;J3KT75;J3QW43;J3QRD5;Q9H3L2;Q1HDL3;A0A087WV81;O75352-2;O75352;I3L1D2;J3KTK8;J3QQZ4;J3KSI4;I3L405;I3L261;I3L4E0	4;4;4;4;4;4;4;4;4;4;3;3;3;2;2;2;2	51.5	9.9	51.5	0	0	17.8	0	0	0	0	0	0	0	0	0	0	0	0	0	0	0	0	0	0	0	0	0	0	0	0	0	0	0	0	0	0	2689500	865760000	0	0	1198200	0	0	0	0	0	0
A0A087WVB0;Q9BQ39;A0A087WVC1	A0A087WVB0;Q9BQ39;A0A087WVC1	19;19;17	36.4	0	36.4	2	6.5	5.7	0	0	0	0	0	0	0	0	0	0	0	0	0	0	0	0	0	0	0	0	0	0	0	0	0	0	0	0	0	0	0	1074200000	0	3707600	2159300	0	0	0	0	0	0
A0A087WVC4;A0A087WVV9;P22694-4;P22694-3;P22694;P22694-5;P22694-7;P22694-6;P22694-9;P22694-2;P22694-10;B1APG2;B1APF8;B1APF9;B1APG3;P22694-8;B1APF6;B1APF7;B1APG1;B1APG0	A0A087WVC4;A0A087WVV9;P22694-4;P22694-3;P22694;P22694-5;P22694-7;P22694-6;P22694-9;P22694-2;P22694-10	10;10;10;10;10;10;10;10;10;10;9;4;4;4;4;4;3;3;3;3	32	11.2	21.3	5.3	14.8	6.2	5.3	8	10.9	0	0	0	5.3	10.9	8	2.7	0	2.7	2.7	2.7	0	13.9	16.6	16.6	0	2.7	0	2.7	5.3	5.3	2.7	0	3	0	0	6.5	0	10534000	0	1588400	675270	0	0	0	0	0	0
A0A087WVE2;O00602	A0A087WVE2;O00602	1;1	2.5	0	0	0	0	0	0	0	0	0	0	0	0	0	0	0	0	0	0	0	0	0	0	0	0	0	0	0	0	0	0	0	0	0	0	0	0	0	0	0	0	0	0	0	0	0	0
A0A087WVF7;Q9NZM3-2;Q9NZM3;E7EPJ2;Q9NZM3-4;Q9NZM3-3	A0A087WVF7;Q9NZM3-2;Q9NZM3;E7EPJ2;Q9NZM3-4;Q9NZM3-3	2;2;2;1;1;1	1.8	0	1.1	1.1	1.1	1.1	0	0	0	0	0	0	0	0	0	0	0	0	0	0	0	0	0	0	0	0	0	0	0	0	0	0	0	0	0	0	0	17593000	3320000	2502000	3533100	0	0	0	0	0	0
A0A087WVI4;Q7Z404-1;A0A087WT65;Q7Z404;Q7Z404-3;C9JFU4	A0A087WVI4;Q7Z404-1;A0A087WT65;Q7Z404	9;9;8;8;2;1	18	3.7	4.1	0	2.7	0	1.3	1.4	1.4	5.7	8.9	15.3	0	0	0	0	1.3	1.4	0	0	0	2.8	1.4	1.4	0	0	0	1.4	1.4	0	0	1.4	1.4	0	1.4	0	19588000	20411000	0	341680	0	842840	1046700	10021000	26651000	84297000	611450000
H0YBC7;A0A087WVL5;O60238-2;O60238	H0YBC7;A0A087WVL5;O60238-2;O60238	1;1;1;1	8.1	0	8.1	0	0	0	0	0	0	0	0	0	0	0	0	0	0	0	0	0	0	0	0	0	0	0	0	0	0	0	0	0	0	0	0	0	0	113750000	0	0	0	0	0	0	0	0	0
A0A087WVM2;Q8N6Q3;Q8N6Q3-2	A0A087WVM2;Q8N6Q3	5;5;2	16.2	0	0	0	0	0	0	0	0	4.1	4.1	8.5	0	0	0	0	0	0	0	0	0	0	0	0	0	0	0	0	0	0	4.1	0	0	0	0	0	0	0	0	0	0	0	0	0	76150000	67445000	356760000
A0A087WVM4;B7ZM99;Q6UB35;H0Y327;Q6UB35-2;Q5JYA8;Q5JYA3;Q4VXM0;Q4VXV2;Q4VXM1	A0A087WVM4;B7ZM99;Q6UB35	21;21;21;7;5;4;4;3;2;1	33.7	1.6	33.7	1.1	2.4	1.1	0	0	0	0	0	0	0	0	0	0	0	0	0	0	0	0	0	0	0	0	0	0	0	0	0	0	0	0	0	0	1399300	1962300000	35593000	4063400	3991800	0	0	0	0	0	0
A0A087WVN6;A0A075B6S5	A0A087WVN6;A0A075B6S5	5;4	83.5	35.1	0	0	0	18.6	18.6	18.6	18.6	37.1	18.6	37.1	18.6	18.6	18.6	18.6	18.6	18.6	18.6	18.6	18.6	18.6	37.1	18.6	18.6	18.6	18.6	35.1	35.1	18.6	18.6	35.1	18.6	18.6	18.6	18.6	1870900000	0	0	0	887510	23152000	4573900	87911000	422350000	322960000	1569400000
A0A087WVP1;Q14517;D6RCE4;H0Y9H4;H0Y8F5;H0Y9C8	A0A087WVP1;Q14517	69;69;13;2;1;1	20	0	5.1	17.1	14.1	12	0.2	0	0	0	0	0	0	0	0	0.2	0.2	0.2	0.2	0.2	0.2	0	0	0	0.2	0.2	0	0	0	0	0	0	0	0	0	0	0	544110000	1235200000	485330000	297370000	467740	0	0	0	0	0
A0A087WVP4;A0A087X1R1;P53814-5;P53814;P53814-6	A0A087WVP4;A0A087X1R1;P53814-5;P53814;P53814-6	1;1;1;1;1	2.2	0	2.2	0	0	0	0	0	0	0	0	0	0	0	0	0	0	0	0	0	0	0	0	0	0	0	0	0	0	0	0	0	0	0	0	0	0	11809000	0	0	0	0	0	0	0	0	0
A0A087WVQ6;Q00610-2;Q00610;J3KS13;K7EJJ5;J3KSQ2;J3KRF5;J3QL20;F5H5N6;A0A087WV74;A0A087WXH4	A0A087WVQ6;Q00610-2;Q00610	93;93;93;28;12;7;7;5;1;1;1	67.8	38.1	66.1	61.8	61.2	57.7	27.1	25	30.7	0.5	0	2.3	43.1	43.5	44.4	20.3	25.9	22.8	23.6	20.8	32.7	45.2	44.6	50.4	16.3	19.6	11.3	30.3	26.4	27.5	3.3	5.1	3.2	0	0	0	607370000	33295000000	5241400000	7688000000	5665500000	305080000	223010000	3284100000	51638000	0	884250000
A0A087WVW2;A0A075B6N8;P01860	A0A087WVW2;A0A075B6N8;P01860	20;19;19	44.3	35.1	5.8	4.4	7.7	2.7	37.8	30.1	34.2	28.2	28.2	32.6	39.3	39.2	39.2	33.8	34.7	37.8	37.8	34.2	34.2	33.4	34.2	39.2	34.2	34.2	34.2	43.6	38.6	38.6	37.8	38.6	38.6	15.2	10.6	7.1	0	0	0	0	0	0	0	0	0	0	24715000
A0A087WVZ9;P19388;A0A087WWX0;K7EQN2;K7EJ87;A0A087WVN5	A0A087WVZ9;P19388;A0A087WWX0	5;5;3;1;1;1	32.1	0	22.3	17.9	32.1	15.2	0	0	0	0	0	0	0	0	0	0	0	0	0	0	0	0	0	0	0	0	0	0	0	0	0	0	0	0	0	0	0	227070000	14789000	24046000	20678000	0	0	0	0	0	0
A0A087WW40;Q9Y371;Q9Y371-2;Q9Y371-3	A0A087WW40;Q9Y371;Q9Y371-2	3;3;3;1	9.1	2	7.1	7.1	7.1	3.8	2	2	0	0	0	0	3.8	0	2	2	0	2	2	2	2	3.8	3.8	0	2	2	2	0	3.8	2	0	0	0	0	0	0	0	56232000	10516000	4661100	3440400	0	0	0	0	0	0
A0A087WW43;Q06033-2;Q06033;E7ET33	A0A087WW43;Q06033-2;Q06033;E7ET33	10;10;10;7	18.8	2.2	0	0	1.5	1.5	0	4.2	0	0	2.2	5.2	4.2	0	3.3	0	0	0	0	0	0	5.2	9.3	14	0	0	1.5	5.7	9	4.8	2.2	4.3	4.2	0	0	0	11630000	0	0	19371000	14530000	0	2026800	0	0	2540800	47776000
A0A087WW55;Q8NHM4	A0A087WW55	15;5	68.4	45.7	8.1	22.3	12.1	12.1	53.8	66	68.4	41.3	44.9	41.3	46.2	46.6	50.6	66	66	68.4	68.4	64.4	62.8	63.2	64.8	52.2	66	64.4	51.4	49.4	46.2	47.4	63.2	64.4	64.4	20.6	27.1	11.7	47413000000	549850000	54725000	12825000	36339000	68144000000	43825000000	499280000000	1046400000	655970000	8902800000
C9JAG1;A0A087WW58;Q9C0D9	C9JAG1;A0A087WW58;Q9C0D9	1;1;1	8.9	0	8.9	0	0	0	0	0	0	0	0	0	0	0	0	0	0	0	0	0	0	0	0	0	0	0	0	0	0	0	0	0	0	0	0	0	0	184020000	0	0	0	0	0	0	0	0	0
A0A087WW84;Q14114-2;Q14114-4;Q14114-3;Q14114;H0YEV6;E9PP15;H0YEA5	A0A087WW84;Q14114-2;Q14114-4;Q14114-3;Q14114;H0YEV6;E9PP15	3;3;3;3;3;2;2;1	3.4	0	2.4	1.1	1	0	0	0	0	0	0	0	0	0	0	0	0	0	0	0	0	0	0	0	0	0	0	0	0	0	0	0	0	0	0	0	0	3319300	14949000	0	0	0	0	0	0	0	0
A0A087WW89;P01771	A0A087WW89	6;1	79.2	55.4	0	0	0	0	36.6	25.7	36.6	60.4	49.5	47.5	47.5	47.5	66.3	25.7	25.7	25.7	36.6	25.7	36.6	36.6	36.6	47.5	36.6	47.5	25.7	47.5	36.6	36.6	47.5	36.6	47.5	25.7	25.7	29.7	3659800000	0	0	0	0	63408000	61644000	708340000	1245100000	963740000	7086600000
A0A087WWC9;A0A087WXC3;A0A087WWU7;A0A087WYN7;A0A087WWT5;A0A087WX49;A0A087WU42;A0A087X2A1;B9A064;A0A075B6K8;P0CG04;A0A075B6K7	A0A087WWC9;A0A087WXC3;A0A087WWU7;A0A087WYN7;A0A087WWT5;A0A087WX49;A0A087WU42;A0A087X2A1;B9A064;A0A075B6K8;P0CG04	12;12;12;12;12;12;10;10;10;9;9;2	49.8	33.3	15.2	6.5	6.5	6.5	24.7	24.7	24.7	45	42.9	35.5	36.8	39	36.8	24.7	24.7	24.7	36.8	24.7	24.7	36.8	28.1	26	29.4	40.7	28.1	36.8	39	38.1	33.3	33.3	36.8	24.7	28.1	28.1	11262000000	7610700	597120	4858000	776460	567310000	361550000	4627800000	89737000000	16612000000	51345000000
A0A087WWF0	A0A087WWF0	1	20	0	0	0	0	0	0	0	0	0	0	0	0	0	0	0	0	0	0	0	0	0	0	0	0	0	0	0	0	0	0	0	0	0	0	0	0	0	0	0	0	0	0	0	0	0	0
A0A087WWL9	A0A087WWL9	13	49.5	0	35.4	37.8	35.7	37.5	0	0	0	4	0	4	0	9.5	0	0	0	0	0	4.3	4.3	0	0	0	0	0	0	4.3	4.3	0	0	0	0	0	0	0	0	431500000	49038000	15304000	1914600	0	0	0	0	0	0
A0A087WWM0;O43617;O43617-2;A0A087WYS5;A6NKE1	A0A087WWM0;O43617;O43617-2;A0A087WYS5;A6NKE1	4;4;3;2;2	19.7	4.3	10.1	13.8	19.7	15.4	0	0	0	0	0	0	0	0	0	0	0	0	0	0	0	0	0	0	0	0	0	0	0	0	0	0	0	0	0	0	409940	30950000	9246300	17173000	21368000	0	0	0	0	0	0
A0A087WWM1;A0A087X2A4;P15941-4;P15941-3;P15941;P15941-2;A0A087WVJ0;P15941-7;P15941-17;P15941-11;P15941-8;B1AVQ7;A0A087X0L2;P15941-15;P15941-6;A6ZIE4;A6ZIE3;P15941-12;P15941-16;P15941-9;P15941-10;P15941-13;A0A087X061;A0A087WZZ6;Q7Z536;P15941-5	A0A087WWM1;A0A087X2A4;P15941-4;P15941-3;P15941;P15941-2;A0A087WVJ0;P15941-7;P15941-17;P15941-11;P15941-8;B1AVQ7;A0A087X0L2;P15941-15;P15941-6	12;9;9;9;9;9;8;8;8;8;8;7;6;6;6;5;5;5;5;5;5;3;2;2;2;1	57.2	5.3	46.8	2.2	0	0	6	6	6	6.4	5.3	6.5	5.3	6.4	6	6	5.2	5.3	4.7	5.3	5.3	5.2	5.3	6.1	6	6	4.7	6.4	5.3	6	4.4	4.4	3.1	5.2	3.8	5.2	2261900000	168550000	7370500	0	0	209520000	190710000	1827800000	6672600000	4817700000	27557000000
H0YMB3;H0YLV5;A0A087WWM4;F8WAN9;H0YNJ6;Q9P2T1-3;Q9P2T1;Q9P2T1-2;H0YK13;H0YK71;H0YLB8;H0YN22;H0YMW6;H0YNS9;H0YNH0;H0YKE1;H0YMG3;H0YKK3;H0YN74;H0YMR9;H0YMV5	H0YMB3;H0YLV5;A0A087WWM4;F8WAN9;H0YNJ6;Q9P2T1-3;Q9P2T1;Q9P2T1-2;H0YK13;H0YK71;H0YLB8	8;8;8;8;8;8;8;8;5;5;4;3;3;3;2;1;1;1;1;1;1	26	0	6.7	19	20.3	21.3	0	0	0	0	0	0	12.1	9.2	3.8	0	0	0	0	0	0	8.3	12.1	5.4	0	0	0	12.1	2.9	0	0	0	0	0	0	0	0	8034000	403650000	92618000	67513000	0	0	0	0	0	0
A0A087WWP4;Q96T37-4;Q96T37-2;Q96T37-3;Q96T37	A0A087WWP4;Q96T37-4;Q96T37-2;Q96T37-3;Q96T37	13;13;13;13;13	19.6	0	19.6	3.1	1.1	0	0	0	0	0	0	0	0	0	0	0	0	0	0	0	0	0	0	0	0	0	0	0	0	0	0	0	0	0	0	0	0	502090000	8111300	4684000	0	0	0	0	0	0	0
A0A087WWP7;A0A087X1P0;P23470-2;P23470	A0A087WWP7;A0A087X1P0;P23470-2;P23470	2;2;2;2	2.6	0	0	2.6	0	0	0	0	0	0	0	0	0	0	0	0	0	0	0	0	0	0	0	0	0	0	0	0	0	0	0	0	0	0	0	0	0	0	24631000	0	0	0	0	0	0	0	0
A0A087WWS1;Q96FV9;Q96FV9-2;R4GMN4;A0A087WY84;J3KT14;J3KRD7;R4GN58;J3QQZ3	A0A087WWS1;Q96FV9;Q96FV9-2	16;16;8;7;7;5;2;2;2	30.7	0	30.7	10	4.4	0	0	0	0	0	0	0	0	0	0	0	0	0	0	0	0	0	0	0	0	0	0	0	0	0	0	0	0	0	0	0	0	588660000	8395800	25052000	0	0	0	0	0	0	0
A0A087WWT3;Q8IUK7	A0A087WWT3;Q8IUK7	73;72	92.2	81.1	30.3	40.9	17.9	35.4	78.8	80.3	78.8	84.6	85.4	87.4	82.3	83.8	85.4	77.8	80.1	78.5	79.3	77.3	78.8	86.4	83.8	87.1	78.8	82.1	80.3	86.4	83.8	86.4	83.8	83.8	83.8	79.3	75.8	55.6	0	0	0	0	0	0	0	0	0	0	0
F2Z329;A0A087WWU1;Q96Q45-2;Q96Q45;Q96Q45-5;Q96Q45-3	F2Z329;A0A087WWU1;Q96Q45-2;Q96Q45;Q96Q45-5;Q96Q45-3	1;1;1;1;1;1	17.7	0	17.7	0	0	0	0	0	0	0	0	0	0	0	0	0	0	0	0	0	0	0	0	0	0	0	0	0	0	0	0	0	0	0	0	0	0	15153000	0	0	0	0	0	0	0	0	0
A0A087WX97;A0A087WTL4;Q9BXK5-4;H0Y3R5	A0A087WX97;A0A087WTL4	12;10;4;1	37.1	3.9	34.2	10	6.9	13	0	0	0	0	0	0	0	0	0	0	0	0	0	0	0	0	0	1.8	0	0	0	0	0	1.8	0	0	0	0	0	0	0	0	0	0	88543000	0	0	0	0	0	0
C9JWJ3;C9IZL6;C9J480;A0A087WXB8;Q9Y274-2;Q9Y274;C9J0E2	C9JWJ3;C9IZL6;C9J480;A0A087WXB8;Q9Y274-2;Q9Y274;C9J0E2	2;2;2;2;2;2;1	10.2	5.1	0	5.1	0	0	0	0	0	0	0	5.1	0	0	0	0	0	0	0	0	0	0	0	0	0	0	0	0	0	0	0	0	0	0	0	0	125210000	0	3885600	0	0	0	0	0	0	0	193730000
A0A087WXC5;E7ESZ7;O95299;O95299-2;C9J6X0;H7C2W5;H7C1Y7;H7C2X4;Q8N1B9	A0A087WXC5;E7ESZ7;O95299;O95299-2;C9J6X0	10;10;10;9;5;4;4;4;4	37.5	0	37.5	0	0	0	0	0	0	0	0	0	0	0	0	0	0	0	0	0	0	0	0	0	0	0	0	0	0	0	0	0	0	0	0	0	0	1597200000	0	0	0	0	0	0	0	0	0
A0A087WXK8;Q9H4H8-2;Q9H4H8	A0A087WXK8;Q9H4H8-2;Q9H4H8	1;1;1	3.1	0	3.1	3.1	3.1	3.1	0	0	0	0	0	0	0	0	0	0	0	0	0	0	0	0	0	0	0	0	0	0	0	0	0	0	0	0	0	0	0	3933900	1618600	334300	489150	0	0	0	0	0	0
A0A087WXK9;Q15643;H0YJ97;H0YJI2	A0A087WXK9;Q15643;H0YJ97	16;16;13;1	11.1	0	9.5	2.2	2.4	3.1	0	0	0	0	0	0	0	0	0	0	0	0	0	0	0	0	0	0	0	0	0	0	0	0	0	0	0	0	0	0	0	139580000	134670000	30671000	45877000	0	0	0	0	0	0
A0A087WXL1;P41439;A0A087WYI3;P41439-2;F5H2G8;F5H5L8;F5GXV3;F5H4Z6;F5GZ45;E7EU04;J3KR13;A0A087WWY2;J3KQP4;P14207;P41439-3	A0A087WXL1;P41439;A0A087WYI3;P41439-2	4;4;3;2;1;1;1;1;1;1;1;1;1;1;1	24.9	0	0	0	0	0	0	0	0	0	0	0	0	0	0	0	0	0	0	0	0	0	0	0	0	0	0	0	5.3	0	0	0	0	0	0	0	0	0	0	0	0	0	0	0	0	0	0
A0A087WXL8	A0A087WXL8	21	45.3	40.4	5.8	4.4	7.7	2.7	40.2	32.5	36.6	30.6	30.6	33.5	41.8	41.6	41.6	36.2	37.1	40.2	40.2	36.6	36.6	35.8	36.6	41.6	36.6	36.6	36.6	41.6	41	41	43.1	41	41	20.3	12.8	9.3	6689000000	0	2312400	0	0	212630000	171100000	1316900000	325180000	8068100000	49892000000
A0A087WXM6;J3QQT2;J3KRX5;P18621;P18621-3;J3QLC8;P18621-2;J3KRB3;A0A087WWH0;J3QS96;A0A087WY81;J3KSJ0	A0A087WXM6;J3QQT2;J3KRX5;P18621;P18621-3;J3QLC8;P18621-2;J3KRB3;A0A087WWH0;J3QS96;A0A087WY81	8;8;8;8;8;7;7;5;5;5;4;1	46.2	0	46.2	33.7	29	34.3	9.5	0	15.4	0	0	0	9.5	9.5	9.5	0	9.5	0	0	9.5	0	15.4	9.5	21.3	0	0	0	9.5	0	0	0	0	0	0	0	0	0	4270600000	35861000	60673000	126130000	4945900	0	98237000	0	0	0
A0A087WXM8;P50895;K7ENU8	A0A087WXM8;P50895;K7ENU8	12;12;6	27.7	7.7	19.9	18.4	21.6	22.1	0	0	0	0	0	0	0	0	0	0	0	0	0	0	0	0	0	0	0	0	0	0	0	0	0	0	0	0	0	0	66891000	195250000	150660000	115240000	148280000	0	0	0	0	0	0
F5H8G1;F5H1Z6;F5H8H3;A0A087WXR2;Q9Y365;F5GWK5;F5H0V7;F5GY11;F5GY07;F5H5A8;F5H3G8;H0YGA9;H0YFF3;H0YH17;H0YGN8	F5H8G1;F5H1Z6;F5H8H3;A0A087WXR2;Q9Y365;F5GWK5;F5H0V7;F5GY11;F5GY07;F5H5A8;F5H3G8;H0YGA9;H0YFF3	6;6;6;6;6;5;5;5;3;3;3;3;3;2;1	40.8	0	5.8	5.8	0	0	14.1	14.1	16.8	0	0	0	34	34	27.7	5.8	11	0	8.4	0	11	34	40.8	40.8	8.4	19.4	6.8	31.4	31.4	40.8	0	0	0	0	0	0	0	238510	5961400	0	0	5313800	3830200	14088000	0	0	0
A0A087WXU0;Q9NWS8-2;Q9NWS8;Q5SZ82	A0A087WXU0;Q9NWS8-2;Q9NWS8;Q5SZ82	4;4;4;3	14.7	0	14.7	0	0	0	0	0	0	0	0	0	0	0	0	0	0	0	0	0	0	0	0	0	0	0	0	0	0	0	0	0	0	0	0	0	0	72470000	0	0	0	0	0	0	0	0	0
A0A087WXW9;P20908	A0A087WXW9;P20908	4;4	3.5	0	0.7	1.9	0	0.7	0	0	0	1.2	0	0.7	0	1.2	0	0	0	0	0	1.2	0	0	0	0	1.2	0	0	0	0	0	1.2	1.1	1.8	0	0	0	0	1076200	23338000	0	1568400	0	0	0	18517000	0	187470000
A0A087WXX2;P05062;Q5T7D5	A0A087WXX2;P05062;Q5T7D5	5;5;4	18	6.3	2.2	2.2	2.2	2.2	2.2	2.2	6.3	0	0	0	7	2.8	0	0	0	2.2	2.2	2.2	0	11.7	7	9.2	2.2	2.2	2.2	15.8	7	11.7	0	0	0	0	0	0	11734000	0	0	0	0	0	0	12584000	0	0	0
A0A087WY00;G3V394;F8WE88;F8W6H6;Q9Y4I1-2;Q9Y4I1;Q9Y4I1-3;E7ERV5;Q9UES5;O95317	A0A087WY00;G3V394;F8WE88;F8W6H6;Q9Y4I1-2;Q9Y4I1;Q9Y4I1-3;E7ERV5	7;7;7;7;7;7;7;4;3;3	4.4	0	4	0	0.9	1.4	0	0	0	0.4	0	0.4	0.4	0	0.4	0	0	0	0	0	0.8	0.4	1.1	1.1	0	0	0	0	0	0.4	0	0	0	0	0	0	0	92445000	0	119240	1142800	0	0	0	170340	0	10030000
A0A087WY08;Q9UPZ6	A0A087WY08;Q9UPZ6	8;8	6.8	0	1.3	0	6.8	3.4	0	0	0	0	0	0	0	0	0	0	0	0	0	0	0	0	0	0	0	0	0	0	0	0	0	0	0	0	0	0	0	23173000	0	87077000	47567000	0	0	0	0	0	0
A0A087WY28;Q96CV9-3;Q96CV9-2;Q96CV9	A0A087WY28;Q96CV9-3;Q96CV9-2;Q96CV9	2;2;2;2	26.2	0	0	14	0	0	0	0	0	0	0	0	12.1	0	12.1	0	0	0	0	0	0	12.1	0	12.1	0	12.1	0	12.1	12.1	12.1	0	0	0	0	0	0	0	0	5753900	0	0	0	0	0	0	0	0
A0A087WY35;O95965;U3KPX5;A0A087WXI7;A0A087X1M3;O95965-2;O95965-3	A0A087WY35;O95965;U3KPX5;A0A087WXI7;A0A087X1M3;O95965-2;O95965-3	2;2;1;1;1;1;1	7	0	0	0	7	3.8	0	0	0	0	0	0	0	0	0	0	0	0	0	0	0	0	0	0	0	0	0	0	0	0	0	0	0	0	0	0	0	0	0	34218000	4168900	0	0	0	0	0	0
A0A087WY43;P06493;A0A087WZZ9;E5RIU6;P06493-2	A0A087WY43;P06493;A0A087WZZ9;E5RIU6;P06493-2	9;9;7;6;6	39.2	0	32.6	20.6	16.3	16.3	0	0	2.7	0	0	0	0	0	0	0	0	0	0	0	0	0	0	0	0	0	0	0	0	0	0	0	0	0	0	0	0	267160000	29551000	21708000	15678000	0	0	6441500	0	0	0
A0A087WY55;Q9NP79;Q5TGM0;Q9NP79-2	A0A087WY55;Q9NP79;Q5TGM0;Q9NP79-2	8;8;4;4	37.1	0	15.4	37.1	30.4	37.1	0	5	0	0	0	0	5	5	5	0	0	0	0	0	5	5	5	5	5	0	0	0	0	5	0	0	0	0	0	0	0	234200000	363680000	300980000	261820000	0	1560700	0	0	0	0
Q6ICJ4;A0A087WY67;P0CG30;P0CG29	Q6ICJ4;A0A087WY67;P0CG30;P0CG29	1;1;1;1	6.1	0	0	0	6.1	6.1	0	0	0	0	0	0	0	0	0	0	0	0	0	0	0	0	0	0	0	0	0	0	0	0	0	0	0	0	0	0	0	0	0	1349600	2924000	0	0	0	0	0	0
H7BXT3;H0Y3Q0;A0A087WZR0;A0A087WY68;P29122-6;P29122-5;P29122-4;P29122-2;P29122-8;P29122;P29122-7;A0A087X025;H0YMW5	H7BXT3;H0Y3Q0;A0A087WZR0;A0A087WY68;P29122-6;P29122-5;P29122-4;P29122-2;P29122-8;P29122;P29122-7;A0A087X025	3;3;3;3;3;3;3;3;3;3;3;2;1	6.3	0	0	6.3	6.3	3.8	0	0	0	0	0	0	0	0	0	0	0	0	0	0	0	0	0	0	0	0	0	0	0	0	0	0	0	0	0	0	0	0	32868000	40392000	22136000	0	0	0	0	0	0
A0A087WY71;E9PFW3;Q96CW1-2;Q96CW1;C9JJ47;C9JTK4;C9JGT8;C9JJD3;C9JPV8;H7C4C3	A0A087WY71;E9PFW3;Q96CW1-2;Q96CW1;C9JJ47	18;18;18;18;10;7;7;6;6;3	50.2	8.1	46.5	27.9	27.9	18.2	0	0	0	0	0	0	2.1	2.1	0	0	0	0	0	0	0	0	2.1	4.6	0	0	0	0	2.1	4.6	0	0	0	0	0	0	7804400	1946000000	82279000	115450000	63816000	0	0	0	0	0	0
A0A087WY73;Q16378	A0A087WY73;Q16378	1;1	10.2	10.2	0	0	0	0	0	10.2	10.2	10.2	10.2	10.2	0	0	0	0	0	0	0	0	0	0	0	0	0	0	0	10.2	10.2	10.2	10.2	10.2	10.2	0	0	0	26811000	0	0	0	0	0	678610	106060000	8789600	3792300	19152000
A0A087WY85;P61077;P61077-2;P61077-3;D6RFM0;D6RAH7;H9KV45;P62837-2;D6RAW0;D6RA11;D6R9F6;D6R933;D6RGD0;D6R980;D6RIZ3	A0A087WY85;P61077;P61077-2;P61077-3;D6RFM0;D6RAH7;H9KV45;P62837-2;D6RAW0;D6RA11	4;4;4;4;3;3;3;3;2;2;1;1;1;1;1	40.5	7.4	23.6	40.5	40.5	35.8	16.2	23.6	23.6	0	0	0	7.4	7.4	7.4	23.6	23.6	7.4	0	23.6	0	23.6	28.4	12.2	23.6	23.6	7.4	12.2	7.4	12.2	0	0	0	0	0	0	32783000	58276000	692470000	171150000	319560000	13024000	22063000	89933000	0	0	0
A0A087WY88;Q8N5M9	A0A087WY88;Q8N5M9	1;1	6.6	0	6.6	0	0	0	0	0	0	0	0	0	0	0	0	0	0	0	0	0	0	0	0	0	0	0	0	0	0	0	0	0	0	0	0	0	0	204900000	0	0	0	0	0	0	0	0	0
A0A087WYN0;A0A087WY96;P31641;C9JPV1;P31641-2	A0A087WYN0;A0A087WY96;P31641;C9JPV1;P31641-2	2;2;2;1;1	5.7	0	5.7	0	0	2	0	0	0	0	0	0	0	0	0	0	0	0	0	0	0	0	0	0	0	0	0	0	0	0	0	0	0	0	0	0	0	256900000	0	0	3530700	0	0	0	0	0	0
A0A087WYC5;A0A087WSX2	A0A087WYC5	31;4	63.6	46.7	9.9	1.5	12	6.5	47.8	45.3	47.8	48	48.8	43.8	51.2	49.7	50.1	43.2	39.8	40.6	47.8	45.3	47.8	47.6	50.9	47.6	43.2	44.2	47.8	49.3	49.5	47.8	48.6	46.1	46.1	34.9	25.7	17.3	154340000000	3371400	255910	9092700	3825000	3849100000	3170400000	32961000000	46594000000	48857000000	324370000000
A0A087WYC8;Q9BZI7-2;Q9BZI7	A0A087WYC8;Q9BZI7-2;Q9BZI7	4;4;4	23.5	0	23.5	0	5.1	5.1	0	0	0	0	0	0	0	0	0	0	0	0	0	0	0	0	0	0	0	0	0	0	0	0	0	0	0	0	0	0	0	44435000	0	1561100	1029200	0	0	0	0	0	0
A0A087WYD6;Q03519;E7ENX8;Q03519-2	A0A087WYD6;Q03519;E7ENX8;Q03519-2	11;11;8;8	21.2	0	21.2	0	0	0	0	0	0	0	0	0	0	0	0	0	0	0	0	0	0	0	0	0	0	0	0	0	0	0	0	0	0	0	0	0	0	1118900000	0	0	0	0	0	0	0	0	0
A0A087WYE1	A0A087WYE1	29	57.5	49.1	9.9	1.5	12	6.5	45.3	47.6	45.3	45.9	46.7	45.9	50.9	49.9	49.9	40.6	37.3	40.6	47.6	45.3	45.3	49.9	50.7	49.9	40.6	43.8	45.3	49.1	49.3	50.1	48.4	48.4	48.4	37.3	23.2	17.1	330020000	0	0	0	0	9738800	6402500	51148000	429660000	398000000	1552900000
A0A087WYF6;J3KP36;F8W7U3;E7ESD2;A0A096LPC5;Q9Y4E1-5;Q5SNT6;Q9Y4E1-3;Q9Y4E1-6;Q9Y4E1-2;Q9Y4E1;Q9Y4E1-4;Q641Q2-2;Q641Q2;B1AP61	A0A087WYF6;J3KP36;F8W7U3;E7ESD2;A0A096LPC5;Q9Y4E1-5;Q5SNT6;Q9Y4E1-3;Q9Y4E1-6;Q9Y4E1-2;Q9Y4E1;Q9Y4E1-4;Q641Q2-2;Q641Q2;B1AP61	2;2;2;2;2;2;2;2;2;2;2;2;2;2;1	2.2	1	1.3	1.3	0	0	0	0	0	0	0	0	0	0	0	0	1	0	1	0	0	0	0	0	0	0	0	0	0	0	0	0	0	0	0	0	48451000	6902500	6349700	0	0	0	0	0	0	0	0
A0A087WYF7;Q6UXV4;A0A087WUX8	A0A087WYF7;Q6UXV4;A0A087WUX8	11;11;9	56	0	56	0	0	0	0	0	0	0	0	0	0	0	0	0	0	0	0	0	0	0	0	0	0	0	0	0	0	0	0	0	0	0	0	0	0	1638500000	0	0	0	0	0	0	0	0	0
A0A087WYJ9;A0A075B6N9;P01871;P01871-2;P04220	A0A087WYJ9;A0A075B6N9;P01871;P01871-2;P04220	27;25;24;23;15	50.9	32.7	7.7	0	0	1.2	18.9	23.5	31.7	38.4	36.1	36.4	41.6	43.4	38.1	27	30.9	26.5	25.2	33.1	28.9	41.6	40.4	36.9	28	34.7	32.7	45.6	45.6	44.2	36.9	32.7	31.6	31.4	18.5	18.5	144540000	7459800	0	0	408710	0	337730	16554000	34444000	4895300	1576400000
A0A087WYK8;B1AKJ5;O43847;O43847-2;F5H7V1;G3V1R5;H0Y5G9	A0A087WYK8;B1AKJ5;O43847;O43847-2;F5H7V1;G3V1R5;H0Y5G9	14;14;14;14;12;12;7	14.6	2.4	1	9.6	9.8	7.9	1	0	0	0	0	0	0	0	1	1	1	1	0	1	0	1.1	1.1	2.2	1	1	1	1	1	1	1	1	1	0	0	0	205550000	65448000	134420000	94284000	48332000	6575100	0	0	0	0	0
A0A087WYL5;Q6UXD5-6;Q6UXD5-2;Q6UXD5-3;Q6UXD5-5;Q6UXD5;Q6UXD5-4;H3BN26	A0A087WYL5;Q6UXD5-6;Q6UXD5-2;Q6UXD5-3;Q6UXD5-5;Q6UXD5;Q6UXD5-4;H3BN26	6;6;6;6;6;6;4;3	10.9	0	6	4	7.6	6.6	0	0	0	0	0	0	0	0	0	0	0	0	0	0	0	0	0	0	0	0	0	0	0	0	0	0	0	0	0	0	0	122100000	3443800	61947000	31638000	0	0	0	0	0	0
A0A087WYL9;A0A087WWV8	A0A087WYL9;A0A087WWV8	16;15	66.2	50	12.8	20.5	14.5	14.5	36.3	36.8	38.5	45.7	45.7	45.7	36.8	31.2	36.8	29.5	36.3	29.1	36.8	36.8	36.8	45.7	45.7	39.3	36.8	36.8	36.8	46.2	52.6	45.7	39.3	44.4	39.7	36.8	36.8	36.8	33559000000	7186500	7110400	7508800	1573600	1249800000	2398600000	5925100000	34808000000	42974000000	165270000000
A0A087WYN9;Q7Z478	A0A087WYN9;Q7Z478	9;9	9.8	0	8.9	0	2.8	1.5	0	0	0	0	0	0	0	0	0	0	0	0	0	0	0	0	0	0	0	0	0	0	0	0	0	0	0	0	0	0	0	95457000	0	3794300	646040	0	0	0	0	0	0
A0A087WYR0;P09132;D6RBG4;A0A087WWU9;P09132-2	A0A087WYR0;P09132;D6RBG4;A0A087WWU9;P09132-2	2;2;1;1;1	22.5	0	10	0	12.5	12.5	0	0	0	0	0	0	0	0	0	0	0	0	0	0	0	0	0	0	0	0	0	0	0	0	0	0	0	0	0	0	0	47217000	0	14488000	40441000	0	0	0	0	0	0
A0A087WYR3;O43399;O43399-5;O43399-7;O43399-2;O43399-4;O43399-3;A0A087WZ51;O43399-6	A0A087WYR3;O43399;O43399-5;O43399-7;O43399-2;O43399-4;O43399-3;A0A087WZ51;O43399-6	9;9;9;9;8;8;8;7;6	45.5	4.1	45.5	45.5	33.3	33.3	0	9.5	4.5	0	0	0	17.1	8.6	8.6	0	0	0	0	0	4.5	4.5	18	14	0	4.5	0	8.6	8.6	18	0	0	9.5	13.5	13.5	0	2570600	647050000	362990000	85972000	61993000	0	3762800	52725000	0	0	0
A0A087WYR4;A0A087WZW9	A0A087WYR4	11;1	43	32.8	14.9	6.4	6.4	6.4	24.3	24.3	24.3	41.7	39.6	32.3	39.6	41.7	39.6	24.3	24.3	24.3	36.2	24.3	24.3	39.6	27.7	28.9	28.9	34	27.7	39.6	41.7	40.9	36.2	36.2	39.6	27.7	31.1	27.7	0	0	0	0	0	0	0	0	26993000	28723000	269560000
A0A087WYS1;E7EUC7;Q16851;C9JQU9;C9J6Q0	A0A087WYS1;E7EUC7;Q16851	18;18;18;8;2	41.7	26.6	17.7	31.9	33.3	31.3	9.3	11.4	16.9	2.8	6.3	0	22	15.9	21.5	1.8	1.8	9.1	10.2	5.1	10.2	18.5	20.1	26.8	9.8	11.4	6.7	14.2	14.2	16.1	0	2.4	0	0	0	0	0	0	3590200	0	0	0	0	0	0	0	0
A0A087WYT3;Q15185-4;Q15185;Q15185-3;B4DDC6;Q15185-2	A0A087WYT3;Q15185-4;Q15185;Q15185-3;B4DDC6	6;6;6;5;3;2	40.9	14.6	33.5	34.8	40.9	32.9	7.3	11.6	11.6	0	7.9	0	18.3	7.3	15.2	0	0	0	17.7	0	0	22.6	15.2	11.6	0	0	0	7.9	15.2	17.7	0	0	0	0	0	0	5715900	190300000	350900000	99366000	115990000	3653900	14951000	54692000	0	3038300	0
A0A087WYU1;Q9Y5X1	A0A087WYU1;Q9Y5X1	8;8	20	2.2	11.3	9.8	13.6	13.6	0	0	0	0	0	0	0	2.4	2.4	0	0	0	0	0	0	4.5	9.1	6.7	0	4.5	0	0	0	0	0	4.5	0	0	0	0	6039200	183340000	15232000	261710000	130750000	0	0	0	0	0	0
H3BS73;H3BRT2;H3BQ55;H3BNT3;H3BNB2;H3BMF3;A0A087WYU2;Q96S19-3;Q96S19-5;Q96S19-2;Q96S19-6;Q96S19;Q96S19-4	H3BS73;H3BRT2;H3BQ55;H3BNT3;H3BNB2;H3BMF3;A0A087WYU2;Q96S19-3;Q96S19-5;Q96S19-2;Q96S19-6;Q96S19;Q96S19-4	1;1;1;1;1;1;1;1;1;1;1;1;1	16.5	0	0	0	0	0	0	0	0	0	0	0	0	0	0	0	0	0	0	0	0	0	0	0	0	0	0	0	0	0	0	0	0	0	0	0	0	0	0	0	0	0	0	0	0	0	0
A0A087WYU6;X5D289;Q9NPH0-2;Q9NPH0;A0A087WW36;V9GZ71	A0A087WYU6;X5D289;Q9NPH0-2;Q9NPH0;A0A087WW36;V9GZ71	2;2;2;2;1;1	21.7	12.7	21.7	21.7	12.7	12.7	0	0	0	0	0	0	0	0	0	12.7	0	0	0	0	0	0	0	0	0	0	0	0	0	0	0	0	0	0	0	0	755280	39732000	15208000	6122100	8198600	0	0	0	0	0	0
A0A087WYW3;P30414	A0A087WYW3;P30414	3;3	5	0	5	0	0	0	0	0	0	0	0	0	0	0	0	0	0	0	0	0	0	0	0	0	0	0	0	0	0	0	0	0	0	0	0	0	0	52617000	0	0	0	0	0	0	0	0	0
A0A087WYY1;Q9Y646;E5RH35;E5RJZ7;E5RJP8;E5RJA8	A0A087WYY1;Q9Y646	7;7;3;3;3;3	19.3	2	2	4.1	13.3	13.5	7.4	0	1.7	0	0	0	7.4	5.7	5	2	0	0	0	0	0	4.1	4.1	3.7	2	0	2	4.1	0	3.7	0	0	0	0	0	0	5991400	5426800	11099000	60334000	74085000	8708900	0	79348000	0	0	0
A0A087WYY6;Q13835-2;Q13835	A0A087WYY6;Q13835-2;Q13835	12;12;12	25.1	1.5	21.4	5.7	0	0	3.7	0	3.7	0	0	0	0	3.7	0	0	0	0	0	3.7	0	3.7	0	3.7	3.7	0	0	3.7	3.7	3.7	0	0	0	0	0	0	582600	379230000	8041800	0	0	9028100	0	549650000	0	0	0
A0A087WZ13;E9PAU2;Q8IY67-2;Q8IY67;K7EKR9;K7EQG2;Q8IY67-3	A0A087WZ13;E9PAU2;Q8IY67-2;Q8IY67	9;9;8;6;1;1;1	23.3	0	23.3	0	4.2	0	0	0	0	0	0	0	0	0	0	0	0	0	0	0	0	0	0	0	0	0	0	0	1.8	0	0	0	0	0	0	0	0	188840000	0	1523400	0	0	0	0	0	0	0
A0A087WZ40;Q14244-5;Q14244-3;Q14244-2;Q14244-6;Q14244-4;Q14244;Q14244-7	A0A087WZ40;Q14244-5;Q14244-3;Q14244-2;Q14244-6;Q14244-4;Q14244;Q14244-7	1;1;1;1;1;1;1;1	1.4	0	1.4	0	0	0	0	0	0	0	0	0	0	0	0	0	0	0	0	0	0	0	0	0	0	0	0	0	0	0	0	0	0	0	0	0	0	2831000	0	0	0	0	0	0	0	0	0
A0A087WZ50;Q8TCT7-3;Q8TCT7-2;Q8TCT7-4;Q8TCT7;A0A087WZ93	A0A087WZ50;Q8TCT7-3;Q8TCT7-2;Q8TCT7-4;Q8TCT7;A0A087WZ93	3;3;3;3;3;2	11.7	0	11.7	0	0	0	0	0	0	0	0	0	0	0	0	0	0	0	0	0	0	0	0	0	0	0	0	0	0	0	0	0	0	0	0	0	0	35080000	0	0	0	0	0	0	0	0	0
A0A087WZ62;Q9H6U8;Q9H6U8-3;H0YCW6;Q9H6U8-2;Q9H6U8-4;A0A087WTZ3;A0A087WV58;A0A087WVC0;A0A087WZY8	A0A087WZ62;Q9H6U8;Q9H6U8-3;H0YCW6;Q9H6U8-2;Q9H6U8-4	5;5;5;4;4;4;1;1;1;1	8.6	0	8.6	2.5	0	0	0	0	0	0	0	0	0	0	0	0	0	0	0	0	0	0	0	0	0	0	0	0	0	0	0	0	0	0	0	0	0	219940000	885200	0	0	0	0	0	0	0	0
A0A087WZE4;P02549-2;P02549;V9GY79	A0A087WZE4;P02549-2;P02549	74;74;74;5	42	1.4	0	0	0	0	1.6	2	1.4	0	0.8	1.8	15.8	15.9	12.8	0	0	1.2	4.2	5.1	7.7	2.2	1.8	4.4	1.4	2.3	1.2	28.4	28.4	28.4	0.8	0.8	0.8	1.1	0	0	16349000	0	0	0	0	4444500	4908000	46270000	0	1620200	63541000
A0A087WZF1;Q93052;C9JUT4;C9JXK9;C9J5C8;C9J4E3	A0A087WZF1;Q93052;C9JUT4;C9JXK9	4;4;3;2;1;1	16.8	0	0	2.4	6.9	0	0	0	0	0	0	0	0	2.9	0	0	0	0	0	0	0	2.9	0	6.9	0	0	0	2.9	0	2.9	0	0	0	0	0	0	0	0	6967900	17143000	0	0	0	0	0	0	0
A0A087WZG2;Q04912-2;Q04912;J3KQS7;Q04912-5;H2E272;H7C074;A0A087WZQ8;Q04912-3;Q04912-4;Q04912-6	A0A087WZG2;Q04912-2;Q04912;J3KQS7;Q04912-5	5;5;5;3;3;2;2;1;1;1;1	5.4	0.6	4.8	2.2	0	1.6	0	0	0	0	0	0.6	0	0.6	0.6	0	0	0	0	0	0	0.6	0.6	0.6	0	0	0.6	0	0	0.6	0	0	0	0	0	0	0	140100000	2244000	0	760760	0	0	0	0	0	0
A0A087WZH7;P29966	A0A087WZH7;P29966	10;10	52.7	5.8	44.8	40.9	37.6	35.5	5.5	5.5	5.5	11.2	11.2	11.2	25.5	15.8	15.8	0	5.5	5.5	5.5	11.2	11.2	15.8	15.8	15.8	5.8	11.2	0	15.8	11.2	15.8	25.5	15.8	11.2	0	0	0	1911200	4885200000	1345100000	959070000	433800000	7273300	6763700	19738000	38382000	17012000	81215000
A0A087WZH9	A0A087WZH9	3	53.7	31.5	0	14.8	0	16.7	31.5	16.7	16.7	31.5	31.5	31.5	16.7	16.7	31.5	16.7	16.7	16.7	31.5	16.7	16.7	31.5	31.5	16.7	31.5	16.7	31.5	31.5	16.7	31.5	31.5	16.7	31.5	31.5	16.7	31.5	307380000	0	1303200	0	0	1632400	0	0	52234000	42115000	362040000
A0A087WZN1;O43837;A0A087X2E5;O43837-2;O43837-3	A0A087WZN1;O43837;A0A087X2E5;O43837-2	17;17;15;15;8	54	0	54	1.8	4.1	6.7	0	0	0	0	0	0	0	0	0	0	0	0	0	0	0	0	0	0	0	0	0	0	0	0	0	0	0	0	0	0	0	1796300000	1065200	1089900	3033600	0	0	0	0	0	0
A0A087WZR4;H0Y4U3;M9MML6;O75015;E9PNY5;A0A087WU90	A0A087WZR4;H0Y4U3;M9MML6;O75015	5;5;5;5;1;1	21.8	3.7	0	0	0	0	0	0	0	0	0	0	0	0	0	0	0	0	0	0	0	0	0	0	0	0	0	0	0	0	0	5.6	0	0	0	0	0	0	0	0	0	0	0	0	0	0	0
F5H125;H0YG94;A0A087X0T8;A0A087X105;A0A087WZW4;A0A087X1W8;A0A087WZR6;X5DQS5;Q9BY67-2;Q9BY67-5;Q9BY67;Q9BY67-4;Q9BY67-3	F5H125;H0YG94;A0A087X0T8;A0A087X105;A0A087WZW4;A0A087X1W8;A0A087WZR6;X5DQS5;Q9BY67-2;Q9BY67-5;Q9BY67;Q9BY67-4;Q9BY67-3	1;1;1;1;1;1;1;1;1;1;1;1;1	7.1	0	0	0	7.1	0	0	0	0	0	0	0	0	0	0	0	0	0	0	0	0	0	0	0	0	0	0	0	0	0	0	0	0	0	0	0	0	0	0	0	0	0	0	0	0	0	0
A0A087WZT2;Q6UX53	A0A087WZT2;Q6UX53	2;2	8.7	0	8.7	0	0	0	0	0	0	0	0	0	0	0	0	0	0	0	0	0	0	0	0	0	0	0	0	0	0	0	0	0	0	0	0	0	0	24509000	0	0	0	0	0	0	0	0	0
E7ESS1;J3KP33;A0A087WZU8;P04637-8;P04637-9;P04637-7;P04637-5;P04637-6;P04637-2;P04637-3;P04637-4;P04637;E9PFT5;E7EMR6;A0A087WXZ1;A0A087WT22;A0A087X1Q1;E7EQX7	E7ESS1;J3KP33;A0A087WZU8;P04637-8;P04637-9;P04637-7;P04637-5;P04637-6;P04637-2;P04637-3;P04637-4;P04637;E9PFT5;E7EMR6;A0A087WXZ1;A0A087WT22;A0A087X1Q1;E7EQX7	2;2;2;2;2;2;2;2;2;2;2;2;1;1;1;1;1;1	18.1	0	18.1	0	0	0	0	0	0	0	0	0	0	0	0	0	0	0	0	0	0	0	0	0	0	0	0	0	0	0	0	0	0	0	0	0	0	77987000	0	0	0	0	0	0	0	0	0
D6R9P3;D6RD18;D6RBZ0;A0A087WZV1;Q99729-3;Q99729-2;Q99729-4;Q99729	D6R9P3;D6RD18;D6RBZ0;A0A087WZV1;Q99729-3;Q99729-2;Q99729-4;Q99729	12;12;12;12;12;12;10;10	33.2	4.3	32.9	28.9	29.3	32.1	5	5	0	0	0	0	21.8	15	5	4.6	0	0	0	0	0	21.8	9.6	24.6	0	5	0	10.4	10.4	16.4	0	0	0	0	0	0	1246600	6276100000	508830000	835920000	835900000	3409400	6361600	0	0	0	0
A0A087WZW8;P04433;A0A087WUS2	A0A087WZW8	16;4;3	69.1	49.8	16.7	20.6	18.5	18.5	40.3	40.8	42.5	43.3	52.4	52.4	53.6	35.2	40.8	33.5	40.3	33	40.8	40.8	40.8	43.3	43.3	52.4	40.8	40.8	40.8	43.3	43.3	52.4	49.8	48.1	50.2	40.8	40.8	40.8	389890000	16811000	0	1140700	966040	9136100	6866200	44937000	225300000	208360000	1579800000
F5H3Q5;A0A087WZY5;F5H851;A8MXH5;Q14031-2;Q14031	F5H3Q5;A0A087WZY5;F5H851;A8MXH5;Q14031-2;Q14031	4;4;4;4;4;4	3.7	0	0.7	3.7	0	0	0	0	0	0	0	0	0	0	0	0	0	0	0	0	0	0	0	0	0	0	0	0	0	0	0	0	0	0	0	0	0	6174300	50252000	0	0	0	0	0	0	0	0
A0A087X0C2;A0A087X009;P16442	A0A087X0C2;A0A087X009;P16442	3;3;3	10.5	0	5.7	10.5	0	0	0	0	0	0	0	0	0	0	0	0	0	0	0	0	0	0	0	0	0	0	0	0	0	0	0	0	0	0	0	0	0	29151000	42341000	0	0	0	0	0	0	0	0
A0A087X010	A0A087X010	28	54.5	49.4	10.1	1.5	12.3	6.7	44	44	44	46.8	47.6	46.8	47.4	46.3	46.3	39.2	35.8	39.2	44	44	44	46.3	47.2	46.3	39.2	40.1	44	45.5	45.7	46.6	44.8	44.8	44.8	33.4	21.3	12.7	5713500	0	0	0	0	0	0	0	87561000	31581000	235990000
A0A087X020;Q9Y3A5;F8WE72	A0A087X020;Q9Y3A5	12;12;3	52.4	10.4	6.8	41.2	42	25.2	0	0	0	0	0	0	0	10.4	7.2	0	0	0	0	0	0	14	10.8	14.4	0	0	7.2	3.2	17.2	14	0	0	0	0	0	0	2601400	6187200	199100000	98278000	42589000	0	0	0	0	0	0
A0A087X0C8;E7EV01;O15484;K7EP62;E9PS73	A0A087X0C8;E7EV01;O15484	12;12;12;1;1	23.5	0	4.7	0	0	0	3	8.9	6.6	13.5	10.5	14.9	2.8	2	0	3	4.5	3	5	1.6	4.5	6.6	6.6	3.8	3	3	0	0	0	0	0	0	0	0	0	0	0	50059000	0	0	0	7450500	10872000	33161000	81434000	75063000	618280000
A0A087X0D5;P09668;E9PKT6	A0A087X0D5;P09668;E9PKT6	12;12;7	50.8	13.3	13.3	49.5	49.5	45.2	6.5	0	6.5	0	0	0	4	4	2.5	6.5	4	4	0	0	0	4	4	6.5	0	4	0	4	4	6.5	0	0	0	0	0	8	11265000	87761000	1531000000	355380000	281960000	4025200	0	5527200	0	0	0
A0A087X0E2;A0A096LPE2;P35542	A0A087X0E2;A0A096LPE2;P35542	3;3;3	28.7	28.7	0	0	0	0	0	7.4	0	9	9	9	21.3	21.3	9	0	0	0	0	0	9	21.3	21.3	21.3	9	0	0	21.3	9	28.7	21.3	9	21.3	0	0	0	41359000	0	0	0	0	0	494890	0	5597000	3685600	21918000
A0A087X0I3;B4E3Q4;Q9NZK5;Q9NZK5-2	A0A087X0I3;B4E3Q4;Q9NZK5;Q9NZK5-2	3;3;3;2	13.6	0	0	0	0	0	0	0	0	4.9	0	0	0	0	0	0	0	0	0	0	0	0	0	0	0	0	0	0	0	0	3.8	8.7	3.8	0	0	0	0	0	0	0	0	0	0	0	3941000	0	0
A0A087X0K0;P39059	A0A087X0K0;P39059	2;2	2	0	0	0	0	0	0	0	0	0	0	0	0	0	0	0	0	0	0	0	0	0	0	0	0	0	0	0	0	0	1.2	2	1.2	0	0	0	0	0	0	0	0	0	0	0	0	0	0
A0A087X0K9;G5E9E7;G3V1L9;Q07157-2;Q07157;H0Y3R8;H0YKB1;H0YLT6	A0A087X0K9;G5E9E7;G3V1L9;Q07157-2;Q07157	27;27;27;27;27;5;2;1	22.1	0.8	20	9.8	6.1	4.7	0	0.8	0	0	0	0	0.8	0.8	0	0	0	0	0	0	0	0.8	0.8	0.8	0	0	0	0.8	0.8	0.8	0	0	0	0	0	0	2271300	1180200000	56034000	42457000	21763000	0	361330	0	0	0	0
A0A087X0M4;Q9BWU0;A0A087WWF4;H7C256	A0A087X0M4;Q9BWU0	5;5;2;1	8.6	0	8.6	3.2	1.2	3.2	0	0	0	0	0	0	0	0	0	0	0	0	0	0	0	0	0	0	0	0	0	0	0	0	0	0	0	0	0	0	0	37964000	4986200	1683800	3114900	0	0	0	0	0	0
A0A087X0N5;P80362;P01607;P01600;P01599;P01593	A0A087X0N5	4;1;1;1;1;1	46.4	46.4	0	0	0	30.9	18.6	18.6	18.6	30.9	46.4	46.4	34	46.4	34	18.6	18.6	18.6	18.6	18.6	18.6	34	30.9	30.9	18.6	18.6	18.6	18.6	46.4	46.4	46.4	34	34	18.6	18.6	18.6	117090000	0	0	0	422570	0	0	0	58054000	72205000	469600000
A0A087X0P6;A0A075B6S2;P06309	A0A087X0P6;A0A075B6S2	3;2;1	43.1	43.1	23.5	0	0	0	12.7	12.7	12.7	36.3	0	36.3	43.1	43.1	30.4	0	12.7	12.7	12.7	12.7	19.6	43.1	43.1	19.6	19.6	0	12.7	19.6	43.1	19.6	43.1	43.1	43.1	19.6	19.6	19.6	1973800000	1458600	0	0	0	25120000	18838000	95522000	1311900000	0	6154800000
A0A087X0Q4;A0A087WW87;A0A075B6R1	A0A087X0Q4;A0A087WW87;A0A075B6R1	3;2;2	50	12.5	0	0	0	0	12.5	12.5	12.5	12.5	0	12.5	12.5	12.5	0	0	12.5	12.5	12.5	12.5	12.5	12.5	12.5	12.5	12.5	0	12.5	12.5	12.5	12.5	12.5	12.5	12.5	12.5	12.5	12.5	0	0	0	0	0	0	0	0	0	0	0
A0A087X0R6;Q9UMY4-2;Q9UMY4;Q9UMY4-3	A0A087X0R6;Q9UMY4-2;Q9UMY4;Q9UMY4-3	8;8;8;6	45.3	0	4.1	45.3	32.6	27.9	0	0	0	0	0	0	0	0	0	0	0	0	0	0	0	0	0	0	0	0	0	0	0	0	0	0	0	0	0	0	0	17011000	66045000	84878000	56071000	0	0	0	0	0	0
A0A087X0S5;P12109	A0A087X0S5;P12109	32;32	44.2	11.8	12.2	42.2	40	41.8	0	0	0	8.2	8.1	11.3	3.6	4.5	2	0	0	0	0	0	0	2	1.6	0	0	0	0	1.6	0	1.6	16.7	14.6	20.3	0	0	0	38458000	92080000	3944900000	2990800000	2644900000	0	0	0	49249000	14509000	899050000
A0A087X0V5;P29728-2;P29728;F8W1C5	A0A087X0V5;P29728-2;P29728;F8W1C5	2;2;2;1	8.3	0	8.3	5.1	0	0	0	0	0	0	0	0	0	0	0	0	0	0	0	0	0	0	0	0	0	0	0	0	0	0	0	0	0	0	0	0	0	19772000	11661000	0	0	0	0	0	0	0	0
A0A087X117;Q15155;A0A087WW46;H3BUC9;H3BPS9;I3L0Q6;H3BTW1	A0A087X117;Q15155;A0A087WW46	41;41;37;7;4;2;2	50.7	3.5	49.6	25.1	23.1	24.8	0	0	0	0	0	0	0	0	0	0	0	0	0	0	0	0	0	0	0	0	0	0	0	0	0	0	0	0	0	0	872900	7739200000	88990000	139850000	114030000	0	0	0	0	0	0
A0A087X130;A0A075B6H7;A0A087WT11;P04434	A0A087X130	15;1;1;1	59.3	49.8	13	24.7	14.7	14.7	45.9	40.7	42.4	52.4	55.4	52.4	49.8	44.2	52.8	33.3	40.7	33.3	49.8	49.8	49.8	52.4	52.4	55.4	49.8	49.8	49.8	52.4	52.4	52.4	52.4	41.6	43.7	49.8	45.9	49.8	621890000	0	2907200	0	0	1230900	3456600	24110000	457430000	355720000	1824500000
A0A087X142;A6NMH6;A6NFQ9;F8W8I8;Q92599-2;Q92599-4;Q92599;Q92599-3	A0A087X142;A6NMH6;A6NFQ9;F8W8I8;Q92599-2;Q92599-4;Q92599;Q92599-3	7;7;7;7;7;7;7;5	22.1	0	11.3	16	11	12.7	0	0	0	0	0	0	0	0	0	0	0	0	0	0	0	0	0	4.5	0	0	0	0	0	0	0	0	0	0	0	0	0	5671200	57841000	18617000	25837000	0	0	0	0	0	0
E0CX15;A0A087X152;O95185-2;O95185;D6RE16	E0CX15;A0A087X152;O95185-2;O95185;D6RE16	5;5;5;5;3	7.1	0	0	0	7.1	7.1	0	0	0	0	0	0	0	0	0	0	0	0	0	0	0	0	0	0	0	0	0	0	0	0	0	0	0	0	0	0	0	0	0	90363000	57189000	0	0	0	0	0	0
A0A087X176;Q6ZRP7;H0Y430	A0A087X176;Q6ZRP7	19;19;8	33.9	0	30.2	15.2	29.7	23.9	0	0	0	0	0	0	0	0	0	0	0	0	0	0	0	0	0	0	0	0	0	0	0	0	0	0	0	0	0	0	0	884100000	82511000	279310000	168170000	0	0	0	0	0	0
A0A087X1C7;A0A075B7B6;A6NJ16	A0A087X1C7	28;1;1	56.3	51.7	10.2	1.5	12.3	6.7	45.7	44.2	45.7	42.4	43.3	43.9	49.1	48.1	48.1	39.4	35.9	39.4	44.2	44.2	44.2	46.5	47.4	48.1	39.4	40.3	44.2	45.7	45.9	48.3	45	45	45	33.5	21.4	14.3	33324000	0	0	0	0	1347500	0	12525000	0	0	12355000
A0A087X1E4;P53365-3;P53365;P53365-2;E9PRV8;E9PPY7	A0A087X1E4;P53365-3;P53365;P53365-2	8;8;8;7;3;1	19	0	0	0	0	0	0	0	0	0	0	0	0	0	2.4	0	0	0	0	0	4.5	0	2.7	2.9	0	0	0	0	2.4	0	0	0	0	0	0	0	0	0	0	0	0	0	0	0	0	0	0
A0A087X1E9;Q9HB90;Q9NQL2;Q9NQL2-2	A0A087X1E9;Q9HB90;Q9NQL2;Q9NQL2-2	4;4;4;3	14	2.8	14	3.1	5.9	5.9	0	0	0	0	0	0	0	0	0	0	0	0	0	0	0	0	0	0	0	0	0	0	0	0	0	0	0	0	0	0	659280	188160000	379700	4063000	8026300	0	0	0	0	0	0
A0A087X1G7;O60613;A0A087WXL0;A8MZD0;O60613-2	A0A087X1G7;O60613;A0A087WXL0;A8MZD0;O60613-2	4;4;2;2;2	38.4	0	38.4	13.4	0	0	0	0	0	0	0	0	0	0	0	0	0	0	0	0	0	0	0	0	0	0	0	0	0	0	0	0	0	0	0	0	0	99303000	2406200	0	0	0	0	0	0	0	0
A0A087X1I6;Q8WUX1-2;Q8WUX1	A0A087X1I6;Q8WUX1-2;Q8WUX1	2;2;2	6	0	6	2.5	0	0	0	0	0	0	0	0	0	0	0	0	0	0	0	0	0	0	0	0	0	0	0	0	0	0	0	0	0	0	0	0	0	67014000	3034000	0	0	0	0	0	0	0	0
A0A087X1J7;P22352;H0YBE4;E5RG32;H0YC19	A0A087X1J7;P22352;H0YBE4	5;5;3;1;1	25.8	25.8	7.6	0	0	0	0	0	0	0	0	0	6.7	19.1	12.9	0	6.2	7.6	0	6.7	7.6	12.9	12.9	12.9	0	0	0	6.7	12.9	19.1	12.9	12.4	13.8	0	0	0	68555000	18737000	0	0	0	0	0	0	0	0	0
A0A087X1K9;O75608-2;O75608;E5RGR0;B4DP64;E5RJ48;E5RI35	A0A087X1K9;O75608-2;O75608;E5RGR0;B4DP64	6;6;6;5;4;2;1	54.2	16.3	30.1	30.7	30.1	22.3	15.7	7.8	28.3	0	0	0	20.5	24.1	11.4	0	0	0	0	0	0	43.4	43.4	43.4	0	0	0	19.9	6.6	19.9	0	0	0	0	0	0	9065600	117930000	441790000	39397000	27680000	2788000	10875000	80210000	0	0	0
A0A087X1L7;O00292;O00292-2;A0A087WW09	A0A087X1L7;O00292;O00292-2	12;12;10;3	33.9	12.9	0	0	0	0	14.5	11.8	18	4.3	0	6.7	23.9	22	16.4	13.7	17.5	15.6	5.6	2.2	18	26.9	23.7	23.9	10.5	17.5	20.7	27.4	27.4	30.6	12.9	12.9	18.5	0	0	0	0	0	0	0	0	0	0	0	0	0	53122000
A0A087X1N2;Q03701;C9J9W7	A0A087X1N2;Q03701	21;21;2	24.2	0	24.2	0	0	2.2	0	0	0	0	0	0	0	0	0	0	0	0	0	0	0	0	0	0	0	0	0	0	0	0	0	0	0	0	0	0	0	1089100000	0	0	2700200	0	0	0	0	0	0
A0A087X1N3;O75818-2;O75818;F8WC38;X6RLL4	A0A087X1N3;O75818-2;O75818;F8WC38;X6RLL4	3;3;3;2;2	17.1	0	5.6	5.6	10.6	12.1	0	0	0	0	0	0	0	0	0	0	0	0	0	0	0	0	0	0	0	0	0	0	0	0	0	0	0	0	0	0	0	17766000	1951200	8535300	5428900	0	0	0	0	0	0
A0A087X1U6;A0A075B730	A0A087X1U6;A0A075B730	60;59	49.3	3	48.2	29	11.5	9.3	0	0	0.7	0	0	0	5.9	7.1	5.1	1.8	0.7	1.8	0.4	1	2.1	10.9	11.3	13.1	0	0.7	2.6	5.5	4.2	4.8	0	0.7	0	0	0	0.4	12355000	3591400000	329880000	1012200	39658000	0	0	0	0	0	0
A0A087X1V9;A0A075B6P5;P01617	A0A087X1V9;A0A075B6P5;P01617	3;2;2	51	36.3	0	0	0	0	12.7	12.7	12.7	36.3	23.5	36.3	36.3	36.3	23.5	0	12.7	36.3	36.3	36.3	36.3	36.3	36.3	36.3	36.3	23.5	12.7	36.3	36.3	36.3	36.3	36.3	36.3	12.7	36.3	36.3	189710000	0	0	0	0	0	0	0	302820000	164940000	941310000
A0A087X1Z3;Q9UL46;H0YM70;H0YKU2	A0A087X1Z3;Q9UL46;H0YM70	13;13;12;3	61.4	21.3	34.6	55.1	40.2	55.1	20.9	20.9	18.9	6.3	0	0	39.8	26.4	28.3	11.4	0	11.4	0	6.3	5.1	58.3	58.3	58.3	8.7	20.1	0	25.6	35.8	33.5	0	6.3	8.7	0	0	0	38335000	314310000	2208800000	762740000	777360000	26986000	23122000	128910000	10175000	0	0
A0A087X211;Q8TCG1-2;Q8TCG1	A0A087X211;Q8TCG1-2;Q8TCG1	4;4;4	5.6	0	3	3.9	0.9	4.9	0.8	0.8	0.8	0	0	0	0	0	0.8	0.8	0.8	0.8	0.8	0	0	0	0.8	0	0.8	0.8	0.8	0	0	0.8	0	0	0	0	0.8	0	0	10613000	9531900	13294000	12515000	1960600	1311500	24853000	0	0	0
A0A087X240;D6RDV5;P52803	A0A087X240;D6RDV5;P52803	1;1;1	7.4	7.4	0	7.4	7.4	7.4	0	0	0	0	0	0	0	0	0	0	0	0	0	0	0	0	0	0	0	0	0	0	0	0	0	0	0	0	0	0	575580	0	7504700	0	5435400	0	0	0	0	0	0
A0A087X279;P09913	A0A087X279;P09913	5;5	15.5	0	0	10.6	0	0	0	0	0	0	0	0	0	0	0	0	0	0	0	0	0	0	0	0	0	0	0	0	0	0	0	0	0	0	0	0	0	0	18362000	0	0	0	0	0	0	0	0
A0A087X296;P23219-4;P23219-3;P23219-2;P23219;P23219-6;P23219-5;X6RJD6	A0A087X296;P23219-4;P23219-3;P23219-2;P23219;P23219-6;P23219-5	5;5;5;5;5;5;5;1	14.5	0	14.5	0	0	0	0	0	0	0	0	0	0	0	0	0	0	0	0	0	0	0	0	0	0	0	0	0	0	0	0	0	0	0	0	0	0	49115000	0	0	0	0	0	0	0	0	0
A0A087X2C0;A0A075B7F0	A0A087X2C0	27;1	52.9	35.9	6.6	0	0	0	21.1	26.5	31.5	41.7	39.3	39.6	43.4	45.2	41.3	27.9	30.6	27.4	29.4	35.5	30.1	43.4	42.2	38.6	29.3	36.4	34	47.4	47.4	46.1	40.1	35.9	34.7	33	19.6	21.4	5757300000	6570300	0	0	0	229930000	149030000	1531300000	2212600000	2158100000	15606000000
A0A087X2D5;Q9BRJ2;A0A087WU62	A0A087X2D5;Q9BRJ2;A0A087WU62	7;7;5	30.7	0	30.7	7.2	0	0	0	0	0	0	0	0	0	0	0	0	0	0	0	0	0	0	0	0	0	0	0	0	0	0	0	0	0	0	0	0	0	525510000	1428200	0	0	0	0	0	0	0	0
A0A087X2E2;P31997	A0A087X2E2;P31997	3;3	12.5	6.7	2.6	2.6	0	0	0	2.6	2.6	12.5	12.5	6.7	2.6	0	2.6	0	0	0	0	2.6	2.6	2.6	2.6	2.6	2.6	2.6	2.6	2.6	2.6	2.6	2.6	2.6	2.6	2.6	2.6	2.6	6681600	0	0	0	0	0	0	0	22556000	13901000	219850000
A0A087X2I1;P62333;H0YJC0;H0YJS8;H0YJX2;H0YJE9;H0YJT1	A0A087X2I1;P62333;H0YJC0;H0YJS8	12;11;7;6;1;1;1	44.7	6	27.8	19.9	15.4	18.1	7.9	6.7	14.4	0	0	0	10.9	14.1	7.9	0	0	0	0	0	0	17.6	14.1	15.9	4.2	4.2	0	7.9	14.4	12.9	4.2	4.2	4.2	0	0	0	8055600	370370000	67488000	111230000	108290000	8832300	28617000	70624000	0	0	0
A0A096LNU8	A0A096LNU8	2	10.4	4.5	0	0	0	0	4.5	4.5	0	0	0	6	0	4.5	0	0	0	0	0	4.5	4.5	0	0	4.5	0	0	4.5	4.5	0	0	0	0	0	0	0	0	96060000	0	0	0	0	19195000	20333000	0	0	0	24733000
A6XMV8;A0A096LNX4;A6XMV9;A0A096LP77;P07478	A6XMV8;A0A096LNX4;A6XMV9;A0A096LP77;P07478	11;11;11;11;11	45.5	42.3	14.2	26	12.2	12.2	45.5	42.3	42.3	26	29.3	26	41.1	41.5	30.1	45.5	42.3	42.3	42.3	45.5	45.5	41.1	41.1	45.5	42.3	42.3	42.3	28.9	28.9	30.1	39.4	42.3	42.3	28.9	24.8	38.2	27575000000	2636000	18866000	1098800	680280	27422000000	46276000000	259250000000	280390000	171310000	2553600000
A0A096LP11;Q8ND56-3;Q8ND56-2;Q8ND56	A0A096LP11;Q8ND56-3;Q8ND56-2;Q8ND56	1;1;1;1	5.4	0	5.4	0	5.4	0	0	0	0	0	0	0	0	0	0	0	0	0	0	0	0	0	0	0	0	0	0	0	0	0	0	0	0	0	0	0	0	94331000	0	1409600	0	0	0	0	0	0	0
A0A096LP22;Q86Y79;A0A096LPA3;C9J7Z1;A0A096LP34	A0A096LP22;Q86Y79;A0A096LPA3;C9J7Z1;A0A096LP34	4;4;3;3;2	28.5	0	28.5	0	0	0	0	0	0	0	0	0	0	0	0	0	0	0	0	0	0	0	0	0	0	0	0	0	0	0	0	0	0	0	0	0	0	72547000	0	0	0	0	0	0	0	0	0
A0A096LPI6;A0A096LNH5;H7C1F6;H7C2G3;A0A096LP73;H7BYH1;A0A096LNJ1;A0A096LP12	A0A096LPI6;A0A096LNH5;H7C1F6;H7C2G3	9;7;7;6;4;4;3;3	60.1	0	52.5	18.1	10.5	20.6	0	0	0	0	0	0	10.5	10.5	0	0	0	0	0	0	0	10.5	14.7	14.7	0	0	0	0	0	0	0	0	0	0	0	0	0	536850000	24478000	26317000	65868000	0	0	0	0	0	0
A0A096LPK4	A0A096LPK4	147	42.7	29	1.6	3.3	7.1	3.2	30.4	28.8	32.2	28	27.9	29.6	32.5	31.7	37.7	32	32.9	31.7	33.4	32.7	34	28.6	26.9	28.4	31.4	31.1	32.7	36.4	37.7	39.5	28.3	29.9	29.3	3.4	4.2	5.8	141200000000	103770000	38441000	55598000	3854500	9975000000	8093300000	49649000000	83722000000	74482000000	456430000000
D6R9M7;D6REZ6;D6RBS9;D6R9D6;B7Z8Z7;A0AV96-2;A0AV96;D6RBP6;D6RA49;D6RFL5	D6R9M7;D6REZ6;D6RBS9;D6R9D6;B7Z8Z7;A0AV96-2;A0AV96;D6RBP6;D6RA49;D6RFL5	2;2;2;2;2;2;2;1;1;1	17.6	0	0	0	0	0	0	0	0	0	0	0	10.1	10.1	10.1	0	0	0	0	0	0	10.1	10.1	0	0	0	0	10.1	10.1	10.1	0	0	0	0	0	0	0	0	0	0	0	0	0	0	0	0	0
A0AVT1;A0AVT1-2;H0Y8S8;A0AVT1-3;A0AVT1-4	A0AVT1;A0AVT1-2	13;10;5;2;1	18.1	0	4.1	9.5	7.6	5.3	1.2	0	0	0	0	0	4.2	5.4	1.2	0	0	1.2	0	0	1.2	5.4	6.4	8.7	0	0	0	2.7	3.9	2.2	0	0	0	0	0	0	0	21318000	46934000	19736000	18697000	449540	0	0	0	0	0
A0FGR8-2;A0A087WXU3;A0FGR8;A0FGR8-4;A0FGR8-5	A0FGR8-2;A0A087WXU3;A0FGR8;A0FGR8-4	29;27;27;15;12	47.5	2.5	47.5	6.5	7.1	5.6	0	0	0	0	0	0	0	0	0	0	0	0	0	0	0	0	0	0	0	0	0	0	0	0	0	0	0	0	0	0	0	12160000	0	0	0	0	0	0	0	0	0
A0MZ66-5;A0MZ66-6;A0MZ66;A0MZ66-3;A0MZ66-8;A0MZ66-4;A0MZ66-2;A0MZ66-7	A0MZ66-5;A0MZ66-6;A0MZ66;A0MZ66-3;A0MZ66-8;A0MZ66-4;A0MZ66-2	12;12;12;12;11;11;9;4	25.6	0	1.9	9.8	10.2	3	1.6	1.6	1.6	0	0	0	3.3	6.3	1.6	0	0	0	0	0	0	1.8	8.1	3.3	0	0	0	3.3	3.3	0	0	0	0	0	0	0	0	3232500	34742000	52473000	1080900	4184400	3149400	13336000	0	0	0
H0YG77;A0PK00	H0YG77;A0PK00	2;2	7.7	0	7.7	6.9	0	0	0	0	0	0	0	0	0	0	0	0	0	0	0	0	0	0	0	0	0	0	0	0	0	0	0	0	0	0	0	0	0	36946000	920650	0	0	0	0	0	0	0	0
A1L0T0;M0R026;E9PJS0;M0R1B5;M0QZX5;E9PL44	A1L0T0;M0R026	17;16;7;6;6;3	43.2	0	43.2	0	0	0	0	0	0	0	0	0	0	0	0	0	0	0	0	0	0	0	0	0	0	0	0	0	0	0	0	0	0	0	0	0	0	2372300000	0	0	0	0	0	0	0	0	0
A1L390;A1L390-3;G3V311;A1L390-2;G3V278	A1L390;A1L390-3	7;6;3;3;1	9	0	9	0	0	0	0	0	0	0	0	0	0	0	0	0	0	0	0	0	0	0	0	0	0	0	0	0	0	0	0	0	0	0	0	0	0	127110000	0	0	0	0	0	0	0	0	0
A1L4H1;A0A087WU72;A1L4H1-2	A1L4H1;A0A087WU72;A1L4H1-2	4;3;3	4.8	0	1.5	0	3.4	1.5	0	0	0	0	0	0	0	0	0	0	0	0	0	0	0	0	0	0	0	0	0	0	0	0	0	0	0	0	0	0	0	10846000	0	17314000	3797100	0	0	0	0	0	0
A2A2E0;Q9NQG1	A2A2E0;Q9NQG1	1;1	39.3	0	39.3	39.3	39.3	0	0	0	0	0	0	0	0	0	0	0	0	0	0	0	0	0	0	0	0	0	0	0	0	0	0	0	0	0	0	0	0	37869000	7019300	345920	0	0	0	0	0	0	0
A2A2G4;Q9Y672;S4R350	A2A2G4;Q9Y672;S4R350	5;5;3	9.4	0	9.4	0	0	0	0	0	0	0	0	0	0	0	0	0	0	0	0	0	0	0	0	0	0	0	0	0	0	0	0	0	0	0	0	0	0	313860000	0	0	0	0	0	0	0	0	0
A2A2Q9;Q9Y312	A2A2Q9;Q9Y312	3;3	10.6	0	3.8	6.8	6.8	6.8	0	0	0	0	0	0	0	0	0	0	0	0	0	0	0	0	0	0	0	0	0	0	0	0	0	0	0	0	0	0	0	12588000	10507000	9546700	4519700	0	0	0	0	0	0
A2A2V1;P04156-2;P04156;X6RKS3	A2A2V1;P04156-2;P04156;X6RKS3	5;5;5;4	24.9	0	9.6	17.3	14.1	14.1	0	0	4.4	0	0	7.6	0	0	0	4.4	4.4	4.4	0	4.4	4.4	0	0	0	4.4	4.4	4.4	0	0	0	0	0	0	0	0	0	0	259000000	270940000	214620000	121830000	0	0	74818000	0	0	4974400
A2A2V4;H3BLW8;P15692-8;P15692-4;P15692-15;P15692-11;J3KPA4;P15692-5;P15692-3;P15692-2;P15692;P15692-17;P15692-16;P15692-13;P15692-14;H0YBI8;A0A087X1L1;H0YBZ0;A0A087WTP4;P15692-10;P15692-9;P15692-6;P15692-18;P15692-12	A2A2V4;H3BLW8;P15692-8;P15692-4;P15692-15;P15692-11;J3KPA4;P15692-5;P15692-3;P15692-2;P15692;P15692-17;P15692-16;P15692-13;P15692-14;H0YBI8	4;4;4;4;4;4;3;3;3;3;3;3;3;3;3;2;1;1;1;1;1;1;1;1	22.1	0	0	15.3	22.1	15.3	0	0	0	0	0	0	0	0	0	0	0	0	0	0	0	0	0	0	0	0	0	0	0	0	0	0	0	0	0	0	0	0	279460000	83935000	78079000	0	0	0	0	0	0
A2ACR1;P28065-2;P28065;A2ACR0;A2ACQ9	A2ACR1;P28065-2;P28065	5;5;5;2;1	34.2	9.7	16.8	26.5	26.5	20.4	0	5.1	0	0	0	0	5.1	5.1	0	0	0	5.1	0	0	0	5.1	4.6	9.7	5.1	5.1	0	0	5.1	0	0	0	0	0	0	0	11779000	5742000	121260000	40273000	35645000	0	1800600	0	0	0	0
A2IDA3;P29372-5;P29372-4;P29372-2;P29372	A2IDA3;P29372-5;P29372-4;P29372-2;P29372	4;4;4;4;4	29.1	0	29.1	6	0	0	0	0	0	0	0	0	0	0	0	0	0	0	0	0	0	0	0	0	0	0	0	0	0	0	0	0	0	0	0	0	0	180440000	488320	0	0	0	0	0	0	0	0
M0R0Z8;M0R1K6;M0QZA2;M0R2Z6;M0R2L4;M0R2N3;M0QX96;A2RRD8;Q96IR2	M0R0Z8;M0R1K6;M0QZA2;M0R2Z6;M0R2L4;M0R2N3;M0QX96;A2RRD8;Q96IR2	1;1;1;1;1;1;1;1;1	40	0	40	0	0	0	0	0	0	0	0	0	0	0	0	0	0	0	0	0	0	0	0	0	0	0	0	0	0	0	0	0	0	0	0	0	0	4928700	0	0	0	0	0	0	0	0	0
A2RRP1;A2RRP1-2;H0Y5G7;H7C007;H7C1Y9;H7BZU5;H7C1U4;H7BZR3;C9JCM7	A2RRP1;A2RRP1-2;H0Y5G7	26;23;16;4;2;2;1;1;1	15.5	0	15.5	1.1	0.5	0.4	0	0	0	0	0	0	0	0	0	0	0	0	0	0	0	0	0	0	0	0	0	0	0	0	0	0	0	0	0	0	0	897830000	2591800	1474200	12898000	0	0	0	0	0	0
A2TJX0;Q13887;Q13887-2	A2TJX0;Q13887;Q13887-2	2;2;1	10.7	0	10.7	0	0	0	0	0	0	0	0	0	0	0	0	0	0	0	0	0	0	0	0	0	0	0	0	0	0	0	0	0	0	0	0	0	0	93182000	0	0	0	0	0	0	0	0	0
A3KMH1-3;A3KMH1;A3KMH1-2	A3KMH1-3;A3KMH1;A3KMH1-2	18;18;13	13.5	0	13.5	0	0	0	0	0	0	0	0	0	0	0	0	0	0	0	0	0	0	0	0	0	0	0	0	0	0	0	0	0	0	0	0	0	0	775620000	0	0	0	0	0	0	0	0	0
A4D0S4-3;A4D0S4	A4D0S4-3;A4D0S4	1;1	0.5	0	0	0	0	0	0	0	0	0	0	0	0	0	0	0	0	0	0	0	0	0	0	0	0	0	0	0	0	0	0	0	0	0	0	0	0	0	0	0	0	0	0	0	0	0	0
C9JL51;C9JE84;A4D137;Q6NZ63;Q9UHE8;Q6NZ63-2	C9JL51;C9JE84;A4D137;Q6NZ63;Q9UHE8;Q6NZ63-2	1;1;1;1;1;1	3.7	0	3.7	0	0	0	0	0	0	0	0	0	0	0	0	0	0	0	0	0	0	0	0	0	0	0	0	0	0	0	0	0	0	0	0	0	0	9934000	0	0	0	0	0	0	0	0	0
A4D1E9;A4D1E9-2;C9J8R7;C9JNI1;C9JEQ8	A4D1E9;A4D1E9-2	9;7;4;4;3	30	0	30	0	0	0	0	0	0	0	0	0	0	0	0	0	0	0	0	0	0	0	0	0	0	0	0	0	0	0	0	0	0	0	0	0	0	431280000	0	0	0	0	0	0	0	0	0
C9J7X6;A4D1U4	C9J7X6;A4D1U4	1;1	4	4	4	0	0	0	0	0	0	0	0	0	0	0	0	0	0	0	0	0	0	0	0	0	0	0	0	0	0	0	0	0	0	0	0	0	4427600	7995900	0	0	0	0	0	0	0	0	0
Q5TGE2;A5PLL7-2;A5PLL7	Q5TGE2;A5PLL7-2;A5PLL7	3;3;3	20.5	7.7	20.5	0	0	0	0	0	0	0	0	0	0	0	0	0	0	0	0	0	0	0	0	0	0	0	0	0	0	0	0	0	0	0	0	0	253140	223450000	0	0	0	0	0	0	0	0	0
A5YKK6;A5YKK6-2;A5YKK6-3;A5YKK6-4;B5MDN3;H3BMZ2;H3BR89;H3BMH0	A5YKK6;A5YKK6-2;A5YKK6-3;A5YKK6-4	12;11;10;8;2;2;1;1	6.3	0.4	5.9	3.1	1.2	2	0	0	0	0	0	0	0	0	0	0	0	0	0	0	0	0	0	0	0	0	0	0	0.4	0	0	0	0	0	0	0	506490	244350000	40844000	4763700	12301000	0	0	0	0	0	0
A5YM72;A5YM72-5;A5YM72-3;A5YM72-4	A5YM72;A5YM72-5;A5YM72-3;A5YM72-4	2;2;2;1	4.4	0	0	0	0	0	0	0	0	0	0	0	0	0	0	0	0	0	0	0	0	0	0	0	0	0	0	0	0	0	0	0	0	0	0	0	0	0	0	0	0	0	0	0	0	0	0
A6NC48;Q10588;Q10588-2;H0Y984;H0Y9Q9;H0Y8G4	A6NC48;Q10588;Q10588-2;H0Y984	6;6;5;4;2;2	22.8	5.7	0	0	5.7	0	0	0	0	0	0	2.7	0	0	3.9	0	0	3.3	0	0	0	0	0	0	3.3	0	0	0	0	0	0	0	0	0	0	0	2212700	0	0	878510	0	0	0	0	0	0	25162000
H3BTL1;Q9GZQ8;A6NCE7	H3BTL1;Q9GZQ8;A6NCE7	2;2;2	28	0	28	28	9.3	18.7	0	0	0	0	0	0	0	0	0	0	0	0	0	0	0	0	0	0	0	0	0	0	0	0	0	0	0	0	0	0	0	152790000	11939000	3206500	3413000	0	0	0	0	0	0
A6ND22;Q9Y3D3-2;Q9Y3D3	A6ND22;Q9Y3D3-2;Q9Y3D3	5;5;5	54.5	0	54.5	0	0	0	0	0	0	0	0	0	0	0	0	0	0	0	0	0	0	0	0	0	0	0	0	0	0	0	0	0	0	0	0	0	0	208150000	0	0	0	0	0	0	0	0	0
A6NDG6;H3BV17	A6NDG6	9;2	39.9	0	15.6	36.8	30.2	39.9	0	0	0	0	0	0	0	5.9	5.9	0	0	0	0	0	0	0	5.9	5.9	0	0	0	5.9	5.9	5.9	0	0	0	0	0	0	0	3318300	245410000	357370000	391600000	0	0	0	0	0	0
A6NEM2;P51610-4;P51610-3	A6NEM2;P51610-4	34;34;13	23.6	1.6	21.6	12.3	13.2	10.2	0	0	0	0	0	0	0	0.8	0.8	0	0	0	0	0	0	0	0.8	0.8	0	0	0	0	0.8	0	0	0	0	0	0	0	6494000	1314000000	191640000	194740000	162820000	0	0	0	0	0	0
D6RAG0;E7EP90;F8WF84;F6S314;E2QRJ6;A6NFM0;E7EWC6;Q9H1A7;Q9GZM3;Q9GZM3-2;P52435	D6RAG0;E7EP90;F8WF84;F6S314;E2QRJ6;A6NFM0;E7EWC6;Q9H1A7;Q9GZM3;Q9GZM3-2;P52435	1;1;1;1;1;1;1;1;1;1;1	23.3	0	23.3	23.3	23.3	0	0	0	0	0	0	0	0	0	0	0	0	0	0	0	0	0	0	0	0	0	0	0	0	0	0	0	0	0	0	0	0	5397400	1238400	488130	0	0	0	0	0	0	0
A6NFX8;Q9UKK9;A6NJU6;A6NCQ0;H0YEY4;C9JYY9	A6NFX8;Q9UKK9;A6NJU6;A6NCQ0	13;13;9;7;5;2	60.8	10.3	30.6	56.9	56	40.5	23.3	22.8	22.8	0	0	0	10.8	3.9	15.9	3.9	0	0	0	0	3.9	10.8	23.3	22.8	3.9	6.5	0	22.8	12.5	12.5	0	0	0	0	0	0	3986900	34401000	488770000	258770000	191440000	17524000	11495000	117220000	0	0	0
K7EIN1;K7ESN4;K7EIJ0;K7EIK1;K7ENL2;A6NG10;K7EMC9;Q969T9	K7EIN1;K7ESN4;K7EIJ0;K7EIK1;K7ENL2;A6NG10;K7EMC9;Q969T9	1;1;1;1;1;1;1;1	8.8	8.8	0	8.8	8.8	8.8	0	0	0	0	0	0	0	0	0	0	0	0	0	0	0	8.8	8.8	0	0	0	0	0	0	0	8.8	8.8	8.8	0	0	0	5917700	0	380820	12923000	7531300	0	0	0	0	0	0
D6RD90;B1AMF0;A6NGS0;Q8N2K1-2;Q8N2K1;Q8N2K1-3	D6RD90;B1AMF0;A6NGS0;Q8N2K1-2;Q8N2K1;Q8N2K1-3	1;1;1;1;1;1	20	0	20	0	0	0	0	0	0	0	0	0	0	0	0	0	0	0	0	0	0	0	0	0	0	0	0	0	0	0	0	0	0	0	0	0	0	23579000	0	0	0	0	0	0	0	0	0
A6NGW1;O95070;E9PS11;E9PIZ0;C9JST7	A6NGW1;O95070;E9PS11;E9PIZ0;C9JST7	2;2;1;1;1	14.1	0	14.1	0	0	0	0	0	0	0	0	0	0	0	0	0	0	0	0	0	0	0	0	0	0	0	0	0	0	0	0	0	0	0	0	0	0	148230000	0	0	0	0	0	0	0	0	0
A6NHB5;Q14202-2;Q14202;A6NHN7;A6NC58;A6NL54;Q14202-3	A6NHB5;Q14202-2;Q14202;A6NHN7	6;6;6;5;1;1;1	9	0	9	0	0	0	0	0	0	0	0	0	0	0	0	0	0	0	0	0	0	0	0	0	0	0	0	0	0	0	0	0	0	0	0	0	0	83266000	0	0	0	0	0	0	0	0	0
A6NHC0;B1B153;B1B154;A3QK36;A3QK37;H0YEJ4	A6NHC0;B1B153	12;6;5;2;2;2	26.9	0	0	0	0	0	7.3	4	7.4	0	0	0	12.5	9.8	7.3	7.8	7.4	8.5	2.6	2.6	6.4	16.6	17.9	26.9	0	0	0	7.3	9.4	2.6	0	0	0	5.1	0	0	0	0	0	0	0	22594000	10368000	140330000	0	0	0
A6NHL2-2;A6NHL2	A6NHL2-2;A6NHL2	4;4	9.1	3.9	8.1	8.1	8.1	3.9	2.2	3.9	3.9	0	2.2	0	3.9	3.9	3.9	3.9	3.9	0	2.2	0	1.7	3.9	3.9	4.9	3.9	1.7	0	3.9	3.9	3.9	0	0	1.7	0	0	1.7	0	53595000	46573000	20612000	0	0	0	0	0	0	0
A6NHQ2;R4GMW7	A6NHQ2;R4GMW7	3;3	11.1	0	11.1	7.8	3.3	0	0	0	0	0	0	0	0	0	0	0	0	0	0	0	0	0	0	0	0	0	0	0	0	0	0	0	0	0	0	0	0	1725700000	1150300	964860	0	0	0	0	0	0	0
A6NHR9;A6NHR9-2;J3KTL8;A6NHR9-3;J3QSH1	A6NHR9;A6NHR9-2;J3KTL8	25;24;18;11;2	15.7	0.7	15.7	0.5	2.2	1.7	0	0	0	0	0	0	0	0	0	0	0	0	0	0	0	0	0	0	0	0	0	0	0	0	0	0	0	0	0	0	406150	594390000	944690	2314700	12578000	0	0	0	0	0	0
A6NHX0;A6NNH0	A6NHX0;A6NNH0	3;2	19.5	0	10.6	3.6	14.3	19.5	0	0	0	0	0	0	0	0	0	0	0	0	0	0	0	0	0	0	0	0	0	0	0	0	0	0	0	0	0	0	0	1630800	873410	6122300	15948000	0	0	0	0	0	0
P14598-2;P14598;A6NI72;A8MVU1;A0A087X1W0	P14598-2;P14598;A6NI72;A8MVU1	5;5;5;4;1	17.6	0	0	0	0	0	0	0	0	0	0	0	0	0	0	0	0	0	0	0	0	0	0	0	0	0	0	0	0	0	0	0	0	0	0	0	0	0	0	0	0	0	0	0	0	0	0
A6NJ78;A6NJ78-2	A6NJ78	5;2	20.6	0	20.6	0	0	0	0	0	0	0	0	0	0	0	0	0	0	0	0	0	0	0	0	0	0	0	0	0	0	0	0	0	0	0	0	0	0	110420000	0	0	0	0	0	0	0	0	0
A6NJD9;A8MVT4;A8MYK1;Q16540;H7C2P7	A6NJD9;A8MVT4;A8MYK1;Q16540;H7C2P7	5;5;5;5;4	27.6	0	27.6	0	0	0	0	0	0	0	0	0	0	0	0	0	0	0	0	0	0	0	0	0	0	0	0	0	0	0	0	0	0	0	0	0	0	421120000	0	0	0	0	0	0	0	0	0
A6NJX0;Q9H4F1	A6NJX0;Q9H4F1	1;1	6	0	6	0	0	0	0	0	0	0	0	0	0	0	0	0	0	0	0	0	0	0	0	0	0	0	0	0	0	0	0	0	0	0	0	0	0	2249000	0	0	0	0	0	0	0	0	0
A6NKF2	A6NKF2	3	10	0	2.4	3.9	3.9	3.9	0	0	0	0	3.6	3.6	0	0	0	0	0	0	0	0	0	0	0	0	0	0	0	0	0	0	0	0	0	0	0	0	0	122710000	47430000	64998000	46087000	0	0	0	0	360080000	748400000
A6NLH6;Q9P003	A6NLH6;Q9P003	1;1	14.6	0	14.6	0	0	0	0	0	0	0	0	0	0	0	0	0	0	0	0	0	0	0	0	0	0	0	0	0	0	0	0	0	0	0	0	0	0	376080000	0	0	0	0	0	0	0	0	0
Q9H205;A6NM03	Q9H205;A6NM03	1;1	2.2	2.2	0	2.2	0	0	2.2	2.2	2.2	0	0	2.2	2.2	2.2	2.2	2.2	2.2	2.2	2.2	2.2	2.2	2.2	2.2	2.2	2.2	2.2	2.2	2.2	2.2	2.2	2.2	2.2	2.2	2.2	2.2	2.2	4222200000	0	0	0	0	1072300000	638380000	33195000000	0	0	89839000
E9PJK1;E9PRJ8;H0YDL9;H0YDJ9;E9PIF1;A6NMH8;P60033;E9PM31;H0YEE2	E9PJK1;E9PRJ8;H0YDL9;H0YDJ9;E9PIF1;A6NMH8;P60033	4;4;4;4;4;4;4;1;1	40.6	28.5	35.8	0	40.6	40.6	13.9	9.7	23.6	0	0	0	0	0	13.9	0	0	0	0	0	0	0	0	0	0	9.7	0	0	0	0	0	0	0	0	0	0	38311000	1043000000	0	290830000	277100000	1574300	8796700	32255000	0	0	0
A6NMZ7-2;A6NMZ7	A6NMZ7-2;A6NMZ7	1;1	1	1	0	0	0	0	0	0	0	1	1	1	0	0	0	0	0	0	0	0	1	0	0	1	0	0	0	0	0	0	1	0	0	0	0	0	23376000	0	0	0	0	0	0	0	17608000	3935100	49357000
A6NNI4;G8JLH6;P21926;F5GXT1;A0A087WZG3;A0A087WU13	A6NNI4;G8JLH6;P21926	5;5;5;2;2;2	29.6	26.4	29.6	26.4	26.4	29.6	10.7	10.7	6.3	6.3	6.3	6.3	0	15.7	6.3	6.3	6.3	6.3	6.3	10.7	6.3	6.3	0	6.3	6.3	6.3	6.3	6.3	6.3	0	0	0	0	0	0	0	38803000	4057900000	356360000	585140000	441420000	7724900	7576100	70294000	9154900	19727000	70426000
A6NNK5;Q12888;Q12888-2;Q12888-3;C9JXV0;H7C3N7;H7BZY0;M0R142;H7C151	A6NNK5;Q12888;Q12888-2;Q12888-3	36;36;36;34;17;5;4;2;1	31.8	0	30.1	9.2	11.5	8.8	0.6	0.6	0	0	1.2	1.2	0.6	0.6	0	0.6	0.6	0	0.6	0.6	0.6	0.6	0.6	0.6	0.6	0.6	0.6	0.6	1.2	0.6	1.2	1.2	0.6	0	0	0	0	1692100000	68929000	102560000	80821000	1650600	4043300	0	0	43074000	1051000000
A6NP22;A0A087X0N9;Q02505;Q9H195;Q02505-5;Q02505-4	A6NP22;A0A087X0N9;Q02505;Q9H195;Q02505-5	5;4;4;3;3;1	1.7	0	0	0	0	0	0	0	0	0	0	0	0	0	0	0	0	0	0	0	0	0	0	0	0	0	0	0	0	0	0	0	0	0	0	0	0	0	0	0	0	0	0	0	0	0	0
A6PWM2;Q6UXH1-3;Q6UXH1-2;Q6UXH1-4;Q6UXH1;Q6UXH1-6;Q6UXH1-5	A6PWM2;Q6UXH1-3;Q6UXH1-2;Q6UXH1-4;Q6UXH1;Q6UXH1-6;Q6UXH1-5	3;3;3;3;3;3;3	13.1	0	10	5.7	5.7	8.7	0	0	0	0	0	0	0	0	0	0	0	0	0	0	0	0	0	0	0	0	0	0	0	0	0	0	0	0	0	0	0	38069000	2343600	932260	12645000	0	0	0	0	0	0
A6QRH7;Q5HY75;D3DWX8;P98173-3;P98173-2;P98173	A6QRH7;Q5HY75;D3DWX8;P98173-3;P98173-2;P98173	1;1;1;1;1;1	7.4	0	7.4	7.4	7.4	7.4	0	0	0	0	0	0	0	0	0	0	0	0	0	0	0	0	0	0	0	0	0	0	0	0	0	0	0	0	0	0	0	34196000	6764200	1847700	2279900	0	0	0	0	0	0
A6QRJ0;P49184;Q5HY40;E7ESG1	A6QRJ0;P49184	6;6;2;1	57.7	0	57.7	19.7	19.7	10.6	0	0	0	0	0	0	0	0	0	0	0	0	0	0	0	0	0	0	0	0	0	0	0	0	0	0	0	0	0	0	0	141400000	2715200	2145600	2516100	0	0	0	0	0	0
A6XND1;A6XND0;P17936;P17936-2;C9JMX4;H0Y5K2;B3KWK7;H0Y485	A6XND1;A6XND0;P17936;P17936-2;C9JMX4;H0Y5K2;B3KWK7	6;6;6;6;3;3;3;2	34.2	5.7	0	0	12.5	3	0	0	0	5.7	6.5	0	9.5	0	0	0	0	0	0	3	0	5.7	5.7	0	0	5.7	0	0	0	0	15.2	9.5	16.3	0	0	0	0	0	0	24849000	3137000	0	0	0	18253000	4461800	0
H0Y6A4;H0Y4U4;Q5T6T6;A6XNE0;P09466-3;P09466-2;P09466	H0Y6A4;H0Y4U4;Q5T6T6;A6XNE0;P09466-3;P09466-2;P09466	1;1;1;1;1;1;1	11.1	0	0	11.1	0	0	0	0	0	0	0	0	0	0	0	0	0	0	0	0	0	0	0	0	0	0	0	0	0	0	0	0	0	0	0	0	0	0	7752400	0	0	0	0	0	0	0	0
A7MBM2	A7MBM2	2	3	0	3	0	0	0	0	0	0	0	0	0	0	0	0	0	0	0	0	0	0	0	0	0	0	0	0	0	0	0	0	0	0	0	0	0	0	118440000	0	0	0	0	0	0	0	0	0
A8K7I4;Q14CN2-2	A8K7I4	43;1	51.8	33.9	1.9	0	1.1	0	18.7	15.3	20.6	1.9	1	2.2	12.6	19	16	3.9	3.9	4.4	0	3.8	0	3.1	1.2	1.1	0	0	0	33.9	33.5	31.9	5.3	15.6	6.7	13.5	7.1	12.8	5700800000	21906000	0	6864400	0	64683000	34898000	716800000	5704500	3959900	47144000
B8A4K4;A8MQ03	B8A4K4;A8MQ03	2;2	21.7	0	21.7	0	7.6	0	0	0	0	0	0	0	0	0	0	0	0	0	0	0	0	0	0	0	0	0	0	0	0	0	0	0	0	0	0	0	0	66469000	0	940640	0	0	0	0	0	0	0
A8MQB8;G3V0J0;Q06787-8;Q06787-6;Q06787-2;Q06787-4;Q06787-5;Q06787-9;Q06787-7;Q06787-3;Q06787;A0A087WXI3;R9WNI0;Q8IXW7;A0A087WY29;A0A087WWR6;A0A087X1M7;A0A087WWU4	A8MQB8;G3V0J0;Q06787-8;Q06787-6;Q06787-2;Q06787-4;Q06787-5;Q06787-9;Q06787-7;Q06787-3;Q06787;A0A087WXI3;R9WNI0;Q8IXW7;A0A087WY29	10;10;10;10;10;10;10;10;10;10;10;9;9;7;5;3;1;1	16.8	0	13.1	6.7	12.2	12.2	0	0	0	0	0	0	0	0	0	0	0	0	0	0	0	0	0	0	0	0	0	0	0	0	0	0	0	0	0	0	0	85279000	26251000	7626000	21230000	0	0	0	0	0	0
A8MT02;P14678-2;P14678;P14678-3;J3QLE5;P63162;P63162-2;J3KRY3;S4R3P3	A8MT02;P14678-2;P14678;P14678-3;J3QLE5;P63162;P63162-2;J3KRY3;S4R3P3	8;8;8;8;7;7;7;5;5	25.3	5.2	22.9	20.5	20.5	20.1	0	0	0	0	0	0	0	0	7.6	0	0	0	0	0	0	7.6	5.2	7.6	0	0	0	0	0	0	5.2	0	0	0	0	0	1472200	1350500000	160720000	225250000	153160000	0	0	0	0	0	0
A8MTF8;P58499-3;P58499;P58499-2	A8MTF8;P58499-3;P58499;P58499-2	4;4;4;4	20.5	3.5	0	0	0	0	3.9	3.9	3.5	0	0	0	9.7	3.5	0	7.4	7.4	0	7.4	3.5	7.4	6.2	13.2	10.5	7.4	7.4	7.4	17.1	16.7	16.7	3.5	0	7	0	0	0	5529500	0	0	0	0	5623600	5280700	16265000	0	0	0
A8MU21;Q9BVK8;Q9BVK8-2	A8MU21;Q9BVK8;Q9BVK8-2	3;3;2	20.7	0	20.7	0	0	0	0	0	0	0	0	0	0	0	0	0	0	0	0	0	0	0	0	0	0	0	0	0	0	0	0	0	0	0	0	0	0	83261000	0	0	0	0	0	0	0	0	0
A8MUH7-2;A8MUH7;Q5T2W1	A8MUH7-2;A8MUH7;Q5T2W1	1;1;1	6	6	0	0	0	0	6	6	6	6	6	6	6	6	6	6	6	6	6	6	6	6	6	6	6	6	6	6	6	6	6	6	0	6	6	0	426820000	0	0	0	0	60212000	114470000	194450000	164540000	2320800000	13802000000
H7BY10;K7EJV9;K7ERT8;A8MUS3;P62750;K7EMA7	H7BY10;K7EJV9;K7ERT8;A8MUS3;P62750;K7EMA7	9;9;9;9;9;6	43	6.3	43	27.2	20.9	27.8	0	5.1	5.1	0	0	0	8.2	0	0	0	0	0	0	0	0	20.9	20.9	20.9	0	5.1	0	0	0	0	0	0	0	0	5.1	0	602810	3431700000	61460000	36866000	207260000	0	730170	7574600	0	0	0
E9PN41;A8MVV6;J3KQ42;O14817;E9PSH3;E9PPX8;J3KNL1	E9PN41;A8MVV6;J3KQ42;O14817;E9PSH3;E9PPX8;J3KNL1	4;4;4;4;2;2;2	47.7	0	42.4	6.1	47.7	47.7	0	0	0	0	0	0	0	0	0	0	0	0	0	0	0	0	0	0	0	0	0	0	0	0	0	0	0	0	0	0	0	93470000	1871100	383120000	191050000	0	0	0	0	0	0
Q49AN9;F5H013;P62308;A8MWD9	Q49AN9;F5H013;P62308;A8MWD9	1;1;1;1	18.8	0	18.8	18.8	0	0	0	0	0	0	0	0	0	0	0	0	0	0	0	0	0	0	0	0	0	0	0	0	0	0	0	0	0	0	0	0	0	105040000	983410	0	0	0	0	0	0	0	0
A8MX75;P18074;K7EIT8;P18074-2;K7ENL1;K7EKF3;E7EVE9	A8MX75;P18074;K7EIT8;P18074-2	3;3;2;2;1;1;1	6.5	0	6.5	0	0	1.7	0	0	0	0	0	0	0	0	0	0	0	0	0	0	0	0	0	0	0	0	0	0	0	0	0	0	0	0	0	0	0	30831000	0	0	383880	0	0	0	0	0	0
A8MXP9;P43243;D6REM6;D6R991;H0Y8T4;B3KM87;P43243-2;Q68E03;D6R8Z5;D6RBI2;D6RBK5;D6RE02;D6RIA2;D6RB45;D6R9F3;D6RAM9;D6RAY2;D6RBS2;D6RCM3;D6REK4	A8MXP9;P43243;D6REM6;D6R991	31;31;28;22;15;12;12;5;3;3;3;3;3;2;2;2;2;2;2;2	43.2	8.2	43.2	14.5	12.7	14.3	0	0	0	0	0	0	2	2	0	0	0	0	0	0	0	2	2	2	0	0	0	2	2	0	0	0	0	0	0	0	6748700	14575000000	340190000	514130000	266270000	0	0	0	0	0	0
A8MZH8;A8MXQ1;P53801	A8MZH8;A8MXQ1;P53801	1;1;1	16.8	16.8	16.8	16.8	16.8	0	0	0	0	0	0	0	0	0	0	0	0	0	0	0	0	0	0	0	0	0	0	0	16.8	0	0	0	0	0	0	0	11242000	583950000	52372000	7084700	0	0	0	0	0	0	0
A8MXV4	A8MXV4	13	53.9	0	53.9	20.3	13.6	24.8	0	0	0	0	0	0	0	0	0	0	0	0	0	0	0	0	0	0	0	0	0	0	0	0	0	0	0	0	0	0	0	798030000	22582000	33924000	39027000	0	0	0	0	0	0
A8MXZ4;Q9NQ84;Q9NQ84-2;J9JIE0	A8MXZ4;Q9NQ84;Q9NQ84-2;J9JIE0	5;5;5;4	13.9	0	6.7	0	2.8	0	0	0	0	10.4	8.4	10.4	2.8	3.2	1.9	0	0	0	0	0	0	3.2	1.9	1.9	0	2.8	0	8	8	8	0	0	2.8	0	0	0	0	13216000	0	8365100	0	0	0	0	119610000	63748000	723610000
A8MYQ9;Q9BZG1;C9JBG0;Q9BZG1-4;C9JY26;E7ES60;Q9BZG1-2;K7EIF2;H7C0Y7;V9GY61;K7EJW7;J3QLC6	A8MYQ9;Q9BZG1;C9JBG0;Q9BZG1-4;C9JY26;E7ES60;Q9BZG1-2;K7EIF2;H7C0Y7	8;8;7;7;6;6;6;4;4;2;2;1	40.8	5	35	5.8	19.6	9.6	0	0	0	0	0	0	0	0	0	0	0	0	0	0	0	0	0	0	0	0	0	0	0	0	0	0	0	0	0	0	4109700	337030000	3047000	13821000	4970700	0	0	0	0	0	0
B8ZZ10;A8MYV2;Q9NQ29-2;Q9NQ29-3;Q9NQ29;B8ZZ09	B8ZZ10;A8MYV2;Q9NQ29-2;Q9NQ29-3;Q9NQ29	3;3;3;3;3;1	24.2	0	24.2	6.6	14.8	14.8	0	0	0	0	0	0	0	0	0	0	0	0	0	0	0	0	0	0	0	0	0	0	0	0	0	0	0	0	0	0	0	13349000	0	6185300	12855000	0	0	0	0	0	0
A8MYZ0	A8MYZ0	1	3.6	0	0	0	0	0	0	0	0	3.6	3.6	0	3.6	3.6	3.6	0	0	0	0	0	0	3.6	3.6	3.6	0	0	0	3.6	3.6	3.6	3.6	0	3.6	0	0	0	0	0	0	0	0	0	0	0	29349000	14899000	0
J3QR71;J3QRI9;J3QKW7;A8MZF9;P55039;J3QL90;J3KRL5;J3QKV7	J3QR71;J3QRI9;J3QKW7;A8MZF9;P55039;J3QL90;J3KRL5;J3QKV7	2;2;2;2;2;1;1;1	19.6	0	12.7	0	19.6	19.6	0	0	0	0	0	0	12.7	12.7	0	0	0	0	0	0	0	0	12.7	12.7	0	0	0	0	0	12.7	0	0	0	0	0	0	0	1289100	0	4848600	4390400	0	0	0	0	0	0
A9UJN9;A9UJP0;P01127-2;P01127	A9UJN9;A9UJP0;P01127-2;P01127	3;3;3;3	27.2	0	0	14.7	12.5	18.4	0	0	0	0	0	0	0	0	0	0	0	0	0	0	0	0	0	0	0	0	0	0	0	0	0	0	0	0	0	0	0	0	2275800	10766000	6184400	0	0	0	0	0	0
A9Z1X7;Q8IYB3-2;Q8IYB3;E9PCT1;M0R088;M0R1E7;M0QXG5	A9Z1X7;Q8IYB3-2;Q8IYB3;E9PCT1;M0R088	5;5;5;4;3;1;1	10.8	0	10.8	4.1	7.8	9	0	0	0	0	0	0	0	0	0	0	0	0	0	0	0	0	0	0	0	0	0	0	0	0	0	0	0	0	0	0	0	285850000	12475000	36493000	49599000	0	0	0	0	0	0
B0QY89;Q9Y262;Q9Y262-2;B0QY90;C9JHP4;C9K0Q7;H7C3A0;H0Y7E6	B0QY89;Q9Y262;Q9Y262-2;B0QY90	23;23;22;16;8;8;5;1	42	10.4	30.5	40.7	42	38.2	5.1	4.3	7.1	0	0	0	8.9	20.1	11.4	0	0	0	1.6	0	3	26.7	20.9	28.7	1.3	5.4	0	1.5	0	1.6	0	0	0	0	0	0	15304000	295540000	478530000	1007800000	716360000	18022000	4170000	21191000	0	0	0
B0QYD3;Q9UH17;Q9UH17-3;Q9UH17-2;P31941-2;P31941	B0QYD3;Q9UH17;Q9UH17-3	9;9;7;4;3;3	27.1	2	27.1	4.1	5.7	7.6	0	0	0	0	0	0	0	0	0	0	0	0	0	0	0	0	0	0	0	0	0	0	0	0	0	0	0	0	0	0	462640	488240000	7224000	2596900	3709700	0	0	0	0	0	0
B0QYK0;Q01844-6;Q01844-3;Q01844;Q01844-5;C9JGE3;Q01844-2;H7BY36;F8WC90;Q01844-4	B0QYK0;Q01844-6;Q01844-3;Q01844;Q01844-5;C9JGE3;Q01844-2;H7BY36	7;7;7;7;7;6;6;5;1;1	16	0	14.1	9.7	7.8	7.8	2.3	0	2.3	0	0	0	0	2.3	2.3	0	0	0	0	0	0	0	0	2.3	0	0	0	0	0	0	0	0	0	0	0	0	0	704200000	308530000	363330000	210610000	2900300	0	3882600	0	0	0
B0QYV1;O43251-5;O43251-10;O43251-2;O43251;O43251-6;O43251-8;I3L1D4;B0QYY7;S4R3K7;S4R469;F8VR27;F8VZY7;B0QYY4;A0A087X2B1;J3KNW3;B7Z1U7;F8VZG9;O43251-3;O43251-9;Q9NWB1-3;O43251-4;Q9NWB1-4;Q9NWB1-5;Q9NWB1;O43251-7;Q9NWB1-2;B0QYY6;J3QQZ2;J3QRF4;F8VRS4;A6NFN3;A6NFN3-2	B0QYV1;O43251-5;O43251-10;O43251-2;O43251;O43251-6;O43251-8;I3L1D4;B0QYY7;S4R3K7;S4R469;F8VR27;F8VZY7;B0QYY4;A0A087X2B1;J3KNW3;B7Z1U7;F8VZG9;O43251-3;O43251-9;Q9NWB1-3;O43251-4;Q9NWB1-4;Q9NWB1-5;Q9NWB1;O43251-7;Q9NWB1-2	3;3;3;3;3;3;3;2;2;2;2;2;2;2;2;2;2;2;2;2;2;2;2;2;2;2;2;1;1;1;1;1;1	14	0	14	0	0	0	0	0	0	0	0	0	0	0	0	0	0	0	0	0	0	0	0	0	0	0	0	0	0	0	0	0	0	0	0	0	0	113590000	0	0	0	0	0	0	0	0	0
F2Z2V0;B0QZ18;Q99829;A6PVH9;E7ENH5;Q5JX55;Q5JX56;Q5JX58;Q5JX59;Q5JX60;Q5JX44;Q5JX45;Q5JX54;H0Y524;Q5JX53;Q5JX57;E7EV27;Q5JX61;Q5JX52	F2Z2V0;B0QZ18;Q99829;A6PVH9;E7ENH5;Q5JX55;Q5JX56;Q5JX58;Q5JX59;Q5JX60;Q5JX44;Q5JX45	8;8;8;7;6;4;4;4;4;4;4;4;3;3;2;2;2;2;2	19.1	0	11.4	19.1	13.9	16.1	3.8	0	3.8	0	0	0	0	3.8	3.8	3.8	0	3.8	0	0	0	3.8	3.8	3.8	0	0	0	0	3.8	3.8	0	0	0	0	0	0	0	162030000	323790000	37046000	22734000	2989300	0	3092500	0	0	0
B0YIW2;P02656	B0YIW2;P02656	2;2	23.1	23.1	0	0	0	0	9.4	9.4	13.7	0	0	0	23.1	23.1	9.4	0	0	0	0	0	23.1	13.7	9.4	23.1	0	23.1	0	23.1	23.1	23.1	0	9.4	9.4	0	0	0	64257000	0	0	0	0	1191700	1222400	18666000	0	0	0
B1AH87;P30536	B1AH87;P30536	4;4	43	21.5	43	0	0	0	15	7.5	7.5	0	0	0	7.5	0	7.5	7.5	7.5	0	15	7.5	15	0	0	0	0	7.5	7.5	0	0	7.5	0	0	0	0	0	0	5992800	678090000	0	0	0	3075100	607810	12766000	0	0	0
B1AJY5;B1AJY7;O75832;B1AJY6;O75832-2	B1AJY5;B1AJY7;O75832	4;4;4;1;1	25.4	0	0	21.1	11.9	18.4	0	0	0	0	0	0	14.6	14.6	0	0	0	0	0	0	0	14.6	14.6	14.6	0	0	0	0	14.6	0	0	0	0	0	0	0	0	0	33931000	5731400	6547600	0	0	0	0	0	0
B1AK53	B1AK53	1	1.3	0	1.3	1.3	1.3	1.3	0	0	0	0	0	0	0	0	0	0	0	0	0	0	0	0	0	0	0	0	0	0	0	0	0	0	0	0	0	0	0	5824800	57246000	80450000	41160000	0	0	0	0	0	0
B1AKD8;Q5TZA2;A0A087WW81;Q5TZA2-2	B1AKD8;Q5TZA2	3;2;1;1	4.3	0.6	2.2	0.6	0.6	2.7	0.6	0.6	0.6	0.6	0.6	0.6	0.6	0.6	0.6	0	0	0.6	0.6	0	0.6	0.6	0.6	0.6	0.6	0.6	0.6	0.6	0.6	0.6	0	0	0	0	0	0	5963900	264640000	217820000	129060000	100270000	3406800	2284400	37853000	23560000	13335000	605060000
B1AKM8;B1AKM6;H0Y7P7;Q9UG56-2;Q9UG56	B1AKM8;B1AKM6;H0Y7P7;Q9UG56-2;Q9UG56	4;4;4;4;4	18.9	0	18.9	0	0	0	0	0	0	0	0	0	0	0	0	0	0	0	0	0	0	0	0	0	0	0	0	0	0	0	0	0	0	0	0	0	0	37067000	0	0	0	0	0	0	0	0	0
B1AKY9;P50993;H0Y7C1;Q13733;E9PRA5;P54707;P54707-2	B1AKY9;P50993;H0Y7C1;Q13733	16;16;12;9;4;4;4	18.1	2	17.3	9.8	15	9.1	5.2	0	2.7	0.9	0.9	0.9	1.5	4.1	4.3	4.3	4.3	5.6	4.3	4.3	8.3	6	4.3	6	4.7	2.4	1.5	0	1.5	1.5	0.9	0	2.3	0	0	0	0	16501000	0	0	0	0	0	0	0	0	0
B1ALK7;Q14155-1;Q14155-5;E7EUY6;E9PDQ5;Q14155-6;Q14155-2;Q14155-3;Q14155	B1ALK7;Q14155-1;Q14155-5;E7EUY6;E9PDQ5;Q14155-6;Q14155-2;Q14155-3;Q14155	4;4;4;2;2;2;2;2;2	5.5	0	0	2.4	4.1	1.4	0	0	0	0	0	0	0	0	0	0	0	0	0	0	0	0	0	2.4	0	0	0	0	0	0	0	0	0	0	0	0	0	0	27528000	14390000	7108900	0	0	0	0	0	0
B1AMS2;Q14141-2;Q14141-4;Q14141;Q14141-3	B1AMS2;Q14141-2;Q14141-4;Q14141	12;12;12;12;5	33.9	4.6	20.2	16.9	28.5	30.2	0	0	3.7	0	0	0	0	0	0	0	0	0	0	0	0	0	0	0	0	0	0	0	0	0	0	0	0	0	0	0	555420	32730000	6592200	42977000	64560000	0	0	74071000	0	0	0
B1AMU7;Q9Y3B2;R4GNH9;R4GMQ7;B1AMU3;B1AMU4	B1AMU7;Q9Y3B2;R4GNH9;R4GMQ7;B1AMU3;B1AMU4	3;3;2;2;2;2	26.7	0	16.4	0	20	6.7	0	0	0	0	0	0	0	0	0	0	0	0	0	0	0	0	0	0	0	0	0	0	0	0	0	0	0	0	0	0	0	62089000	0	2862300	474770	0	0	0	0	0	0
H0YDI1;B1AMW1;P19256-2;P19256-3;P19256	H0YDI1;B1AMW1;P19256-2;P19256-3;P19256	1;1;1;1;1	7.6	0	7.6	7.6	0	7.6	0	0	0	0	0	0	0	0	0	0	0	0	0	0	0	0	0	0	0	0	0	0	0	0	0	0	0	0	0	0	0	105180000	5205600	0	880020	0	0	0	0	0	0
B1AMX9;Q12933-4;Q12933-3;Q12933;Q12933-2;B1AMY1;B1AMX7;B1AMX8	B1AMX9;Q12933-4;Q12933-3;Q12933;Q12933-2;B1AMY1;B1AMX7;B1AMX8	2;2;2;2;2;1;1;1	7.1	0	4.7	2.4	7.1	0	0	0	0	0	0	0	0	0	0	0	0	0	0	0	0	0	0	0	0	0	0	0	0	0	0	0	0	0	0	0	0	6403800	1910900	5235400	0	0	0	0	0	0	0
B1ANH5;B1ANH0;B1ANG9;B1ANH2;Q16774;Q16774-2;Q16774-3;B1ANH6;B1ANH3	B1ANH5;B1ANH0;B1ANG9;B1ANH2;Q16774;Q16774-2;Q16774-3;B1ANH6;B1ANH3	3;3;3;3;3;3;3;2;2	22.6	6	6	6	0	6	0	0	0	0	0	0	0	11.1	0	0	0	0	0	0	0	0	0	0	0	0	0	0	0	11.1	0	0	0	0	0	0	1475000	106860000	4388500	0	757770	0	0	0	0	0	0
B1ANR0;Q13310-2;Q13310;Q13310-3;H0Y5F5;H0YEU6;B1ANR1;H0YCC8;H0YEQ8;H0Y6X6;H0YER0;P0CB38	B1ANR0;Q13310-2;Q13310;Q13310-3;H0Y5F5	22;22;22;22;18;9;5;5;4;3;2;2	39.7	2.6	35.8	11.5	22.9	21.1	0	0	0	0	0	0	2.8	4.6	5.4	0	0	0	0	0	0	9.1	9.6	7.2	0	0	0	5.9	4.4	0	0	0	0	0	0	0	0	687060000	1951500	11225000	2907900	0	0	0	0	0	0
H3BLV0;B1AP13;H7BY55;P08174-4;P08174;P08174-3;P08174-5;P08174-2;P08174-6;P08174-7;B1AP15	H3BLV0;B1AP13;H7BY55;P08174-4;P08174;P08174-3;P08174-5;P08174-2;P08174-6;P08174-7;B1AP15	11;11;11;11;11;11;11;11;11;11;7	39.6	24.5	34.7	14.7	17.5	17.5	16	16.3	13.8	19.9	11	15	16.3	17.2	6.4	10.1	2.1	13.2	2.1	0	0	34.7	28.2	25.8	0	2.1	0	31.9	17.2	12.6	0	16.3	7.4	0	0	4.9	48659000	622410000	100310000	125730000	58809000	13070000	8895500	38008000	50211000	20655000	218120000
B1AUU8;P42566;P42566-2	B1AUU8;P42566	4;4;1	7.3	0	5.6	5.4	3.7	3.7	0	0	0	0	0	0	0	0	0	0	0	0	0	0	0	0	0	0	0	0	0	0	0	0	0	0	0	0	0	0	0	29811000	11277000	9905900	14123000	0	0	0	0	0	0
B1AVU8;P07602;C9JIZ6;P07602-2;Q5BJH1	B1AVU8;P07602;C9JIZ6;P07602-2	35;35;34;34;17	61.9	31.8	52.1	15.2	58.3	58.3	14	14.1	14.3	14.8	9.8	16.5	10.9	13.2	11.8	12.7	8.9	12.3	9.7	12.7	18.4	14.7	12.5	15.7	23.4	25.6	15.6	13.1	13.1	10.9	14.3	14.7	16.3	8.2	4.7	5.9	631930	15198000	0	0	0	0	0	0	0	0	0
B1PS43;P35749-4;P35749-3;P35749;P35749-2	B1PS43;P35749-4;P35749-3;P35749;P35749-2	17;17;17;17;17	8.9	2.2	5.5	6.8	7	6.7	1	2.6	4.8	0.5	0.5	0.5	4.1	3.8	6.6	1.5	2.1	3	0.5	2.1	4.3	4.6	4.6	5.5	2.9	3.3	1.4	4.1	4.1	3.7	0.7	0	0.8	0	0.4	0	0	0	0	0	0	0	0	0	0	0	0
B2CM73;B2CM72;B2CM71;Q8TAX9-2;Q8TAX9-3;Q8TAX9-6;Q8TAX9;Q8TAX9-4	B2CM73;B2CM72;B2CM71;Q8TAX9-2;Q8TAX9-3;Q8TAX9-6;Q8TAX9;Q8TAX9-4	2;2;2;2;2;2;2;2	12	0	0	0	0	0	0	0	0	0	0	0	6.6	12	0	0	0	0	0	0	0	12	12	12	0	0	0	12	12	6.6	0	0	0	0	0	0	0	0	0	0	0	0	0	0	0	0	0
E3W994;E7ERI8;E7EW49;B2RTR1;J3KR49;O75122;C9J668;D6RBU8;B3KR06;E7ENG2;O75122-2	E3W994;E7ERI8;E7EW49;B2RTR1;J3KR49;O75122	4;4;4;4;3;3;1;1;1;1;1	4.7	0	3.6	3.5	2.4	2.4	0	0	0	0	0	0	0	0	0	0	0	0	0	0	0	0	0	0	0	0	0	0	0	0	0	0	0	0	0	0	0	7646200	3549900	0	0	0	0	0	0	0	0
H3BS66;B2RUZ4	H3BS66;B2RUZ4	1;1	32.4	32.4	32.4	0	0	0	0	0	0	0	0	0	0	0	0	0	0	0	0	0	0	0	0	0	0	0	0	0	0	0	0	0	0	0	0	0	236840	43638000	0	0	0	0	0	0	0	0	0
F5H5N2;B4DNC9;B3KQ30;Q9H1K1-2;Q9H1K1	F5H5N2;B4DNC9;B3KQ30;Q9H1K1-2;Q9H1K1	1;1;1;1;1	11	0	11	0	0	0	0	0	0	0	0	0	0	0	0	0	0	0	0	0	0	0	0	0	0	0	0	0	0	0	0	0	0	0	0	0	0	30756000	0	0	0	0	0	0	0	0	0
B3KR00;Q96FJ0;Q96FJ0-2	B3KR00;Q96FJ0;Q96FJ0-2	1;1;1	7.4	0	7.4	0	0	0	0	0	0	0	0	0	0	0	0	0	0	0	0	0	0	0	0	0	0	0	0	0	0	0	0	0	0	0	0	0	0	0	0	0	0	0	0	0	0	0	0
B3KS98;O15372;A0A087WZK9;E5RJT0;E5RGU4;E5RFW7;E5RFH0;E5RHC7;E5RH59	B3KS98;O15372;A0A087WZK9;E5RJT0	12;12;11;6;4;3;3;1;1	49.2	2.2	11.2	37.2	42.3	31.7	0	0	0	0	0	0	5.5	5.5	0	0	2.7	0	0	0	0	8.2	8.2	11.2	0	0	0	0	0	0	0	0	0	0	0	0	740220	95803000	474410000	702950000	941020000	0	0	0	0	0	0
H0YLJ3;B3KTM8;Q9UBU8-3;Q9UBU8-2;Q9UBU8;H0YM21;H0YMJ0;H0YLV1;H0YMT8;H0YNE0;H0YNX3	H0YLJ3;B3KTM8;Q9UBU8-3;Q9UBU8-2;Q9UBU8;H0YM21;H0YMJ0;H0YLV1;H0YMT8;H0YNE0	5;5;5;5;5;4;4;3;3;3;1	24.2	0	19.7	11.5	4.5	6.7	0	0	0	0	0	0	0	0	0	0	0	0	0	0	0	0	0	0	0	0	0	0	0	0	0	0	0	0	0	0	0	14010000	1017200	0	792130	0	0	0	0	0	0
B3KTU7;F2Z2B9;Q9BSJ2-3;Q9BSJ2;Q9BSJ2-4	B3KTU7;F2Z2B9;Q9BSJ2-3;Q9BSJ2;Q9BSJ2-4	1;1;1;1;1	2.8	0	2.8	0	0	0	0	0	0	0	0	0	0	0	0	0	0	0	0	0	0	0	0	0	0	0	0	0	0	0	0	0	0	0	0	0	0	8788500	0	0	0	0	0	0	0	0	0
B3KUS5;Q70CQ3;F5H3L3;F5H8D3	B3KUS5;Q70CQ3	3;3;1;1	12.1	0	12.1	0	0	0	0	0	0	0	0	0	0	0	0	0	0	0	0	0	0	0	0	0	0	0	0	0	0	0	0	0	0	0	0	0	0	38006000	0	0	0	0	0	0	0	0	0
B3KV06;Q9H239;C0H5X0;A0A087WZ56;A0A087X1Y9;Q9H239-2	B3KV06;Q9H239;C0H5X0	4;4;2;1;1;1	12.4	0	3.1	9.2	0	0	0	0	0	0	0	0	0	0	0	0	0	0	0	0	0	0	0	0	0	0	0	0	0	0	0	0	0	0	0	0	0	2699400	32851000	0	0	0	0	0	0	0	0
B3KVL5;Q8TBK6-2;Q8TBK6	B3KVL5;Q8TBK6-2;Q8TBK6	1;1;1	7.5	0	7.5	0	0	0	0	0	0	0	0	0	0	0	0	0	0	0	0	0	0	0	0	0	0	0	0	0	0	0	0	0	0	0	0	0	0	11349000	0	0	0	0	0	0	0	0	0
B4DDF4;B4DUT8;Q99439;A0A087X271;Q99439-2;K7ES69;A0A087X1X5;H3BVI6;H3BQH0;A0A087WV51;U3KPS3	B4DDF4;B4DUT8;Q99439;A0A087X271;Q99439-2;K7ES69;A0A087X1X5;H3BVI6	7;7;7;6;6;4;4;4;2;1;1	30.9	9.4	21.8	30.9	17.4	13.1	0	0	3.7	0	0	0	5.7	5.7	13.1	0	0	0	0	0	0	5.7	5.7	9.4	0	0	0	5.7	13.1	5.7	0	0	0	0	0	0	5930600	143020000	699350000	51006000	45351000	0	0	26240000	0	0	0
B4DEP1;A0A096LP72	B4DEP1;A0A096LP72	4;3	48	0	0	20.5	20.5	20.5	10.2	0	0	0	0	0	10.2	10.2	0	0	0	0	0	0	0	10.2	10.2	10.2	0	0	0	10.2	10.2	10.2	0	0	0	0	0	0	0	0	0	0	0	0	0	0	0	0	0
B4DEY6;Q9NZU5-2;Q9NZU5;H7C3D2;F5GX84;C9IYS1	B4DEY6;Q9NZU5-2;Q9NZU5;H7C3D2;F5GX84;C9IYS1	2;2;2;1;1;1	13	0	0	0	13	7.5	0	0	0	0	0	0	0	0	0	0	0	0	0	0	0	0	0	0	0	0	0	0	0	0	0	0	0	0	0	0	0	0	0	15131000	1494400	0	0	0	0	0	0
B4DF77;Q6VY07;Q6VY07-2;E9PNZ9	B4DF77;Q6VY07;Q6VY07-2;E9PNZ9	3;3;3;2	10.6	0	0	3	0	3	0	0	0	0	0	0	2.8	5.8	0	0	0	0	0	0	0	2.8	2.8	2.8	0	0	0	0	0	0	0	0	0	0	0	0	0	0	2857700	0	617890	0	0	0	0	0	0
B4DFF3;Q9UBD8;H3BPM8;Q2TA70;Q13286-5;Q13286-4;Q13286-2;Q13286-3;Q13286;H3BNK7;H3BQ48;B4DXL3	B4DFF3;Q9UBD8;H3BPM8;Q2TA70;Q13286-5;Q13286-4;Q13286-2;Q13286-3;Q13286	3;2;2;2;2;2;2;2;2;1;1;1	12.8	0	9.9	6	6	0	0	0	2.9	0	0	0	0	2.9	0	0	0	0	0	0	0	0	0	2.9	0	0	0	2.9	2.9	2.9	0	0	0	0	0	0	0	102100000	8489500	379160	0	0	0	6316800	0	0	0
J3QKS7;B4DGM3;Q969G3-6;Q969G3-5;Q969G3-3;Q969G3-2;Q969G3-4;Q969G3;J3KT85;J3QR61;K7EMQ8;H7C048;J3QKX6	J3QKS7;B4DGM3;Q969G3-6;Q969G3-5;Q969G3-3;Q969G3-2;Q969G3-4;Q969G3;J3KT85;J3QR61;K7EMQ8	8;8;8;8;8;8;8;8;4;4;4;3;1	29.2	0	29.2	13.9	5.2	8.7	0	0	0	0	0	0	0	0	0	0	0	0	0	0	0	0	0	0	0	0	0	0	0	0	0	0	0	0	0	0	0	234440000	19072000	268620	12812000	0	0	0	0	0	0
B4DGU4;P35222;P35222-2;E7EMJ5;C9IZ65;E9PDF9;E7EV28	B4DGU4;P35222	33;33;5;3;1;1;1	59.7	16.8	58.1	41.2	24.9	14	1	1	8.7	0	0	0	4.8	3.6	7	1.3	0	2.6	0	1.3	3.9	12.4	15.4	20	0	4.1	0	6.7	2.8	2.8	0	0	1.3	0	0	0	9324700	5225600000	1917100000	169680000	66011000	0	0	42375000	0	0	0
H7C5F7;B4DGY6;Q9NV92	H7C5F7;B4DGY6;Q9NV92	1;1;1	9.6	0	9.6	0	0	0	0	0	0	0	0	0	0	0	0	0	0	0	0	0	0	0	0	0	0	0	0	0	0	0	0	0	0	0	0	0	0	18886000	0	0	0	0	0	0	0	0	0
B4DHB2;Q9Y2G1-2;Q9Y2G1	B4DHB2;Q9Y2G1-2;Q9Y2G1	1;1;1	5	0	0	0	0	0	0	0	0	0	0	5	0	0	0	0	0	0	0	0	0	5	5	0	0	0	0	5	5	0	5	0	5	0	0	0	0	0	0	0	0	0	0	0	0	0	22711000
J3KTC1;B4DHE8;Q96DH6-2;Q96DH6;J3QKT5;B4DM51;Q96DH6-3	J3KTC1;B4DHE8;Q96DH6-2;Q96DH6;J3QKT5	3;3;3;3;2;1;1	33.3	0	22.7	0	0	0	0	0	0	0	0	0	0	0	0	0	0	0	0	0	0	0	0	0	0	0	0	0	0	0	0	0	0	0	0	0	0	8369100	0	0	0	0	0	0	0	0	0
B4DI03;K7EJQ7;Q9BY50	B4DI03;K7EJQ7;Q9BY50	2;2;2	19.9	0	19.9	0	0	0	0	0	0	0	0	0	0	0	0	0	0	0	0	0	0	0	0	0	0	0	0	0	0	0	0	0	0	0	0	0	0	43339000	0	0	0	0	0	0	0	0	0
H3BRY6;B4DVT3;B4DJL6;Q96SY0-4;Q96SY0-3;Q96SY0	H3BRY6;B4DVT3;B4DJL6;Q96SY0-4;Q96SY0-3;Q96SY0	3;3;3;3;3;3	6.8	0	6.8	2.1	0	2.1	0	0	0	0	0	0	0	0	0	0	0	0	0	0	0	0	0	0	0	0	0	0	0	0	0	0	0	0	0	0	0	39421000	1223800	0	2562700	0	0	0	0	0	0
B4DJS2;Q9BY49	B4DJS2;Q9BY49	1;1	15.3	0	15.3	0	0	0	0	0	0	0	0	0	0	0	0	0	0	0	0	0	0	0	0	0	0	0	0	0	0	0	0	0	0	0	0	0	0	6707000	0	0	0	0	0	0	0	0	0
B4DJV2;O75390;H0YIC4;F8VRI6;F8VPA1;F8VPF9;F8W1S4;H0YH82;F8VRP1;F8VX68;F8VR34;F8W4S1;F8VZK9;F8VX07;F8VWQ5;F8VTT8;F8W642;F8W0J2;F8VU34	B4DJV2;O75390	17;17;6;6;6;5;5;5;4;4;4;4;3;3;3;3;2;1;1	51.9	10.4	50.1	29.8	15.5	16.1	16.8	16.3	25.8	0	0	0	14.3	14.3	11.9	10.8	15.7	8.4	3.5	0	10.6	23.6	26	26	3.5	8.4	3.8	4.9	6.8	8.8	0	0	0	0	0	0	14587000	11791000000	480280000	64331000	63945000	44239000	40472000	549080000	0	0	0
B4DKB2;P42892-3;P42892-4;P42892;P42892-2;E9PJG1;E9PN99;E9PHZ1	B4DKB2;P42892-3;P42892-4;P42892;P42892-2	18;18;18;18;17;1;1;1	33.5	2.4	33.5	11.2	20.1	22.4	0	0	0	0	0	0	0	0	0	0	0	0	0	0	0	0	0	0	0	0	0	0	0	0	0	0	0	0	0	0	1108000	2782000000	26691000	106620000	52319000	0	0	0	0	0	0
B4DKD5;H7C316;Q7Z6M4;C9JX74;B5MBW3;E7EW93;H7C1N9;C9JNJ7;B4DFP7	B4DKD5;H7C316;Q7Z6M4;C9JX74;B5MBW3;E7EW93	4;4;4;3;3;3;1;1;1	17.5	0	17.5	0	0	0	0	0	0	0	0	0	0	0	0	0	0	0	0	0	0	0	0	0	0	0	0	0	0	0	0	0	0	0	0	0	0	66399000	0	0	0	0	0	0	0	0	0
B4DKV7;Q8TE68;Q8TE68-2;K7EN83;Q8TE68-3;K7EKX9;Q8TE68-4;K7ELW3	B4DKV7;Q8TE68;Q8TE68-2;K7EN83;Q8TE68-3;K7EKX9;Q8TE68-4	19;19;16;14;14;12;10;8	39.3	2.3	1.5	0	0	0	0	1.7	0	28.2	20	28.5	8.6	7.1	3.9	0	0	0	0	0	0	17.9	16.2	8.8	0	2.7	0	3.6	2.3	5.9	2.7	0	0	0	0	1.5	6362700	3765100	0	0	0	0	2041200	0	246250000	152980000	1214700000
Q9H910;B4DLH4;A6NGP5;H3BMV3;H3BU16;Q9H910-2;H3BMM8;B4E1P3;H3BMT0;H3BTV5;H3BS08	Q9H910;B4DLH4;A6NGP5;H3BMV3;H3BU16;Q9H910-2;H3BMM8;B4E1P3;H3BMT0;H3BTV5	6;6;5;5;4;4;3;3;3;3;1	49.5	0	7.4	8.9	43.7	35.3	0	0	0	0	0	0	0	0	0	0	0	0	0	0	0	0	0	0	0	0	0	0	0	0	0	0	0	0	0	0	0	9125600	4103300	96655000	32330000	0	0	0	0	0	0
B4DLN1;I3L1E8;F6QW41	B4DLN1	15;4;1	45.7	0	45.7	2.5	5.2	2.7	0	0	0	0	0	0	0	0	0	0	0	0	0	0	0	0	0	0	0	0	0	0	0	0	0	0	0	0	0	0	0	5258600000	8272600	16689000	4672000	0	0	0	0	0	0
B4DPQ0;F5H2D0;P00736;F5H1V0;F5H6Y3;F5H3N3;F5H3A3;F5H1N6;F5GWL0	B4DPQ0;F5H2D0;P00736	32;30;30;6;6;5;2;1;1	56.6	24.9	3.2	56.6	12.7	19.1	0	0	0	4.3	4.7	1.7	15.4	14	14.5	0	0	2.5	3.6	1.9	0	22.5	24.9	18.5	3.5	0	4.2	17	22.1	14.5	8.5	9.5	7.6	1.3	0	0	47272000	10431000	14814000000	22419000	30254000	0	0	0	11835000	6478000	8532900
B4DR61;P61619;P61619-3;F8W776;Q8TC24;Q9H9S3-2;Q9H9S3-3;Q9H9S3;H7C1Q9;H7C069;A6NK38;F2Z2C7;A6NIF9;C9JJV4	B4DR61;P61619;P61619-3	8;8;5;3;3;3;3;3;2;2;2;2;2;2	19.7	2.3	19.7	4.8	0	0	0	0	0	0	0	0	0	0	0	0	0	0	0	0	0	0	0	0	0	0	0	0	0	0	0	0	0	0	0	0	1431200	3357600000	657970	0	0	0	0	0	0	0	0
B4DRN8;Q5W0Z9;Q5W0Z9-2;Q5W0Z9-4;Q5W0Z9-3	B4DRN8;Q5W0Z9;Q5W0Z9-2;Q5W0Z9-4;Q5W0Z9-3	2;2;1;1;1	14	0	3.8	0	0	0	0	0	0	10.3	10.3	0	0	0	0	0	0	0	0	0	0	0	0	0	0	0	0	0	0	10.3	0	0	0	0	0	0	0	49586000	0	0	0	0	0	0	2106300	1921700	0
H3BLV9;Q5R363;B4DS61;Q96SB4;Q96SB4-3;H0Y932;D6RBF8;D6RBM8	H3BLV9;Q5R363;B4DS61;Q96SB4;Q96SB4-3	11;11;11;11;11;1;1;1	21.9	0	21.9	4.5	4.9	2.7	0	0	0	0	0	0	0	0	0	0	0	0	0	0	0	0	0	0	0	0	0	0	0	0	0	0	0	0	0	0	0	364260000	5590200	9517300	3036600	0	0	0	0	0	0
E9PGC0;P20936-2;B4DTL2;P20936	E9PGC0;P20936-2;B4DTL2;P20936	2;2;2;2	3.3	0	0	1.7	1.7	1.7	0	0	0	0	0	0	0	0	0	0	0	0	0	0	0	1.6	1.6	1.6	0	0	0	0	0	0	0	0	0	0	0	0	0	0	2321400	908390	1705200	0	0	0	0	0	0
B4DTR8	B4DTR8	8	25.1	0	6.1	14.3	23	23	0	0	0	0	0	0	0	0	0	0	0	0	0	0	0	0	0	0	0	0	0	0	0	0	0	0	0	0	0	0	0	0	80929000	0	0	0	0	0	0	0	0
B4DTS2;Q9BZL6;Q8NCK8;M0R2Z8	B4DTS2;Q9BZL6;Q8NCK8	8;8;7;1	14.8	0	14.8	1.1	1.8	0	0	0	0	0	0	0	0	0	0	0	0	0	0	0	0	0	0	0	0	0	0	0	0	0	0	0	0	0	0	0	0	108270000	353000	2588200	0	0	0	0	0	0	0
M0R0Q7;P18858-2;B4DTU4;P18858;B4E135;F5GZ28;M0QY71;M0R1G7	M0R0Q7;P18858-2;B4DTU4;P18858;B4E135;F5GZ28	4;4;4;4;3;3;1;1	7.6	0	2	7.6	2.1	2.1	0	0	0	0	0	0	0	0	0	0	0	0	0	0	0	0	0	0	0	0	0	0	0	0	0	0	0	0	0	0	0	3224600	26395000	981530	1934600	0	0	0	0	0	0
B4DUA7;Q9NX70	B4DUA7;Q9NX70	1;1	6.3	0	0	0	0	6.3	0	0	0	0	0	0	0	0	0	0	0	0	0	0	0	0	0	0	0	0	0	0	0	0	0	0	0	0	0	0	0	0	0	0	10432000	0	0	0	0	0	0
B4DUC8;Q13126-4;Q13126;Q13126-3;Q13126-2;J3QSB7;Q13126-7;Q13126-6;Q13126-5;F2Z2F3;F8WES2	B4DUC8;Q13126-4;Q13126;Q13126-3;Q13126-2;J3QSB7;Q13126-7;Q13126-6;Q13126-5;F2Z2F3	6;6;6;6;6;5;5;5;5;3;1	28.3	0	0	0	0	0	6	9.3	13.7	0	0	0	0	14.7	0	0	0	0	3.3	3.3	3.3	11.7	11.7	18	0	0	0	14.3	22.7	19.3	0	0	0	0	0	2.7	0	0	0	0	0	9026300	10486000	92851000	0	0	0
C9JEN3;C9IYT2;F8WDY4;C9IZ27;C9JW19;C9JWV9;B4DUD2;Q969X1;C9JAP5;C9JM62;C9JAK9;C9JN47;C9JI44;C9JDV0	C9JEN3;C9IYT2;F8WDY4;C9IZ27;C9JW19;C9JWV9;B4DUD2;Q969X1;C9JAP5	3;3;3;3;3;3;3;3;2;1;1;1;1;1	25.5	13.2	24.5	13.2	0	0	0	0	0	13.2	14.2	13.2	0	13.2	0	0	0	0	0	0	0	14.2	0	0	13.2	0	0	13.2	13.2	13.2	0	0	0	0	0	0	8838100	197680000	9446000	0	0	0	0	0	17671000	15468000	72887000
B4DXZ6;P51114-2;P51114;E9PFF5;E7EU85;P51114-3;C9JAJ4;C9JZE0;C9JY20;H7C4S4;C9IZ22;C9J5B4	B4DXZ6;P51114-2;P51114;E9PFF5;E7EU85;P51114-3	18;18;18;15;14;14;5;3;3;3;2;1	45.2	0	45.2	8.7	13.2	5.8	0	0	0	0	0	0	0	0	0	0	0	0	0	0	0	0	0	0	0	0	0	0	0	0	0	0	0	0	0	0	0	1318100000	13202000	31619000	11130000	0	0	0	0	0	0
F8W1R9;B4DY26;P36897;P36897-2;P36897-3	F8W1R9;B4DY26;P36897;P36897-2;P36897-3	2;2;2;2;1	9.4	0	9.4	0	0	0	0	0	0	0	0	0	0	0	0	0	0	0	0	0	0	0	0	0	0	0	0	0	0	0	0	0	0	0	0	0	0	20840000	0	0	0	0	0	0	0	0	0
B4E0K5;Q16539;Q16539-3;Q16539-2;Q16539-5;Q16539-4;E7EX54;B5TY33;H7C4E2	B4E0K5;Q16539;Q16539-3;Q16539-2;Q16539-5;Q16539-4	7;7;5;5;4;4;2;2;1	32.9	5.3	12.4	32.9	15.2	19.1	0	0	0	0	0	0	0	5.3	0	0	0	0	0	0	0	0	0	0	0	0	0	0	0	0	0	0	0	0	0	0	113540	18999000	47042000	3604300	7579700	0	0	0	0	0	0
B4E0T2;P50542-2;P50542;P50542-4;P50542-3;H0YGT8;F5H5C0	B4E0T2;P50542-2;P50542;P50542-4;P50542-3	3;3;3;3;2;1;1	5	1.5	5	3.5	0	2	0	0	0	0	0	0	0	0	0	0	0	0	0	0	0	0	0	0	0	0	0	0	0	0	0	0	0	0	0	0	12440000	55634000	74037000	0	676260	0	0	0	0	0	0
Q8NBY1;B4E0Y9;Q9P289-2;Q9P289;Q9P289-3;C9JDH9;C9J6L2;C9JCC0;C9J232;H7C279;O00506-3;O00506-2;O00506;C9JJV0;Q5JV99	Q8NBY1;B4E0Y9;Q9P289-2;Q9P289;Q9P289-3	7;7;7;7;4;3;3;3;3;3;3;3;3;1;1	22.7	3.6	20.2	16.1	13.5	9.7	0	0	0	0	0	1.8	7.9	0	7.9	0	0	0	0	0	0	0	0	7.9	0	0	0	3.8	0	3.8	0	0	0	0	0	0	1052100	71467000	36792000	17736000	4881800	0	0	0	0	0	0
B4E1G1;Q9BUN8;Q9BUN8-2;E5RGY0	B4E1G1;Q9BUN8;Q9BUN8-2;E5RGY0	7;7;6;4	46.4	0	46.4	0	0	14.6	0	0	0	0	0	0	0	0	0	0	0	0	0	0	0	0	0	0	0	0	0	0	0	0	0	0	0	0	0	0	0	1191900000	0	0	791520	0	0	0	0	0	0
B4E1Z4;E7ETN3;P00751;H7C5H1;P00751-2;C9JRT3;H7C526;F2Z3N2;F8WCJ9;C9JYQ5;Q5ST52;A2ABG0	B4E1Z4;E7ETN3;P00751	50;41;34;19;16;4;2;2;1;1;1;1	43.9	20.5	0.8	21.8	21.1	16.4	7.4	5.2	10.9	19.1	16	18.3	26.1	21.3	27.3	7.1	8.1	5.5	15.6	13.8	14.4	28.2	29.6	31.6	13.4	15.6	11.6	22.6	26	21.8	31.8	27.3	27.3	0.9	1.1	1.1	907670000	16673000	2722200000	1135900000	53422000	40413000	31479000	823970000	1012700000	617810000	5810400000
B4E3L3;Q6NZX9;Q96RU2-2;Q96RU2;G3V1N5;H0YG96;H0YFA0;H0YFD7;H0YFX3	B4E3L3;Q6NZX9;Q96RU2-2;Q96RU2;G3V1N5	5;5;5;5;3;2;1;1;1	6.3	2.1	5.4	0	1.3	2.5	0	0	0	0	0	0	0	0	0	0	0	0	0	0	0	0	0	0	0	0	0	0	0	0	0	0	0	0	0	0	4464000	39032000	0	1417600	3424300	0	0	0	0	0	0
B4E3S5;F6VVE8;P48060-2;P48060	B4E3S5;F6VVE8;P48060-2;P48060	1;1;1;1	8.8	0	8.8	0	0	0	0	0	0	0	0	0	0	0	0	0	0	0	0	0	0	0	0	0	0	0	0	0	0	0	0	0	0	0	0	0	0	41258000	0	0	0	0	0	0	0	0	0
B5MBX0;Q96FF9;H0YCL8	B5MBX0;Q96FF9	5;5;1	24.1	0	24.1	0	0	2.3	0	0	0	0	0	0	0	0	0	0	0	0	0	0	0	0	0	0	0	0	0	0	0	0	0	0	0	0	0	0	0	254950000	0	0	147190	0	0	0	0	0	0
B5MBX2;P20062-2;P20062	B5MBX2;P20062-2;P20062	4;4;4	11.1	3.3	3.8	11.1	7.1	8.7	0	0	0	0	0	0	0	0	0	0	0	0	0	0	0	0	0	0	0	0	0	0	0	0	0	0	0	0	0	0	836470	977500	35668000	4147100	4669300	0	0	0	0	0	0
B5MC02;Q8NFT2-3;Q8NFT2-2;Q8NFT2	B5MC02;Q8NFT2-3;Q8NFT2-2;Q8NFT2	2;2;2;2	6	0	6	0	0	0	0	0	0	0	0	0	0	0	0	0	0	0	0	0	0	0	0	0	0	0	0	0	0	0	0	0	0	0	0	0	0	36088000	0	0	0	0	0	0	0	0	0
B5MC22;Q9UDX5;F8WEN7;Q9UDX5-2	B5MC22;Q9UDX5	4;4;1;1	40.6	0	40.6	7.7	0	7.7	0	0	0	0	0	0	0	0	0	0	0	0	0	0	0	0	0	0	0	0	0	0	0	0	0	0	0	0	0	0	0	48749000	0	0	0	0	0	0	0	0	0
B5MC27;G5E9P4;Q8N755-2;Q8N755;C9J4B6	B5MC27;G5E9P4;Q8N755-2;Q8N755;C9J4B6	2;2;2;2;1	26.7	0	26.7	0	0	0	0	0	0	0	0	0	0	0	0	0	0	0	0	0	0	0	0	0	0	0	0	0	0	0	0	0	0	0	0	0	0	36440000	0	0	0	0	0	0	0	0	0
B5MC53;B5MCF8;P39210;G5E9F5;C9J473;H0Y6M5;E7EX18	B5MC53;B5MCF8;P39210;G5E9F5;C9J473;H0Y6M5;E7EX18	2;2;2;1;1;1;1	25.9	0	25.9	13.5	0	0	0	0	0	0	0	0	0	0	0	0	0	0	0	0	0	0	0	0	0	0	0	0	0	0	0	0	0	0	0	0	0	254050000	835120	0	0	0	0	0	0	0	0
B5MC59;P35244	B5MC59;P35244	1;1	20.7	0	20.7	20.7	20.7	20.7	0	0	0	0	0	0	0	0	0	0	0	0	0	0	0	0	0	0	0	0	0	0	0	0	0	0	0	0	0	0	0	70973000	9977200	21596000	11905000	0	0	0	0	0	0
B5MCA4;P16422;C9JKY3	B5MCA4;P16422;C9JKY3	4;4;2	16.4	0	9.6	11.4	3.2	11.4	0	0	0	0	0	0	0	0	0	0	0	0	0	0	0	0	0	0	0	0	0	0	0	0	0	0	0	0	0	0	0	157110000	34848000	4406100	26711000	0	0	0	0	0	0
B5MCF9;O00541-2;O00541;B3KXD6;H7C267	B5MCF9;O00541-2;O00541;B3KXD6	15;15;15;9;2	31.2	1.6	31.2	10.3	7.5	6.1	0	0	0	0	0	0	0	0	0	0	0	0	0	0	0	0	0	0	0	0	0	0	0	0	0	0	0	0	0	0	748810	1580200000	6043000	6536300	2038800	0	0	0	0	0	0
B5MCR8;Q6NXT4-4;Q6NXT4-3;Q6NXT4;Q6NXT4-2	B5MCR8;Q6NXT4-4;Q6NXT4-3;Q6NXT4;Q6NXT4-2	3;3;3;3;3	15	0	15	0	0	0	0	0	0	0	0	0	0	0	0	0	0	0	0	0	0	0	0	0	0	0	0	0	0	0	0	0	0	0	0	0	0	189150000	0	0	0	0	0	0	0	0	0
B5MCT7;P49593-2;P49593;C9J2F3;A8MX49	B5MCT7;P49593-2;P49593	3;3;3;1;1	19.9	0	0	12.9	13.3	13.3	0	0	0	0	0	0	0	0	0	0	0	0	0	0	0	0	0	0	0	0	0	0	0	0	0	0	0	0	0	0	0	0	4231400	9010600	7933300	0	0	0	0	0	0
B5MCY1	B5MCY1	1	0.8	0	0	0	0	0	0	0	0	0	0	0	0	0	0	0	0	0	0	0	0	0	0	0	0	0	0	0	0	0	0	0	0	0	0	0	0	0	0	0	0	0	0	0	0	0	0
B5MDE0;Q96AA3;C9JP01	B5MDE0;Q96AA3;C9JP01	2;2;1	5.2	0	5.2	0	0	0	0	0	0	0	0	0	0	0	0	0	0	0	0	0	0	0	0	0	0	0	0	0	0	0	0	0	0	0	0	0	0	166750000	0	0	0	0	0	0	0	0	0
B5MDF5;P62826;J3KQE5;F5H018;B4DV51;H0YFC6;A0A087X0W0	B5MDF5;P62826;J3KQE5;F5H018;B4DV51	11;11;10;9;6;4;1	44.6	41.2	44.6	44.2	44.6	44.2	13.7	9.4	12.4	0	6	6	25.3	19.3	36.1	20.2	15.5	9.4	10.7	15.5	12.4	37.8	37.8	28.8	14.2	15.5	14.2	25.3	37.8	28.8	0	0	0	0	0	0	87097000	4342600000	2297600000	3981000000	4521100000	42596000	27230000	218110000	0	1041300	38733000
B5MDL5;P53778-2;P53778;Q5R3E6	B5MDL5;P53778-2;P53778;Q5R3E6	2;2;2;1	12.6	0	0	12.6	6.9	12.6	0	0	0	0	0	0	0	0	0	0	0	0	0	0	0	0	0	0	0	0	0	0	0	0	0	0	0	0	0	0	0	0	8348000	4256200	7010000	0	0	0	0	0	0
Q99613;B5ME19;Q99613-2;H3BPE4;H3BPE3;H3BTY8	Q99613;B5ME19;Q99613-2	28;28;26;8;5;4	34.4	4.3	15.9	28.3	26.2	24.4	0	2	2.1	0	0	0	5.3	2.8	4.8	0	0	0	0	0	0	10	9	12.5	0	1	1.5	0	1.8	6.4	1.1	0	0	0	0	0	5287500	382050000	355810000	714570000	436520000	0	2966800	64339000	0	0	0
E7EW69;E7EX04;B5ME97;Q9P0V9-3;Q9P0V9;Q9P0V9-2;F5GYV2;F5H1F2	E7EW69;E7EX04;B5ME97;Q9P0V9-3;Q9P0V9;Q9P0V9-2	5;5;5;5;5;5;1;1	13.6	2	11.8	7.6	13.6	8	0	0	0	0	0	0	0	0	0	0	0	0	0	0	0	2	0	4.2	0	0	0	0	0	0	0	0	0	0	0	0	866240	62519000	11721000	40571000	16167000	0	0	0	0	0	0
E7ESU0;E7EST9;B5MEG5;O94966-4;O94966-3;O94966;O94966-7;O94966-6;O94966-5;O94966-2	E7ESU0;E7EST9;B5MEG5;O94966-4;O94966-3;O94966;O94966-7;O94966-6;O94966-5	4;4;4;4;4;4;4;4;4;1	7	0	3.4	2.6	0	0	0	0	0	0	0	0	0	0	0	0	0	0	0	0	0	0	0	0	0	0	0	0	0	0	0	0	0	0	0	0	0	40619000	13362000	0	0	0	0	0	0	0	0
B6VEX4;Q8IZP0-10;Q8IZP0-8;Q8IZP0-7;Q8IZP0-2;Q8IZP0-4;Q8IZP0-3;Q8IZP0-5;Q8IZP0-6;Q8IZP0-9;Q8IZP0-12;Q8IZP0;Q8IZP0-11;H0Y6B5;Q9NYB9-3	B6VEX4;Q8IZP0-10;Q8IZP0-8;Q8IZP0-7;Q8IZP0-2;Q8IZP0-4;Q8IZP0-3;Q8IZP0-5;Q8IZP0-6;Q8IZP0-9;Q8IZP0-12;Q8IZP0;Q8IZP0-11	4;4;4;4;4;4;4;4;4;4;4;4;3;1;1	11.2	0	8.9	4.6	2.3	0	0	0	0	0	0	0	2.8	2.8	0	0	0	0	0	0	0	2.8	2.8	2.8	0	0	0	2.8	2.8	2.8	0	0	0	0	0	0	0	51607000	4827900	1217300	0	0	0	0	0	0	0
B7WNR0;D6RHD5;P02768-2;C9JKR2	B7WNR0;D6RHD5;P02768-2;C9JKR2	94;90;75;74	93.3	80.2	23.7	42.9	20.6	32.6	76.5	77.5	76.3	87.2	87	91.3	82.8	84	84.8	72.9	75.7	72.7	75.5	76.9	76.7	83.6	80.4	86.6	77.3	79.1	77.9	86	84	85.6	83.6	83.6	81.8	72.9	69.4	50.4	0	0	0	0	0	0	0	0	0	0	6428300
B7WP74;Q9HCG8	B7WP74;Q9HCG8	4;4	7.1	0	7.1	0	2.1	2.1	0	0	0	0	0	0	0	0	0	0	0	0	0	0	0	0	0	0	0	0	0	0	0	0	0	0	0	0	0	0	0	82285000	0	1668400	951990	0	0	0	0	0	0
G3V195;B7WPE2;Q32P44;G3V1D0;H0Y3M3;Q32P44-2;H7C355	G3V195;B7WPE2;Q32P44;G3V1D0;H0Y3M3;Q32P44-2	5;5;5;4;4;4;1	13.8	0	0	11.3	0	6.3	0	0	0	0	0	0	0	2.5	0	0	0	0	0	0	0	0	0	0	0	0	0	0	0	0	0	0	2.5	0	0	0	0	0	38186000	0	2365400	0	0	0	0	0	0
B7WPG3;C9IYN3;D6W592;Q8WVV9-5;Q8WVV9-4;Q8WVV9;H7C464;C9JJZ7;H7BXH8;Q8WVV9-3;Q8WVV9-2	B7WPG3;C9IYN3;D6W592;Q8WVV9-5;Q8WVV9-4;Q8WVV9;H7C464	5;5;5;5;5;5;3;1;1;1;1	14.2	0	9.1	8.3	0	2	0	0	0	0	0	0	0	0	0	0	0	0	0	0	0	0	0	0	0	0	0	0	0	0	0	0	0	0	0	0	0	57762000	10260000	0	277940	0	0	0	0	0	0
B7Z1P2;Q9H4M3-2;Q9H4M3	B7Z1P2;Q9H4M3-2;Q9H4M3	2;2;2	12.9	0	0	0	0	0	0	0	0	0	0	0	0	3.9	0	0	0	0	0	0	0	0	0	0	0	0	0	0	0	0	0	0	0	0	0	0	0	0	0	0	0	0	0	0	0	0	0
E9PEH6;C9JR67;B7Z2R4;O43556;O43556-3;O43556-4	E9PEH6;C9JR67;B7Z2R4;O43556;O43556-3;O43556-4	2;2;2;2;2;2	4.8	0	2.5	0	2.5	4.8	0	0	0	0	0	0	0	0	0	0	0	0	0	0	0	0	0	0	0	0	0	0	0	0	0	0	0	0	0	0	0	17922000	0	1934400	10121000	0	0	0	0	0	0
B7Z2R7;Q5T8D3-2;Q5T8D3-3;Q5T8D3-4;Q5T8D3;X6RDD7;Q5T8E0;K7EM05;Q8NC06;Q8NC06-2;Q8NC06-3	B7Z2R7;Q5T8D3-2;Q5T8D3-3;Q5T8D3-4;Q5T8D3	6;6;6;5;5;2;2;1;1;1;1	15.7	0	15.7	0	0	0	0	0	0	0	0	0	0	0	0	0	0	0	0	0	0	0	0	0	0	0	0	0	0	0	0	0	0	0	0	0	0	224710000	0	0	0	0	0	0	0	0	0
B7Z3R2;Q9ULQ1;Q9ULQ1-3;H0YHX1;Q9ULQ1-2	B7Z3R2;Q9ULQ1;Q9ULQ1-3;H0YHX1;Q9ULQ1-2	2;2;2;1;1	3.9	0	3.9	0	0	0	0	0	0	0	0	0	0	0	0	0	0	0	0	0	0	0	0	0	0	0	0	0	0	0	0	0	0	0	0	0	0	36793000	0	0	0	0	0	0	0	0	0
B7Z4B8;Q9BUJ2-4;Q9BUJ2-2;Q9BUJ2;M0R3F1;Q9BUJ2-3;M0QYZ0;M0QYI8;M0R0K8;M0R203;M0QYM5;M0QZV6;Q9BUJ2-5	B7Z4B8;Q9BUJ2-4;Q9BUJ2-2;Q9BUJ2;M0R3F1;Q9BUJ2-3;M0QYZ0	19;19;19;19;16;16;11;5;4;3;3;3;1	36.1	0	36.1	15.1	8.3	10.6	0	2	0	0	0	0	2	1.8	0	0	0	0	0	0	0	1.8	1.8	1.8	0	0	0	1.8	0	1.8	0	0	0	0	0	0	0	2622000000	99799000	12380000	22693000	0	1438600	0	0	0	0
F5GZ08;B7Z4G8;P51693;P51693-2;S4R3U6;K7ELK0;K7EMN4;K7EQJ4	F5GZ08;B7Z4G8;P51693;P51693-2;S4R3U6	3;3;3;3;2;1;1;1	8	0	0	2	8	8	0	0	0	0	0	0	0	0	0	0	0	0	0	0	0	0	0	0	0	0	0	0	0	0	0	0	0	0	0	0	0	0	5238400	50174000	34343000	0	0	0	0	0	0
Q9NRC1-6;E7EPW5;Q9NRC1-5;G3XAH9;E9PCV1;B7Z4U3;Q9NRC1-4;B7Z4L1;Q9NRC1-3;Q9NRC1-2;E7EPD9;H7BXS2	Q9NRC1-6;E7EPW5;Q9NRC1-5;G3XAH9;E9PCV1;B7Z4U3;Q9NRC1-4;B7Z4L1;Q9NRC1-3;Q9NRC1-2;E7EPD9;H7BXS2	1;1;1;1;1;1;1;1;1;1;1;1	3	0	3	0	0	0	0	0	0	0	0	0	0	0	0	0	0	0	0	0	0	0	0	0	0	0	0	0	0	0	0	0	0	0	0	0	0	15587000	0	0	0	0	0	0	0	0	0
Q5T278;B7Z4W5;Q16773-3;Q16773;Q5T277;Q5T276;Q16773-2	Q5T278;B7Z4W5;Q16773-3;Q16773;Q5T277;Q5T276;Q16773-2	2;2;2;2;1;1;1	12.4	0	0	7.2	12.4	12.4	0	0	0	0	0	0	0	0	0	0	0	0	0	0	0	0	0	0	0	0	0	0	0	0	0	0	0	0	0	0	0	0	5717200	5186800	6617200	0	0	0	0	0	0
B7Z524;H0YDX7;J3QT46;Q9Y450-4;Q9Y450;H0YES5;E9PHZ9	B7Z524;H0YDX7;J3QT46;Q9Y450-4;Q9Y450;H0YES5;E9PHZ9	2;2;2;2;2;1;1	6	0	2.5	0	3.5	6	0	0	0	0	0	0	0	0	0	0	0	0	0	0	0	0	0	0	0	0	0	0	0	0	0	0	0	0	0	0	0	29449000	0	4763100	4418200	0	0	0	0	0	0
B7Z5R6;Q14596-2;Q14596	B7Z5R6;Q14596-2;Q14596	2;2;2	4.1	0	4.1	0	0	0	0	0	0	0	0	0	0	0	0	0	0	0	0	0	0	0	0	0	0	0	0	0	0	0	0	0	0	0	0	0	0	59573000	0	0	0	0	0	0	0	0	0
B7Z637;Q8IUR7-8;Q8IUR7-3;Q8IUR7-7;Q8IUR7-2;Q8IUR7;C9J8P8;C9JAA7;C9JBY2;G5E9V7;G5E9V6;Q8IUR7-6	B7Z637;Q8IUR7-8;Q8IUR7-3;Q8IUR7-7;Q8IUR7-2;Q8IUR7;C9J8P8;C9JAA7;C9JBY2;G5E9V7;G5E9V6;Q8IUR7-6	3;3;3;3;3;3;2;2;2;2;2;2	6.8	0	5.3	1.8	3.3	1.8	0	0	0	0	0	0	0	0	0	0	0	0	0	0	0	0	0	0	0	0	0	0	0	0	0	0	0	0	0	0	0	19086000	1103900	4839000	3776100	0	0	0	0	0	0
B7Z6D5;Q96GQ7;A0A087X059	B7Z6D5;Q96GQ7	18;18;6	26.5	0	26.5	3	2.5	0	0	0	0	0	0	0	0	0	0	0	0	0	0	0	0	0	0	0	0	0	0	0	0	0	0	0	0	0	0	0	0	1443600000	2775800	605580	0	0	0	0	0	0	0
B7Z7F3;Q9H6Z4-3;Q9H6Z4-2;Q9H6Z4;K7EIJ4;K7ESQ0	B7Z7F3;Q9H6Z4-3;Q9H6Z4-2;Q9H6Z4;K7EIJ4	4;4;4;4;3;1	9.3	0	0	9.3	7.3	5.5	0	0	0	0	0	0	2.4	0	0	0	0	0	0	0	0	2.4	2.4	2.4	0	0	0	2.4	0	0	0	0	0	0	0	0	0	0	102340000	25535000	28608000	0	0	0	0	0	0
E9PS71;B7Z8B3;Q5QNY5;P40855	E9PS71;B7Z8B3;Q5QNY5;P40855	1;1;1;1	12.7	0	12.7	12.7	0	12.7	0	0	0	0	0	0	0	0	0	0	0	0	0	0	0	0	0	0	0	0	0	0	0	0	0	0	0	0	0	0	0	41853000	9237600	0	1833000	0	0	0	0	0	0
B7Z8V7;Q4G0N4-3;Q4G0N4;Q4G0N4-2;D6RHI4;H0Y9H7	B7Z8V7;Q4G0N4-3;Q4G0N4;Q4G0N4-2	10;10;10;9;3;1	46.8	0	46.8	7.3	4.3	4.3	0	0	0	0	0	0	0	0	0	0	0	0	0	0	0	0	0	0	0	0	0	0	0	0	0	0	0	0	0	0	0	365880000	4064000	15360000	7362400	0	0	0	0	0	0
I3L3T4;I3L367;I3NI44;J3KQU4;I3L4I4;O75674-2;B7Z9E2;O75674;I3L4G0;I3L1G1;I3L1Q1;I3L4N3	I3L3T4;I3L367;I3NI44;J3KQU4;I3L4I4;O75674-2;B7Z9E2;O75674;I3L4G0;I3L1G1;I3L1Q1;I3L4N3	4;4;4;4;4;4;4;4;3;3;2;2	17.8	0	0	5.8	13.8	5.8	0	0	0	0	0	0	0	0	0	0	0	0	0	0	0	0	0	0	0	0	0	0	0	0	0	0	0	0	0	0	0	0	4140400	34898000	2990700	0	0	0	0	0	0
B7Z9I1;Q5T4U5;P11310;P11310-2;E9PJM9;H0YDT5;E9PRX4	B7Z9I1;Q5T4U5;P11310;P11310-2	16;15;15;15;3;2;1	45.7	0	43.4	2.1	3.4	0	5.5	0	5.5	0	0	0	3.4	0	0	0	0	0	0	0	2.3	6	11.7	5.2	3.4	2.6	2.3	0	3.4	3.1	0	2.3	0	0	0	0	0	2406700000	473370	3099700	0	3342800	0	19053000	0	0	0
B7ZAQ6-2;B7ZAQ6-3;P0CG08;B7ZAQ6;A6NKF9;A0A087WW82;U3KPV2;E9PKY3;A0A087WW78	B7ZAQ6-2;B7ZAQ6-3;P0CG08;B7ZAQ6;A6NKF9;A0A087WW82;U3KPV2;E9PKY3	4;4;4;4;3;2;2;2;1	18.8	3.3	18.8	0	0	0	0	0	0	0	0	0	0	0	0	0	0	0	0	0	0	0	0	0	0	0	0	0	0	0	0	0	0	0	0	0	1204200	25710000	0	0	0	0	0	0	0	0	0
B7ZAX5;Q01415-2;Q01415;H0YLL8;H0YK30;H0YLL3;H0YK10	B7ZAX5;Q01415-2;Q01415;H0YLL8	4;4;4;2;1;1;1	9.7	0	0	0	2.1	0	1.8	0	0	0	0	0	3.5	3.5	5.3	0	0	0	0	0	0	1.8	3.5	4.1	0	1.8	0	3.5	3.5	7.6	0	0	0	0	0	0	0	0	0	3647500	0	502570	0	0	0	0	0
B7ZC39;B7ZC38;Q9NR46;Q9NR46-2;F8WFB9	B7ZC39;B7ZC38;Q9NR46;Q9NR46-2;F8WFB9	4;4;4;4;2	12.3	2.1	4	4	0	0	2.1	2.1	0	0	0	0	0	0	5.6	2.1	0	2.1	2.1	2.1	2.1	0	3.5	0	2.1	2.1	2.1	0	0	5.6	0	0	0	0	0	0	77949000	3127800	866600	0	0	71223000	62980000	0	0	0	0
B7ZKQ9;Q8WTV0-4;Q8WTV0-2;Q8WTV0-3;Q8WTV0-5;Q8WTV0;F5H5E8;F5H4X0	B7ZKQ9;Q8WTV0-4;Q8WTV0-2;Q8WTV0-3;Q8WTV0-5;Q8WTV0	5;5;5;3;3;3;2;2	12.3	0	12.3	0	2.5	2.5	0	0	0	0	0	0	0	0	0	0	0	0	0	0	0	0	0	0	0	0	0	0	0	0	0	0	0	0	0	0	0	399580000	0	17814000	2530000	0	0	0	0	0	0
B7ZL91;Q16819	B7ZL91;Q16819	12;12	19.5	9.7	0	1.4	0	0	1.4	0	1.4	1.8	2.7	0	3.2	1.4	0	1.4	1.4	1.4	1.4	1.4	0	1.4	3.2	3.2	0	0	0	0	1.8	1.8	0	1.8	4.5	0	0	0	107280000	0	12416000	0	0	4066200	0	19601000	67865000	2830300	0
Q5QPR4;J3QR29;Q5QPR3;J3QKR5;B7ZVY7;J3QR44;P21127-5;P21127-10;P21127-6;P21127-9;Q9UQ88-4;P21127-8;Q9UQ88-3;Q9UQ88-2;P21127-3;P21127-2;Q9UQ88;P21127;Q9UQ88-5;Q9UQ88-10;P21127-12;P21127-4;Q9UQ88-9;J3KS35;E7ESP2;Q9UQ88-8	Q5QPR4;J3QR29;Q5QPR3;J3QKR5;B7ZVY7;J3QR44;P21127-5;P21127-10;P21127-6;P21127-9;Q9UQ88-4;P21127-8;Q9UQ88-3;Q9UQ88-2;P21127-3;P21127-2;Q9UQ88;P21127;Q9UQ88-5;Q9UQ88-10;P21127-12;P21127-4;Q9UQ88-9	7;7;7;7;7;7;7;7;7;7;7;7;7;7;7;7;7;7;6;6;6;6;5;1;1;1	11	0	11	4.2	0	0	0	0	0	0	0	0	0	0	0	0	0	0	0	0	0	0	0	0	0	0	0	0	0	0	0	0	0	0	0	0	0	188150000	5967500	0	0	0	0	0	0	0	0
C9JEL3;B9A044;B8ZZ50;O60573-2;O60573	C9JEL3;B9A044;B8ZZ50;O60573-2;O60573	2;2;2;2;2	17.4	7.5	9.9	0	7.5	0	0	0	0	0	0	0	0	0	0	0	0	0	0	0	0	0	0	0	0	0	0	0	0	0	0	0	0	0	0	0	1281900	11297000	0	36542000	0	0	0	0	0	0	0
H7BZ50;H7C173;H7C202;B8ZZ87;Q6P582;Q6NZ67	H7BZ50;H7C173;H7C202;B8ZZ87;Q6P582;Q6NZ67	1;1;1;1;1;1	18.2	0	18.2	0	0	0	0	0	0	0	0	0	0	0	0	0	0	0	0	0	0	0	0	0	0	0	0	0	0	0	0	0	0	0	0	0	0	13991000	0	0	0	0	0	0	0	0	0
B8ZZD4;Q86VP1-2;Q86VP1;Q86VP1-3;H7C3L5;F8WBU9;C9JBZ7;C9J7J4	B8ZZD4;Q86VP1-2;Q86VP1;Q86VP1-3	8;8;8;7;2;1;1;1	12.4	0	11.2	2.8	4.1	5.4	0	0	0	0	0	0	0	2.2	0	0	0	0	0	2.2	2.2	0	0	0	0	0	0	0	0	0	0	2.2	2.2	0	0	0	0	27644000	1803900	2146400	2082200	0	0	0	0	0	0
B8ZZF8;Q9Y4Y9	B8ZZF8;Q9Y4Y9	1;1	29.7	0	29.7	29.7	0	29.7	0	29.7	0	0	0	0	29.7	29.7	0	29.7	0	0	0	0	0	29.7	29.7	29.7	0	0	0	29.7	29.7	29.7	0	0	0	0	0	0	0	82824000	23530000	0	437450	0	308860	0	0	0	0
B8ZZG1;Q9NZW5;C9JGI8;C9J4Q3;REV__Q8N884-2;REV__Q8N884	B8ZZG1;Q9NZW5	5;5;2;2;1;1	14.3	0	12.6	0	2.8	2.8	0	0	0	0	0	0	0	0	0	0	0	0	0	0	0	0	0	1.6	0	0	0	0	0	0	0	0	0	0	0	0	0	112990000	0	844450	952830	0	0	0	0	0	0
B8ZZL6	B8ZZL6	7	49.5	20.2	22	39	43.6	43.6	8.7	5.5	27.5	0	0	3.2	27.5	27.5	27.5	0	22	0	12.8	14.7	27.5	39	39	39	12.8	0	11.5	20.2	20.2	27.5	7.3	17.4	17	0	0	0	0	0	0	0	0	0	0	0	0	0	0
B8ZZN6;P63165;B8ZZJ0;B8ZZ67;B9A032;P63165-2	B8ZZN6;P63165;B8ZZJ0;B8ZZ67;B9A032;P63165-2	4;4;2;2;2;2	30.1	0	24	30.1	30.1	30.1	0	0	0	0	0	0	11	11	0	0	0	0	0	0	0	19.2	11	8.2	0	0	0	11	0	8.2	0	0	0	0	0	0	0	145420000	247850000	69977000	144890000	0	0	0	0	0	0
B8ZZQ6;P06454-2;P06454;B8ZZA1;B8ZZW7;H7C2N1;A0A087WUT1	B8ZZQ6;P06454-2;P06454;B8ZZA1;B8ZZW7;H7C2N1	6;6;6;4;4;4;2	39.3	25.2	25.2	39.3	38.3	39.3	34.6	34.6	34.6	0	0	0	13.1	12.1	25.2	25.2	25.2	25.2	25.2	25.2	12.1	21.5	25.2	34.6	25.2	25.2	26.2	34.6	34.6	22.4	0	0	0	0	0	0	12469000	40918000	2548500000	2448200000	4309300000	46409000	64698000	410250000	0	0	0
B8ZZU6;P15336-5;P15336;E9PEK8;H7C2N6;F5H629;E9PBF9;P15336-3;P15336-7;P15336-2;P15336-4	B8ZZU6;P15336-5;P15336;E9PEK8;H7C2N6;F5H629;E9PBF9;P15336-3;P15336-7;P15336-2;P15336-4	2;2;2;1;1;1;1;1;1;1;1	9	0	9	0	0	0	0	0	0	0	0	0	0	0	0	0	0	0	0	0	0	0	0	0	0	0	0	0	0	0	0	0	0	0	0	0	0	12623000	0	0	0	0	0	0	0	0	0
B8ZZZ5	B8ZZZ5	1	5.6	0	0	0	0	0	0	0	0	0	0	0	0	0	0	0	0	0	5.6	0	5.6	0	0	0	0	0	0	0	0	0	5.6	0	0	0	0	0	0	0	0	0	0	0	0	0	0	0	0
B9A018;Q53GS9;A0A087X1B2;Q53GS9-3;Q53GS9-2;C9JIU2;F8WC91;A0A087WW31;C9J0X5	B9A018;Q53GS9;A0A087X1B2;Q53GS9-3;Q53GS9-2	12;12;11;10;9;3;3;1;1	31.7	0	31.7	14	22.8	15.9	0	0	0	0	0	0	3	3	3	0	0	0	0	0	0	3	3	3	0	0	0	3	3	3	0	0	0	0	0	0	0	1047600000	78259000	81159000	85741000	0	0	0	0	0	0
B9A054;Q8TEB9	B9A054;Q8TEB9	1;1	11.5	0	11.5	0	0	0	0	0	0	0	0	0	0	0	0	0	0	0	0	0	0	0	0	0	0	0	0	0	0	0	0	0	0	0	0	0	0	0	0	0	0	0	0	0	0	0	0
J3KMX2;B9EGA3;Q92925-3;Q92925-2;Q92925;J3QWB6	J3KMX2;B9EGA3;Q92925-3;Q92925-2;Q92925;J3QWB6	2;2;2;2;2;1	7.5	0	7.5	7.5	4.4	4.4	0	0	0	0	0	0	0	0	0	0	0	0	0	0	0	0	0	0	0	0	0	0	0	0	0	0	0	0	0	0	0	60273000	23258000	4026600	4160500	0	0	0	0	0	0
B9TX33;Q71SY5-5;Q71SY5;Q71SY5-2;Q71SY5-4;Q71SY5-3	B9TX33;Q71SY5-5;Q71SY5;Q71SY5-2;Q71SY5-4;Q71SY5-3	1;1;1;1;1;1	4.5	0	4.5	4.5	0	0	0	0	0	0	0	0	0	0	0	0	0	0	0	0	0	0	0	0	0	0	0	0	0	0	0	0	0	0	0	0	0	25352000	1000300	0	0	0	0	0	0	0	0
B9ZVN9;O95602	B9ZVN9;O95602	15;15	11.9	0	11.5	2.7	1.3	6	0	0	0	0	0	0	0	0	0	0	0	0	0	0	0	0	0	0	0	0	0	0	0	0	0	0	0	0	0	0	0	291160000	9274600	2441900	14265000	0	0	0	0	0	0
C9IZP8	C9IZP8	1	16.5	0	0	16.5	0	0	0	0	0	0	0	0	0	0	0	0	0	0	0	0	0	0	0	0	0	0	0	0	0	0	0	0	0	0	0	0	0	0	67451000	0	0	0	0	0	0	0	0
C9J050;C9JEJ2;P49585;H7BZN1;H7C1T3;Q9Y5K3-2;Q9Y5K3-4;Q9Y5K3-3;Q9Y5K3;C9J2E1	C9J050;C9JEJ2;P49585;H7BZN1;H7C1T3;Q9Y5K3-2;Q9Y5K3-4;Q9Y5K3-3;Q9Y5K3	5;5;5;4;4;3;3;3;3;2	22.2	0	3.4	0	16.4	13.7	0	0	0	0	0	0	0	0	0	0	0	0	0	0	0	0	0	0	0	0	0	0	0	0	0	0	0	0	0	0	0	25492000	0	26025000	11305000	0	0	0	0	0	0
C9J0J7;G5E9Q6;P35080-2;C9JQ45;C9J2N0	C9J0J7;G5E9Q6;P35080-2;C9JQ45;C9J2N0	4;4;4;3;2	53.8	0	15.4	39.6	53.8	53.8	15.4	15.4	15.4	0	0	0	15.4	15.4	15.4	15.4	15.4	0	0	15.4	0	15.4	0	0	0	15.4	0	0	15.4	15.4	0	0	0	0	0	0	0	0	714470	8308300	10677000	0	0	0	0	0	0
C9J0K6;P30626-3;P30626-2;P30626;B4DHQ6	C9J0K6;P30626-3;P30626-2;P30626;B4DHQ6	8;8;8;8;4	60	27.1	13.5	55.5	55.5	36.1	31	20	25.8	7.1	0	7.1	20	7.1	18.1	12.9	12.9	12.9	13.5	12.9	31	11.6	11.6	24.5	20	20	0	7.1	20	11.6	0	0	0	0	0	0	48320000	39109000	295580000	231950000	188220000	40917000	28475000	120110000	5132900	0	17311000
C9JE98;C9J0Q5;C9JFD3;Q9Y618-5;Q9Y618-4;Q9Y618-3;Q9Y618;C9J7T7;C9JQE8;H0YGK8;C9J330;Q9Y618-2;H7C0P3;H7C1J7;H7C1Y3	C9JE98;C9J0Q5;C9JFD3;Q9Y618-5;Q9Y618-4;Q9Y618-3;Q9Y618;C9J7T7;C9JQE8	6;6;6;6;6;6;6;4;3;2;2;2;1;1;1	5.1	0.8	3.7	0.6	0	0	0	0	0	0.7	0	0.7	0	0	0	0	0	0	0	0	0	0	0	0	0	0	0	0	0	0	0	0	0	0	0	0	7264500	40746000	1106600	0	0	0	0	0	4311100	0	35516000
C9J155;H7C1S1	C9J155;H7C1S1	5;4	35	0	0	0	0	0	0	0	0	0	0	0	0	0	0	0	0	0	0	0	0	0	0	0	0	0	0	0	0	0	0	0	0	0	0	0	0	0	0	0	0	0	0	0	0	0	0
C9J1D9;Q9NPH3-3;Q9NPH3-2;Q9NPH3;Q9NPH3-5;C9JT28	C9J1D9;Q9NPH3-3;Q9NPH3-2;Q9NPH3;Q9NPH3-5;C9JT28	3;3;3;3;3;2	20.7	6.9	6.9	20.7	6.9	0	0	0	0	6.9	0	0	0	0	0	0	0	0	0	0	0	0	0	0	0	0	0	6.9	0	0	7.6	0	0	0	0	0	9521700	16896000	17178000	2736700	0	0	0	0	1922600	0	0
C9J1Z8;P84085;F5H1V1;F5H6T5;F8WDB3	C9J1Z8;P84085	9;9;1;1;1	72	28	65.3	54	54	44.7	20.7	34.7	34.7	14	7.3	7.3	48	34.7	46.7	14	34.7	14	34.7	34.7	34.7	58	51.3	58	48	28	28	48	48	34	0	0	0	0	0	0	0	47205000	60155000	27001000	35146000	5761800	7053700	6597700	0	0	0
C9JEL7;C9JP36;C9J236;C9JS27;Q7L592-2;Q7L592	C9JEL7;C9JP36;C9J236;C9JS27;Q7L592-2;Q7L592	2;2;2;2;2;2	19.8	0	19.8	0	0	0	0	0	0	0	0	0	0	0	0	0	0	0	0	0	0	0	0	0	0	0	0	0	0	0	0	0	0	0	0	0	0	38949000	0	0	0	0	0	0	0	0	0
C9J2C0;Q9NY65-2;Q9NY65	C9J2C0;Q9NY65-2;Q9NY65	13;13;13	31.7	23.6	30.8	29.1	26.1	26.1	10.5	14.8	14.8	0	0	0	26.3	26.3	29.1	9	11.1	9.6	7.5	13.9	12.8	26.3	26.3	27.2	19.7	23.6	18.8	18.2	26.1	22.1	7.5	6.9	4.5	0	4.5	6	0	2728800	0	0	0	0	0	0	0	0	0
C9J2Y9;P30876;C9J4M6	C9J2Y9;P30876;C9J4M6	17;17;16	20.4	0	19.4	2.7	3.7	5	0	0	0	0	0	0	0	0	0	0	0	0	0	0	0	0	0	0	0	0	0	0	0	0	0	0	0	0	0	0	0	394870000	2089900	11541000	11015000	0	0	0	0	0	0
C9J384;Q9BQ75-2;Q9BQ75;H7C515	C9J384;Q9BQ75-2;Q9BQ75	4;4;4;1	20.4	0	20.4	0	0	4.9	0	0	0	0	0	0	0	0	0	0	0	0	0	0	0	0	0	0	0	0	0	0	0	0	0	0	0	0	0	0	0	114190000	0	0	630710	0	0	0	0	0	0
C9J3D7;Q9UKG9;Q9UKG9-3	C9J3D7;Q9UKG9;Q9UKG9-3	6;6;6	15.7	0	15.7	0	5.6	0	0	0	0	0	0	0	0	0	0	0	0	0	0	0	0	0	0	0	0	0	0	0	0	0	0	0	0	0	0	0	0	41721000	0	2697000	0	0	0	0	0	0	0
C9J3I4;O60507	C9J3I4;O60507	1;1	8.6	0	0	0	8.6	8.6	0	0	0	0	0	0	0	0	0	0	0	0	0	0	0	0	0	0	0	0	0	0	0	0	0	0	0	0	0	0	0	0	0	5792600	2124600	0	0	0	0	0	0
F8WF07;C9J3M4;O75425-4;O75425	F8WF07;C9J3M4;O75425-4;O75425	1;1;1;1	31.9	0	31.9	0	0	0	0	0	0	0	0	0	0	0	0	0	0	0	0	0	0	0	0	0	0	0	0	0	0	0	0	0	0	0	0	0	0	23829000	0	0	0	0	0	0	0	0	0
C9J4T6;P10145;P10145-2	C9J4T6;P10145;P10145-2	1;1;1	16.8	16.8	0	16.8	16.8	16.8	0	0	0	0	0	0	0	0	0	0	0	0	0	0	0	0	0	0	0	0	0	0	0	0	0	0	0	0	0	0	1799800	0	270710000	214220000	80711000	0	0	0	0	0	0
C9J4Z3;P61513;M0R0A1;Q6P4E4;E9PEL3;M0R2L6;G5E9R3;A6NKH3	C9J4Z3;P61513;M0R0A1;Q6P4E4;E9PEL3;M0R2L6	3;3;2;2;2;2;1;1	55.9	0	55.9	17.6	0	0	26.5	38.2	38.2	0	0	0	0	0	0	0	0	0	0	0	11.8	11.8	55.9	55.9	0	0	0	0	0	0	0	0	0	0	0	0	0	662690000	6884600	0	0	2448200	6280000	31213000	0	0	0
C9J5X1;P08069;H0YMJ5;H0YNR0;P06213-2;P06213	C9J5X1;P08069	6;6;2;1;1;1	6.1	0	6.1	1.3	1.3	1.3	0	0	0	0	0	0	0	0	0	0	0	0	0	0	0	0	0	0	0	0	0	0	0	0	0	0	0	0	0	0	0	93074000	695080	687290	483190	0	0	0	0	0	0
C9JB05;C9J5Y1;C9JKZ3;O15393;O15393-2	C9JB05;C9J5Y1;C9JKZ3;O15393;O15393-2	1;1;1;1;1	19	0	0	0	0	0	0	0	0	19	19	19	0	0	0	0	0	0	0	0	0	19	19	19	0	0	0	0	19	0	0	0	0	0	0	0	0	0	0	0	0	0	0	0	22458000	22828000	92965000
C9JDT9;C9J695;Q6ICL3-3;Q6ICL3;Q6ICL3-4;C9JKN2;B7Z6W2;F8WDT9;A8MWT1;Q6ICL3-5;Q6ICL3-6;Q6ICL3-2	C9JDT9;C9J695;Q6ICL3-3;Q6ICL3;Q6ICL3-4;C9JKN2;B7Z6W2;F8WDT9;A8MWT1;Q6ICL3-5;Q6ICL3-6;Q6ICL3-2	2;2;2;2;2;1;1;1;1;1;1;1	25.5	0	0	0	0	0	0	0	0	0	0	0	15.2	15.2	15.2	0	0	0	0	0	0	15.2	15.2	0	0	0	0	15.2	0	0	0	0	0	0	0	0	0	0	0	0	0	0	0	0	0	0	0
C9J6G3;C9J7M1;O95749;O95749-2	C9J6G3;C9J7M1;O95749;O95749-2	5;5;5;3	21.7	0	0	5.2	12.6	12.6	4.3	0	9.1	0	0	0	4.3	4.3	4.8	0	4.3	0	0	0	0	4.3	0	9.1	0	0	0	0	0	0	0	0	0	0	0	0	0	0	3999400	12064000	18112000	7861800	0	60152000	0	0	0
C9J6P4;Q7Z2W4-3;Q7Z2W4-4;H7C5K1;Q7Z2W4-5	C9J6P4;Q7Z2W4-3	19;11;7;4;3	27.3	0	26.5	6.5	5.7	0	0	0	0	0	0	0	0	0	0	0	0	0	0	0	0	0	0	0	0	0	0	0	0	0	0	0	0	0	0	0	0	9108400	0	0	0	0	0	0	0	0	0
C9J6Q4;Q96CE8	C9J6Q4;Q96CE8	1;1	9.4	0	9.4	0	0	0	0	0	0	0	0	0	0	0	0	0	0	0	0	0	0	0	0	0	0	0	0	0	0	0	0	0	0	0	0	0	0	10035000	0	0	0	0	0	0	0	0	0
C9J712;P35080	C9J712;P35080	4;4	53.8	0	15.4	39.6	53.8	53.8	15.4	15.4	15.4	0	0	0	15.4	15.4	15.4	15.4	15.4	0	0	15.4	0	15.4	0	0	0	15.4	0	0	15.4	15.4	0	0	0	0	0	0	0	105980000	160740000	256030000	195930000	3289200	2816900	9157600	0	0	0
C9J719;C9JJ78;Q15125	C9J719;C9JJ78;Q15125	2;2;2	17.8	0	17.8	0	0	0	0	0	0	0	0	0	0	0	0	0	0	0	0	0	0	0	0	0	0	0	0	0	0	0	0	0	0	0	0	0	0	941800000	0	0	0	0	0	0	0	0	0
C9J7K9;O15162-2;O15162;C9J9P4;C9J0H3;C9JE06;H7C5I5	C9J7K9;O15162-2;O15162;C9J9P4;C9J0H3;C9JE06	7;7;7;5;4;4;3	25.4	6.4	25.4	18.3	15.1	8.7	0	0	0	6.4	6.4	6.4	6.4	0	0	0	0	0	0	0	0	0	6.4	0	0	0	0	6.4	6.4	6.4	0	0	0	6.4	6.4	4.2	11381000	597480000	33216000	9398300	3561100	0	0	0	15547000	10790000	191930000
H7C0X4;C9J7S5;Q92685-2;Q92685	H7C0X4;C9J7S5;Q92685-2;Q92685	2;2;2;2	6.2	0	6.2	0	0	0	0	0	0	0	0	0	0	0	0	0	0	0	0	0	0	0	0	0	0	0	0	0	0	0	0	0	0	0	0	0	0	137630000	0	0	0	0	0	0	0	0	0
C9J813;E9PGZ1;E7EX44;Q05682-5;Q05682-4;Q05682-3;Q05682-6;Q05682-2;Q05682;C9JEK3	C9J813;E9PGZ1;E7EX44;Q05682-5;Q05682-4;Q05682-3;Q05682-6;Q05682-2;Q05682	4;4;4;4;4;4;4;4;4;1	12.4	0	0	10	2.4	0	0	0	0	0	0	0	3.5	3.5	5.9	0	0	0	0	0	0	0	0	0	0	0	0	3.5	3.5	0	0	0	0	0	0	0	0	0	13636000	883160	0	0	0	0	0	0	0
C9J880;Q68CQ7-2;Q68CQ7;C9JA13;C9JPK4;C9JNB0;C9JY96	C9J880;Q68CQ7-2;Q68CQ7;C9JA13;C9JPK4	4;4;4;3;2;1;1	36.2	12.6	36.2	6.3	8	6.3	0	0	0	0	0	0	0	0	0	0	0	0	0	0	0	0	0	0	0	0	0	0	0	0	0	0	0	0	0	0	1656700	78491000	190190	4150300	1024900	0	0	0	0	0	0
C9J8Q5;P51649;P51649-2	C9J8Q5;P51649;P51649-2	4;4;4	13.4	2	13.4	0	0	0	2.8	0	0	0	0	0	2	0	2	0	0	0	0	0	0	7.9	7.9	7.9	0	0	0	0	0	0	0	0	0	0	0	0	477510	67787000	0	0	0	1584500	0	0	0	0	0
C9J8T6;Q14061	C9J8T6;Q14061	1;1	16.3	0	16.3	0	16.3	0	0	0	0	0	0	0	0	0	0	0	0	0	0	0	0	16.3	16.3	0	0	0	0	0	0	0	0	0	0	0	0	0	0	58203000	0	3045000	0	0	0	0	0	0	0
C9J8Z4;Q969P0-3;Q969P0	C9J8Z4;Q969P0-3;Q969P0	5;5;5	21.9	0	13.3	12.3	11.6	16.3	0	0	0	0	0	0	0	0	0	0	0	0	0	0	0	0	0	0	0	0	0	0	0	0	0	0	0	0	0	0	0	53233000	22467000	18178000	21967000	0	0	0	0	0	0
C9J9K3;P08865;A6NE09;C9JQR9	C9J9K3;P08865;A6NE09	14;14;12;4	64.4	38.3	60.2	53.4	58.7	59.1	17.4	16.3	34.1	0	0	0	43.9	34.5	36.7	11.4	26.1	20.1	6.4	15.2	17.4	58	55.7	64.4	15.5	21.6	16.3	37.1	24.2	28.4	6.4	6.4	6.4	0	0	0	43070000	4915500000	647740000	778480000	1133900000	31033000	55224000	562730000	0	0	0
C9JA07;Q9GZY4	C9JA07;Q9GZY4	1;1	9.7	0	9.7	0	0	0	0	0	0	0	0	0	0	0	0	0	0	0	0	0	0	0	0	0	0	0	0	0	0	0	0	0	0	0	0	0	0	10608000	0	0	0	0	0	0	0	0	0
C9JA08;Q96D46;C9IY70;C9IZW9;C9K0C2;C9J0B9	C9JA08;Q96D46;C9IY70;C9IZW9;C9K0C2;C9J0B9	3;3;2;2;2;2	9.6	0	9.6	0	1.5	4.5	0	0	0	0	0	0	0	0	0	0	0	0	0	0	0	0	0	0	0	0	0	0	0	0	0	0	0	0	0	0	0	29617000	0	1924400	4666900	0	0	0	0	0	0
C9JA28;Q9UNL2;Q9UNL2-2	C9JA28;Q9UNL2;Q9UNL2-2	1;1;1	8	0	8	0	0	0	0	0	0	0	0	0	0	0	0	0	0	0	0	0	0	0	0	0	0	0	0	0	0	0	0	0	0	0	0	0	0	584610000	0	0	0	0	0	0	0	0	0
C9JA36	C9JA36	8	76.7	0	76.7	47.4	47.4	36.1	0	0	0	0	0	0	0	0	0	0	0	0	0	0	0	0	0	0	0	0	0	0	0	0	0	0	0	0	0	0	0	0	0	0	0	0	0	0	0	0	0
C9JAB2;Q16629-3;Q16629-2;Q16629-4;Q16629;F8WEA1	C9JAB2;Q16629-3;Q16629-2;Q16629-4;Q16629	7;7;7;7;7;1	26	0	26	14.9	21.3	16.2	0	0	0	0	0	0	0	6	0	0	0	0	0	0	0	6	6	0	0	0	0	6	0	0	0	0	0	0	0	0	0	3110900000	27770000	123420000	73554000	0	0	0	0	0	0
C9JAW5;C9JNU6;Q9Y241;A8MV81;Q9Y241-2	C9JAW5;C9JNU6;Q9Y241;A8MV81;Q9Y241-2	2;2;2;1;1	32.5	0	32.5	0	0	0	0	0	0	0	0	0	0	0	0	0	0	0	0	0	0	0	0	0	0	0	0	0	0	0	0	0	0	0	0	0	0	403150000	0	0	0	0	0	0	0	0	0
C9JB55	C9JB55	8	81.6	80.3	18.4	18.4	18.4	30.3	80.3	80.3	80.3	80.3	80.3	81.6	80.3	80.3	81.6	80.3	80.3	80.3	80.3	80.3	80.3	80.3	80.3	80.3	80.3	80.3	80.3	80.3	80.3	80.3	81.6	81.6	81.6	80.3	68.4	28.9	0	0	0	0	0	0	0	0	0	0	105650000
E9PNC7;C9JCC6;Q14919;Q14919-2;E9PQX9	E9PNC7;C9JCC6;Q14919;Q14919-2;E9PQX9	3;3;3;3;2	20.5	0	14.1	20.5	20.5	14.1	0	0	0	0	0	0	0	0	0	0	0	0	0	0	0	0	0	0	0	0	0	0	0	0	0	0	0	0	0	0	0	62135000	130270000	32042000	24603000	0	0	0	0	0	0
C9JTS3;C9JG97;C9JEH3;Q13685	C9JTS3;C9JG97;C9JEH3;Q13685	3;3;3;3	18.4	0	0	6.5	18.4	18.4	0	0	0	0	0	0	0	0	0	0	0	0	0	0	0	0	0	0	0	0	0	0	0	0	0	0	0	0	0	0	0	0	2805800	32583000	17148000	0	0	0	0	0	0
C9JF17;P05090;C9JX71;F8WBT9	C9JF17;P05090	7;7;3;1	30.7	30.7	8.8	20.5	5.6	10.7	23.3	26.5	17.2	17.7	16.7	23.3	23.3	23.3	25.6	14.9	20.5	6.5	17.2	18.1	17.2	23.3	23.3	30.7	26	26.5	16.7	23.3	27.4	26.5	22.3	23.3	27.4	14.9	9.8	20.9	1599200000	16569000	41700000	550280	884910	23812000	21712000	95270000	200300000	238710000	2073400000
C9JF71;C9JFU3;C9JLT7;H0Y2P9;Q8TBF5;Q8TBF5-2;F8WEJ3;H7C0F2	C9JF71;C9JFU3;C9JLT7;H0Y2P9;Q8TBF5;Q8TBF5-2;F8WEJ3;H7C0F2	2;2;2;2;2;2;1;1	27.3	0	27.3	0	0	0	0	0	0	0	0	0	0	0	0	0	0	0	0	0	0	0	0	0	0	0	0	0	0	0	0	0	0	0	0	0	0	30913000	0	0	0	0	0	0	0	0	0
C9JFE4;Q13098-5;Q13098;Q13098-7;Q13098-6;J3QS88;J3KTB0;J3QLT0;J3KSA5;J3KRJ4;J3QS84;J3QLE8;J3QL53;J3KRE8;J3QQX0	C9JFE4;Q13098-5;Q13098;Q13098-7;Q13098-6	10;10;10;10;6;3;3;3;3;3;2;2;2;2;1	25.7	0	11.9	20.2	23.4	21.7	2.1	4	4	0	0	0	7.6	7.6	7.6	0	2.3	0	2.3	2.1	0	11.9	10	11.9	4.7	2.3	0	5.3	7.6	5.3	0	0	0	0	0	0	0	36889000	117780000	150710000	120910000	2437800	2656000	14108000	0	0	0
C9JFR7;P99999;CON__P62894	C9JFR7;P99999	7;7;1	58.4	51.5	58.4	58.4	58.4	58.4	33.7	33.7	50.5	42.6	28.7	18.8	43.6	50.5	51.5	25.7	43.6	33.7	14.9	24.8	51.5	50.5	50.5	51.5	22.8	33.7	13.9	51.5	50.5	51.5	0	0	0	0	0	0	88685000	1357200000	1930600000	1826800000	1387700000	83425000	32100000	414880000	42997000	13405000	151990000
F8WDP3;C9JFY0;F8W921;D6RA39;C9JQ35;F8W9W7;Q12770-3;Q12770	F8WDP3;C9JFY0;F8W921;D6RA39;C9JQ35;F8W9W7;Q12770-3;Q12770	1;1;1;1;1;1;1;1	18.8	0	18.8	0	0	0	0	0	0	0	0	0	0	0	0	0	0	0	0	0	0	0	0	0	0	0	0	0	0	0	0	0	0	0	0	0	0	26574000	0	0	0	0	0	0	0	0	0
C9JG41;Q9NQX7-2;Q9NQX7-3;Q9NQX7;F5H4I5;E7EUS6;B8ZZM6	C9JG41;Q9NQX7-2;Q9NQX7-3;Q9NQX7	3;3;3;3;1;1;1	29.4	11.1	29.4	0	0	0	0	0	0	0	0	0	0	0	0	0	0	0	0	0	0	0	0	0	0	0	0	0	0	0	0	0	0	0	0	0	1111600	163920000	0	0	0	0	0	0	0	0	0
C9JHL4;Q9H3P2;C9JEM7;H7C2C7;H0Y3X6;F8W954;F8WF98;H7C2M8;H7C0W2	C9JHL4;Q9H3P2;C9JEM7;H7C2C7;H0Y3X6	3;3;2;2;2;1;1;1;1	18.7	0	9.9	13.9	8.8	13.9	0	0	0	0	0	0	0	0	0	0	0	0	0	0	0	0	0	0	0	0	0	0	0	0	0	0	0	0	0	0	0	13458000	13842000	6635600	7631000	0	0	0	0	0	0
F5GZZ9;C9JHR8;Q86VB7-3;Q86VB7-4;Q86VB7;Q86VB7-2;H0YGZ7	F5GZZ9;C9JHR8;Q86VB7-3;Q86VB7-4;Q86VB7;Q86VB7-2	14;14;14;14;14;14;1	18.4	0	0	0	0	0	1	0	0	2.4	4	1	0	0	0	0	0	0	0	0	0	0	0	0	0	0	0	1	0	0	8.3	5.2	7.3	0	0	0	0	0	0	0	0	1270500	0	0	12679000	11104000	29374000
C9JIF9;P13798;H7C393;H7C1U0;C9JLK2;F8WEH5;H0YFE5	C9JIF9;P13798	22;22;10;10;7;2;1	47.8	3.1	11.3	42.6	44.5	41.1	10.7	12.3	20.4	0	0	0	17.9	20.2	19.4	1.5	6.6	1.5	4.6	1.5	6.6	25.1	19	23.1	2.7	6.6	1.2	23.6	21	13	0	0	0	0	0	0	4262200	42455000	736900000	736270000	651850000	32015000	28020000	555810000	0	0	0
C9JIZ1;C9JZI8;C9J5E5;C9JT62;C9JHS7;C9JK79;C9JHZ8;C9JES8;C9JBS3;C9JEJ8;A0A088AWM1;C9JHN6	C9JIZ1;C9JZI8;C9J5E5;C9JT62;C9JHS7;C9JK79;C9JHZ8;C9JES8;C9JBS3;C9JEJ8;A0A088AWM1;C9JHN6	6;5;5;4;4;4;4;4;3;3;3;3	37.1	0	33	7.1	20.5	20.1	0	0	0	0	0	0	0	5.8	5.8	0	0	0	0	0	0	5.8	0	5.8	0	0	0	0	0	5.8	0	0	0	0	0	0	0	42585000	0	2798000	1412300	0	0	0	0	0	0
C9JJ19;P82930;A0A087WUZ8	C9JJ19;P82930;A0A087WUZ8	10;10;8	49.8	0	49.8	20.4	6.2	3.1	0	0	0	0	0	0	0	0	0	0	0	0	0	0	0	0	0	0	0	0	0	0	0	0	0	0	0	0	0	0	0	741030000	3762500	434850	1566200	0	0	0	0	0	0
C9JJX6;E9PDC3;O00192-2;O00192	C9JJX6;E9PDC3;O00192-2;O00192	3;3;3;3	5.9	0	5.9	0	0	0	0	0	0	0	0	0	0	0	0	0	0	0	0	0	0	0	0	0	0	0	0	0	0	0	0	0	0	0	0	0	0	162380000	0	0	0	0	0	0	0	0	0
C9JPX5;C9JKL2;O95772-2;O95772;C9JJ39;C9J3F5	C9JPX5;C9JKL2;O95772-2;O95772	3;3;3;3;1;1	16.5	0	16.5	5.3	0	5.3	0	0	0	0	0	0	0	0	0	0	0	0	0	0	0	0	0	0	0	0	0	0	0	0	0	0	0	0	0	0	0	204900000	11595000	0	11223000	0	0	0	0	0	0
C9JLU1;P52434;P52434-4;P52434-3;P52434-2	C9JLU1;P52434;P52434-4;P52434-3;P52434-2	4;4;4;2;2	30.2	0	8.1	22.8	30.2	8.1	8.7	8.7	8.7	0	0	0	8.7	16.8	0	0	0	0	0	0	8.7	8.7	16.8	8.7	8.7	0	0	16.8	0	0	0	0	0	8.7	0	8.7	0	272940000	211530000	217150000	149290000	3343600	1649800	9393700	0	0	0
C9JME2;Q9Y4F1;Q9Y4F1-2;M0QYB0;M0R262;H0Y783;M0QXT1;Q9Y4F1-3	C9JME2;Q9Y4F1;Q9Y4F1-2;M0QYB0	5;5;5;3;1;1;1;1	5.2	1.1	5.2	0	0	0	0	0	0	0	0	0	0	0	0	0	0	0	0	0	0	0	0	0	0	0	0	0	0	0	0	0	0	0	0	0	668860	68683000	0	0	0	0	0	0	0	0	0
C9JT95;C9JMP5;Q9BQ15	C9JT95;C9JMP5;Q9BQ15	1;1;1	16	0	16	0	16	0	0	0	0	0	0	0	0	0	0	0	0	0	0	0	0	0	0	0	0	0	0	0	0	0	0	0	0	0	0	0	0	7018400	0	657960	0	0	0	0	0	0	0
C9JMV9;C9IYJ8;F2Z3Q0;Q9BUJ0	C9JMV9	11;1;1;1	26.9	9.2	4.9	23.4	15.9	17.7	2.2	0	4.5	0	0	0	4.5	6.3	6.3	3.9	2.2	2.9	0	2.2	0	8.1	10.8	14.9	2.2	0	0	8.1	11.4	10.2	2.2	0	0	0	0	0	0	24914000	0	0	0	0	0	0	0	0	0
C9JNL5;Q96I15-2;Q96I15;F8WCL3;F8WBU3;H7C2M1;H7C1S7;H7C4A1;H7C3V9;H7C277	C9JNL5;Q96I15-2;Q96I15;F8WCL3;F8WBU3;H7C2M1;H7C1S7;H7C4A1;H7C3V9;H7C277	2;2;2;1;1;1;1;1;1;1	20.5	0	0	0	11.7	8.8	0	8.8	0	0	0	0	8.8	8.8	0	0	0	0	0	0	0	8.8	8.8	8.8	0	0	0	0	0	0	0	0	0	0	0	0	0	0	0	8576200	5500000	0	760160	0	0	0	0
F8WCQ4;C9JNP8;Q9H300-2;Q9H300;H7C0U0	F8WCQ4;C9JNP8;Q9H300-2;Q9H300;H7C0U0	2;2;2;2;1	16.8	0	11.6	16.8	0	0	0	0	5.2	0	0	0	5.2	5.2	0	0	0	0	0	0	0	5.2	5.2	0	0	0	0	5.2	5.2	5.2	5.2	5.2	5.2	0	0	0	0	114740000	29090000	0	0	0	0	3188600	0	0	0
C9JXB8;C9JNW5;P83731	C9JXB8;C9JNW5;P83731	5;5;5	39.7	0	39.7	21.5	13.2	32.2	25.6	19	33.1	0	0	0	10.7	0	6.6	19	19	8.3	8.3	8.3	25.6	18.2	10.7	33.1	17.4	10.7	0	0	0	0	0	0	0	0	0	0	0	2970300000	7728700	10031000	61415000	10925000	15134000	151650000	0	0	0
C9JRY4;C9JNZ0;Q96IW7;F8WAU7;C9JR77;C9J463;C9JZ27;C9JDJ8	C9JRY4;C9JNZ0;Q96IW7;F8WAU7;C9JR77;C9J463;C9JZ27;C9JDJ8	2;2;2;1;1;1;1;1	8.7	0	8.7	0	0	0	0	0	0	0	0	0	0	0	0	0	0	0	0	0	0	0	0	0	0	0	0	0	0	0	0	0	0	0	0	0	0	63606000	0	0	0	0	0	0	0	0	0
C9JP00;Q9NR56;Q86VM6;Q9NR56-3;Q9NR56-4;Q9NR56-7;Q9NR56-6;Q9NR56-2;Q9NR56-5;C9JCX1;H7C4Y1;O95205;H7C4T5;Q5VZF2-3;Q5VZF2-2;Q5VZF2	C9JP00;Q9NR56;Q86VM6;Q9NR56-3;Q9NR56-4;Q9NR56-7;Q9NR56-6;Q9NR56-2;Q9NR56-5	3;3;2;2;2;2;2;2;2;1;1;1;1;1;1;1	11.5	0	11.5	0	0	3.2	0	0	0	0	0	0	0	0	0	0	0	0	0	0	0	0	0	3.2	0	0	0	0	0	3.2	0	0	0	0	0	0	0	107440000	0	0	1029000	0	0	0	0	0	0
C9JPI5;H0Y5B5;E7EVG2;Q86U86-6;Q86U86-5;Q86U86-4;Q86U86-7;Q86U86-3;Q86U86-9;Q86U86-2;Q86U86-8;Q86U86;C9JCJ2;C9J053;C9JQF1	C9JPI5;H0Y5B5;E7EVG2;Q86U86-6;Q86U86-5;Q86U86-4;Q86U86-7;Q86U86-3;Q86U86-9;Q86U86-2;Q86U86-8;Q86U86;C9JCJ2;C9J053;C9JQF1	2;2;2;2;2;2;2;2;2;2;2;2;1;1;1	11.7	3.5	11.7	8.3	8.3	8.3	0	0	0	0	0	0	0	0	0	0	0	0	0	0	0	0	0	0	0	0	0	0	0	0	0	0	0	0	0	0	781330	48166000	2006300	324790	552520	0	0	0	0	0	0
C9JPQ9;C9JU00	C9JPQ9;C9JU00	13;13	89.9	73.1	0	0	10.1	6.7	50.4	54.6	50.4	56.3	47.1	47.9	56.3	47.1	73.1	30.3	41.2	21	53.8	47.9	54.6	56.3	47.1	56.3	41.2	53.8	60.5	63	75.6	75.6	56.3	63	57.1	0	0	20.2	11791000	0	0	0	5066400	0	0	0	0	0	0
G5E9W8;C9JQ42;P46976-3;P46976-2;P46976;C9J8R8;C9J7C7	G5E9W8;C9JQ42;P46976-3;P46976-2;P46976	4;4;4;4;4;1;1	25.9	5.2	5.2	25.9	25.9	25.9	0	5.2	5.2	0	0	0	5.2	8.3	5.2	0	0	0	0	0	0	0	8.3	5.2	0	5.2	0	0	0	5.2	0	0	0	0	0	0	900910	29863000	142580000	169710000	120330000	0	906080	3809900	0	0	0
C9JQ63	C9JQ63	9	96.1	37.9	0	0	12.6	0	69.9	88.3	89.3	28.2	28.2	60.2	28.2	28.2	37.9	79.6	78.6	78.6	79.6	69.9	89.3	69.9	60.2	46.6	78.6	88.3	28.2	56.3	28.2	28.2	56.3	37.9	88.3	28.2	37.9	76.7	45666000	0	0	0	0	578720	2878100	39069000	0	0	0
C9JQV0;Q9BRJ6;H7C0T1;H7C2R9	C9JQV0;Q9BRJ6;H7C0T1;H7C2R9	5;5;3;3	31.8	0	31.8	0	0	25.5	0	0	0	0	0	0	0	0	0	0	0	0	0	0	0	0	0	0	0	0	0	0	0	0	0	0	0	0	0	0	0	150300000	0	0	13470000	0	0	0	0	0	0
C9JQV3;Q8N1F8;M0QYE5;H7C2J7;Q8N1F8-2	C9JQV3;Q8N1F8	3;3;1;1;1	4.6	0	4.6	2.5	0	0	0	0	0	0	0	0	0	0	0	0	0	0	0	0	0	0	0	0	0	0	0	0	0	0	0	0	0	0	0	0	0	26986000	1005900	0	0	0	0	0	0	0	0
C9JRL4	C9JRL4	6	65	59.2	59.2	65	65	65	59.2	31.7	48.3	10.8	0	0	59.2	42.5	42.5	31.7	20.8	31.7	6.7	31.7	31.7	42.5	59.2	42.5	31.7	20.8	31.7	59.2	59.2	42.5	14.2	10.8	0	0	0	0	16208000	2814000	133900000	55297000	147290000	1874000	0	1306300	0	0	0
C9JRZ6;Q9NX63;F8WAR4;F8WD73	C9JRZ6;Q9NX63;F8WAR4	8;8;5;1	28.4	0	28.4	3.4	12.9	3.4	0	0	0	0	0	0	0	0	0	0	0	0	0	0	0	0	0	0	0	0	0	0	0	0	0	0	0	0	0	0	0	3559400000	1207900	3591000	470010	0	0	0	0	0	0
C9JTE9;Q9UHQ4;Q9UHQ4-2;C9IYK6;H7C5E2;B7Z2L0;H0Y7N8;C9JGJ9;F8WB99;C9JP06;F8WDG1	C9JTE9;Q9UHQ4;Q9UHQ4-2;C9IYK6;H7C5E2;B7Z2L0;H0Y7N8	5;5;5;4;4;3;3;2;2;1;1	20.4	0	20.4	7	0	0	0	0	0	0	0	0	0	0	0	0	0	0	0	0	0	0	0	0	0	0	0	0	0	0	0	0	0	0	0	0	0	1463200000	1451600	0	0	0	0	0	0	0	0
C9JUF9;C9JUZ4	C9JUF9;C9JUZ4	29;24	85.8	61.3	13	16.9	27.8	25.4	77.6	77.6	83.7	33.2	27.2	48.6	59.8	61	61	83.7	82.8	77.3	83.4	77.3	83.7	71	71	66.8	83.4	83.4	61.6	65.6	66.8	61	66.8	61	76.7	56.5	61.9	73.4	0	0	0	0	0	0	7850400	383520000	0	0	0
C9JVB0;Q96T52-2;Q96T52	C9JVB0;Q96T52-2;Q96T52	1;1;1	19	0	19	19	0	0	0	0	0	0	0	0	0	0	0	0	0	0	0	0	0	0	0	0	0	0	0	0	0	0	0	0	0	0	0	0	0	6279300	904160	0	0	0	0	0	0	0	0
C9JW74;Q5EB52-2;Q5EB52;C9JRA9;C9JCM6;C9JWU9;C9JSW2;Q5EB52-3;C9JG66;C9JUD2;R4GN52	C9JW74;Q5EB52-2;Q5EB52;C9JRA9;C9JCM6;C9JWU9;C9JSW2;Q5EB52-3	3;3;3;2;2;2;2;2;1;1;1	23	0	23	0	0	0	0	0	0	0	0	0	0	0	0	0	0	0	0	0	0	0	0	0	0	0	0	0	0	0	0	0	0	0	0	0	0	117330000	0	0	0	0	0	0	0	0	0
C9JXC6	C9JXC6	3	22.8	0	22.8	0	0	0	0	0	0	0	0	0	0	0	0	0	0	0	0	0	0	0	0	0	0	0	0	0	0	0	0	0	0	0	0	0	0	51094000	0	0	0	0	0	0	0	0	0
C9JXI5;Q66K66	C9JXI5;Q66K66	1;1	4	4	0	0	0	0	4	4	4	4	4	4	4	4	4	4	0	4	4	4	4	4	4	4	4	4	4	4	4	4	4	4	4	4	0	0	1284200000	0	0	0	0	13441000	8582500	79847000	328720000	214480000	4509400000
H7C533;F8WAX9;F8WF50;F8WDC7;C9JXM3;Q5HYI8	H7C533;F8WAX9;F8WF50;F8WDC7;C9JXM3;Q5HYI8	2;2;2;2;2;2	71.7	0	71.7	20.8	0	0	0	0	0	0	0	0	0	0	0	0	0	0	0	0	0	0	0	0	0	0	0	0	0	0	0	0	0	0	0	0	0	136360000	1063500	0	0	0	0	0	0	0	0
M0QZQ3;C9JY79;Q9H254-4;Q9H254;Q9H254-2;Q9H254-5;Q9H254-3	M0QZQ3;C9JY79;Q9H254-4;Q9H254;Q9H254-2	3;3;3;3;2;1;1	1.5	1	1	1.5	1.5	1.5	0.5	0.5	0.5	0	0	0.5	1	0.5	1	0	0.4	0	0.5	0	0.5	0.5	1	1.5	0	0.4	0.5	1	1	1	0.4	0	0.4	0	0	0	0	0	63389000	12467000	11550000	0	0	0	0	0	0
E7EVL6;C9JZE3;C9JYJ8;Q9BWE0;Q9BWE0-4	E7EVL6;C9JZE3;C9JYJ8;Q9BWE0;Q9BWE0-4	2;2;2;2;2	21.2	0	21.2	10.3	0	0	0	0	0	0	0	0	0	0	0	0	0	0	0	0	0	0	0	0	0	0	0	0	0	0	0	0	0	0	0	0	0	27010000	1653200	0	0	0	0	0	0	0	0
C9JYM0;O75817	C9JYM0;O75817	2;2	24.8	0	24.8	0	10.9	10.9	0	0	0	0	0	0	0	0	0	0	0	0	0	0	0	0	0	0	0	0	0	0	0	0	0	0	0	0	0	0	0	30276000	0	1877100	3059300	0	0	0	0	0	0
C9JZG9;C9JZY6;P62256;H7C4M9;P62256-2;C9J8Q9	C9JZG9;C9JZY6;P62256;H7C4M9;P62256-2	3;3;3;2;2;1	37.9	0	0	37.9	0	37.9	0	0	0	0	0	0	0	0	0	0	0	0	0	0	0	0	0	0	0	0	0	0	0	0	0	0	0	0	0	0	0	0	68964000	0	9013300	0	0	0	0	0	0
C9JZP6;Q13268;Q13268-2	C9JZP6;Q13268;Q13268-2	6;6;6	28.4	0	28.4	11.1	0	0	0	0	0	0	0	0	0	0	0	0	0	0	0	0	0	0	0	0	0	0	0	0	0	0	0	0	0	0	0	0	0	160140000	3613200	0	0	0	0	0	0	0	0
C9JZR2;O60716-21;O60716-19;O60716-18;O60716-17;O60716-13;O60716-11;O60716-10;O60716-9;O60716-5;O60716-3;O60716-2;O60716;O60716-24;O60716-23;O60716-22;O60716-20;O60716-16;O60716-15;O60716-14;O60716-12;O60716-8;O60716-7;O60716-6;O60716-4;O60716-29;O60716-27;O60716-26;O60716-25;O60716-32;O60716-31;O60716-30;O60716-28;E9PKY0;E9PRE2;H0YC95;E9PKL1	C9JZR2;O60716-21;O60716-19;O60716-18;O60716-17;O60716-13;O60716-11;O60716-10;O60716-9;O60716-5;O60716-3;O60716-2;O60716;O60716-24;O60716-23;O60716-22;O60716-20;O60716-16;O60716-15;O60716-14;O60716-12;O60716-8;O60716-7;O60716-6;O60716-4;O60716-29;O60716-27;O60716-26;O60716-25;O60716-32;O60716-31;O60716-30;O60716-28	38;38;38;38;38;38;38;38;38;38;38;38;38;36;36;36;36;36;36;36;36;36;36;36;36;30;30;30;30;28;28;28;28;9;7;6;1	48.8	4.6	48.8	21.4	11.5	8.4	0	0	0	0	0	0	1.3	1.3	1.3	0	0	0	0	2.3	2.3	1.3	1.3	1.3	0	0	0	1.3	1.3	0	2.3	0	2.3	0	0	0	3353900	8638500000	67021000	45600000	5561800	0	0	0	0	0	0
C9K0W8;H3BU86;O14662-2;O14662-4;O14662-5;O14662;Q96NX8;F8W9Z6;O14662-3;O14662-6;E9PND6;B7ZBM4;B7ZBM5;H0YEW0;E9PLV7;B7ZBM8	C9K0W8;H3BU86;O14662-2;O14662-4;O14662-5;O14662;Q96NX8;F8W9Z6;O14662-3;O14662-6;E9PND6;B7ZBM4;B7ZBM5;H0YEW0	4;4;4;4;4;4;3;3;3;3;2;2;2;2;1;1	18.2	0	18.2	0	0	0	0	0	0	0	0	0	0	0	0	0	0	0	0	0	0	0	0	0	0	0	0	0	0	0	0	0	0	0	0	0	0	145150000	0	0	0	0	0	0	0	0	0
D1MQ08;O15554;M0QZ70;M0R2E8;M0R1J0	D1MQ08;O15554;M0QZ70;M0R2E8;M0R1J0	2;2;1;1;1	8.5	0	8.5	5.1	0	0	0	0	0	0	0	0	0	0	0	0	0	0	0	0	0	0	0	0	0	0	0	0	0	0	0	0	0	0	0	0	0	110780000	2373200	0	0	0	0	0	0	0	0
D3DPC4;Q53R41-2;Q53R41;C9JMM4;E7EW60;C9JTP4	D3DPC4;Q53R41-2;Q53R41;C9JMM4;E7EW60;C9JTP4	4;4;4;2;2;2	8	0	8	0	1.1	0	0	0	0	0	0	0	0	0	0	0	0	0	0	0	0	0	0	0	0	0	0	0	0	0	0	0	0	0	0	0	0	88787000	0	3208500	0	0	0	0	0	0	0
D3DQH8;P09486;F5GY03;E5RK62;F5H4E2	D3DQH8;P09486;F5GY03	15;15;8;6;1	46.7	9.5	0	0	36.8	36.8	0	0	0	26.3	34.3	36.2	12.7	17.5	0	0	0	0	0	0	0	0	0	0	0	0	0	0	9.2	9.2	17.1	17.1	17.1	0	0	0	9426200	0	0	901820000	1024900000	0	0	0	191720000	168360000	1962800000
D3DQV9;P78344;H0Y3P2;P78344-2;E9PKF8;H0YCH5;H0YE22;H0YEC5;H0YD77;H0YE44;H0YEN8;H0YDC0;H0YCF8	D3DQV9;P78344;H0Y3P2;P78344-2	23;23;22;22;9;8;5;4;4;1;1;1;1	33.6	1.4	27.2	12.3	16.9	15.9	0	0	0	0	0	0	1.3	2.3	1.3	0	0	0	0	0	0	1.3	1.3	3.1	0	0	0	0	3.4	0	0	0	0	0	0	0	3058800	401440000	47295000	79167000	84833000	0	0	0	0	0	0
D3DTX6;Q96SB3;Q9ULJ8;Q9ULJ8-4;Q9ULJ8-5;Q9ULJ8-3	D3DTX6;Q96SB3	13;13;1;1;1;1	22.6	0	22.6	1.3	3.7	1.2	0	0	0	0	0	0	0	0	0	0	0	0	0	0	0	0	0	0	0	0	0	0	0	0	0	0	0	0	0	0	0	757210000	41724000	6252300	3963300	0	0	0	0	0	0
D3DU01;Q96GC9;K7EL93;K7EL74;K7ENU2;K7EK01;K7EMI0;K7ELS2;K7EPE7;Q96GC9-2;K7EL46	D3DU01;Q96GC9;K7EL93;K7EL74;K7ENU2;K7EK01;K7EMI0;K7ELS2;K7EPE7;Q96GC9-2	4;4;2;2;2;2;2;2;2;2;1	15	0	15	0	0	0	0	0	0	0	0	0	0	0	0	0	0	0	0	0	0	0	0	0	0	0	0	0	0	0	0	0	0	0	0	0	0	230360000	0	0	0	0	0	0	0	0	0
D3VVP3;G3V3A6;D6R9I5;G3V4B1;G3V390;G3V3S5;G3V4F5;G3V4F4;G3V5H3;S4R399;G3V526;E9PJN5;G3V4U9;A0A087WXY4;D3VVH9;A0A087X1A8;G3V3R7;F5H211;P54252-4;P54252-2;P54252	D3VVP3;G3V3A6;D6R9I5;G3V4B1;G3V390;G3V3S5;G3V4F5;G3V4F4;G3V5H3;S4R399;G3V526;E9PJN5;G3V4U9;A0A087WXY4;D3VVH9;A0A087X1A8;G3V3R7;F5H211;P54252-4;P54252-2;P54252	2;1;1;1;1;1;1;1;1;1;1;1;1;1;1;1;1;1;1;1;1	40.5	0	0	15.2	15.2	0	0	0	0	25.3	25.3	25.3	25.3	25.3	25.3	0	0	0	0	0	0	25.3	25.3	25.3	0	0	0	25.3	0	0	0	0	0	0	0	0	0	0	8488200	1859300	0	0	0	0	41025000	26180000	247480000
D3YTB1;F8W727;P62910	D3YTB1;F8W727;P62910	4;4;4	33.8	0	33.8	15.8	17.3	20.3	0	0	9.8	0	0	0	0	0	0	0	0	0	0	0	0	9.8	9.8	9.8	0	0	0	0	0	0	0	0	0	0	0	0	0	2415300000	3282500	11707000	32471000	0	0	5887600	0	0	0
D3YTC7;Q9UBM1;Q9UBM1-3;Q9UBM1-2	D3YTC7;Q9UBM1;Q9UBM1-3;Q9UBM1-2	1;1;1;1	6.2	0	6.2	0	0	0	0	0	0	0	0	0	0	0	0	0	0	0	0	0	0	0	0	0	0	0	0	0	0	0	0	0	0	0	0	0	0	38819000	0	0	0	0	0	0	0	0	0
E7ENA2;D3YTF9;Q9NNW7-2;Q9NNW7;D3YTF8;A0A096LPD9;E7EWK1;A0A096LPK7;A0A096LNN4;Q9NNW7-3;A0A096LPH4;A0A096LP96;A0A096LPB7;Q9NNW7-4	E7ENA2;D3YTF9;Q9NNW7-2;Q9NNW7;D3YTF8;A0A096LPD9;E7EWK1;A0A096LPK7	8;8;8;8;7;6;6;4;3;3;2;2;2;2	24.7	2.8	24.7	3	6.7	10.3	0	0	0	0	0	0	0	0	0	0	0	0	0	0	0	0	0	0	0	0	0	0	0	0	0	0	0	0	0	0	1261500	288570000	0	1534800	921410	0	0	0	0	0	0
D3YTG3;Q7Z7G0;Q5JPC9;H0Y897;Q7Z7G0-2;Q7Z7G0-3;Q7Z7G0-4;H7C4X4;H0YEA0;H7C556	D3YTG3;Q7Z7G0;Q5JPC9;H0Y897;Q7Z7G0-2;Q7Z7G0-3;Q7Z7G0-4	6;6;3;3;3;3;3;2;1;1	5.3	0	0	0	0	0	0	0	0	0	0	0	0	0	0	0	0	0	0	0	0	0	0	0	0	0	0	0	0	0	0	0	0	0	0	0	0	0	0	0	0	0	0	0	0	0	0
D6R934;P02746;D6RGJ1	D6R934;P02746	7;7;3	26.7	5.6	0	0	0	0	0	0	0	6	6	6	9.6	9.2	14.7	0	0	0	0	2.8	2.8	6	6	8.8	0	0	0	9.2	5.6	9.6	9.2	14.7	3.6	0	0	0	20029000	0	0	0	0	0	0	0	14652000	58489000	184450000
D6R938;E9PBG7;E9PF82;Q13557-8;Q13557-12;Q13557-10;Q13557;Q13557-6;Q13557-11;Q13557-9;Q13557-5;Q13557-3;Q13557-4;H0Y9J2;H0Y9C2;Q9UQM7;Q9UQM7-2;E9PBE8;E7EQE4;D6RHX9;D6RFJ0;E7ERS6;E7ETC9	D6R938;E9PBG7;E9PF82;Q13557-8;Q13557-12;Q13557-10;Q13557;Q13557-6;Q13557-11;Q13557-9;Q13557-5;Q13557-3;Q13557-4	11;11;11;11;11;11;11;11;11;10;10;10;10;5;4;4;4;2;2;1;1;1;1	27.7	0	23.9	2.6	3	3.4	3.2	5.8	8.2	0	0	0	3.2	2.6	12	3.2	3.2	3.2	0	3.2	3.2	9.6	8.8	8.2	0	0	0	5	5.8	6.4	0	0	0	0	0	0	0	194060000	2310700	8858500	6232800	2381700	2149000	30857000	0	0	0
H0YM62;D6RG14;D6RJA7;D6RB91;D6RG21;D6RCM6;Q05BX2;D6R942;D6RC63;D6RJG6;D6R9J8;Q06413-4;Q06413-3;Q06413-6;Q06413-2;Q14814-6;Q06413;Q14814-3;Q06413-5;Q02078-4;Q02078-6;Q02078-3;Q02078-5;Q02078-2;Q02078;Q14814-5;Q14814-4;Q14814-2;Q14814	H0YM62;D6RG14;D6RJA7;D6RB91;D6RG21;D6RCM6;Q05BX2;D6R942;D6RC63;D6RJG6;D6R9J8;Q06413-4;Q06413-3;Q06413-6;Q06413-2;Q14814-6;Q06413;Q14814-3;Q06413-5;Q02078-4;Q02078-6;Q02078-3;Q02078-5;Q02078-2;Q02078;Q14814-5;Q14814-4;Q14814-2;Q14814	1;1;1;1;1;1;1;1;1;1;1;1;1;1;1;1;1;1;1;1;1;1;1;1;1;1;1;1;1	12.9	0	0	12.9	12.9	0	0	0	0	0	0	0	0	0	0	0	0	0	0	0	0	0	0	0	0	0	0	0	0	0	0	0	0	0	0	0	0	0	17574000	435090	0	0	0	0	0	0	0
D6RDY9;D6R9G9;D6RHG0;P78383-2	D6RDY9;D6R9G9;D6RHG0;P78383-2	1;1;1;1	15.9	0	15.9	0	0	0	0	0	0	0	0	0	0	0	0	0	0	0	0	0	0	0	0	0	0	0	0	0	0	0	0	0	0	0	0	0	0	12313000	0	0	0	0	0	0	0	0	0
D6R9H8	D6R9H8	2	10.2	0	10.2	3	0	0	0	0	0	0	0	0	0	0	0	0	0	0	0	0	0	0	0	0	0	0	0	0	0	0	0	0	0	0	0	0	0	10894000	160620000	0	0	0	0	0	0	0	0
D6R9S7;D6RHE3;D6RDB0;Q96GZ6-6;Q96GZ6-5;Q96GZ6-9;Q96GZ6-2;Q96GZ6;D6RF72;D6R9M9;D6R9X6;Q96GZ6-7;D6RDM3;D6R925;D6RJC0;D6RC02;Q96GZ6-8;Q96GZ6-4;Q96GZ6-3	D6R9S7;D6RHE3;D6RDB0;Q96GZ6-6;Q96GZ6-5;Q96GZ6-9;Q96GZ6-2;Q96GZ6;D6RF72;D6R9M9;D6R9X6;Q96GZ6-7	3;3;3;3;3;3;3;3;2;2;2;2;1;1;1;1;1;1;1	32.2	0	32.2	0	0	0	0	0	0	0	0	0	0	0	0	0	0	0	0	0	0	0	0	0	0	0	0	0	0	0	0	0	0	0	0	0	0	144530000	0	0	0	0	0	0	0	0	0
D6RFH2;D6R9V8;Q9UKY7-3;D6RDN0;D6R973	D6RFH2;D6R9V8;Q9UKY7-3;D6RDN0;D6R973	4;4;4;3;2	82.4	0	68.5	29.6	13.9	0	0	0	0	0	0	0	0	0	0	0	0	0	0	0	0	0	0	0	0	0	0	0	0	0	0	0	0	0	0	0	0	0	0	30658000	0	0	0	0	0	0	0
D6RA24;Q9NZF1	D6RA24;Q9NZF1	1;1	44.8	0	44.8	0	0	0	0	0	0	44.8	44.8	44.8	0	0	0	0	0	0	0	0	0	44.8	0	0	0	0	0	0	0	0	0	44.8	0	0	0	0	0	23147000	0	0	0	0	0	0	189070000	239930000	907900000
D6RA57;H0Y9X1;Q96EY4	D6RA57;H0Y9X1;Q96EY4	2;2;2	24.3	0	24.3	0	0	0	0	0	0	0	0	0	0	0	0	0	0	0	0	0	0	0	0	0	0	0	0	0	0	0	0	0	0	0	0	0	0	27197000	0	0	0	0	0	0	0	0	0
D6RAN6;F6SKB8;Q9NVZ3-3;Q9NVZ3;Q9NVZ3-2;H0Y970;D6RB24;Q9NVZ3-4	D6RAN6;F6SKB8;Q9NVZ3-3;Q9NVZ3;Q9NVZ3-2	3;3;3;3;3;1;1;1	60.4	0	0	60.4	26.7	26.7	0	0	0	0	0	0	0	0	0	0	0	0	0	0	0	0	0	0	0	0	0	0	0	0	0	0	0	0	0	0	0	0	47475000	8752200	9945400	0	0	0	0	0	0
D6RAN8;Q9P0M9;H7C5U8;D6RE11;B3KN43	D6RAN8;Q9P0M9;H7C5U8	6;6;5;1;1	76.3	11.8	76.3	0	11.8	11.8	0	0	0	0	0	0	0	0	0	0	0	0	0	0	0	0	0	0	0	0	0	0	0	0	0	0	0	0	0	0	6137200	549270000	0	3912100	1350700	0	0	0	0	0	0
D6RAR6;Q14CZ7	D6RAR6;Q14CZ7	1;1	3	0	3	0	0	0	0	0	0	0	0	0	0	0	0	0	0	0	0	0	0	0	0	0	0	0	0	0	0	0	0	0	0	0	0	0	0	31899000	0	0	0	0	0	0	0	0	0
D6RB01;Q9Y6X4;D6RC41;D6R953	D6RB01;Q9Y6X4	3;3;1;1	5.9	0	5.9	0	0	0	0	0	0	0	0	0	0	0	0	0	0	0	0	0	0	0	0	0	0	0	0	0	0	0	0	0	0	0	0	0	0	48681000	0	0	0	0	0	0	0	0	0
D6RB59;O60645-2;O60645-3;O60645	D6RB59;O60645-2;O60645-3;O60645	3;3;3;3	8	0	2.2	0	0	0	0	0	0	0	0	0	0	0	0	0	0	0	0	0	0	5.8	2.2	5.8	0	0	0	0	0	0	0	0	0	0	0	0	0	4248100	0	0	0	0	0	0	0	0	0
D6RB92;Q5JS54-3;Q5JS54;Q5JS54-2	D6RB92;Q5JS54-3;Q5JS54;Q5JS54-2	1;1;1;1	23.1	0	0	23.1	23.1	23.1	0	0	0	0	0	0	0	0	0	0	0	0	0	0	0	0	0	0	0	0	0	0	0	0	0	0	0	0	0	0	0	0	13989000	3230100	28587000	0	0	0	0	0	0
D6RBS5;Q8IZ81;D6RHX2;V9GY58	D6RBS5;Q8IZ81;D6RHX2	3;3;2;1	17.9	6	17.9	0	0	6	0	0	0	0	0	0	0	0	0	0	0	0	0	0	0	0	0	0	0	0	0	0	0	0	0	0	0	0	0	0	15552000	208130000	0	0	724990	0	0	0	0	0	0
D6RBT3;O75380	D6RBT3;O75380	1;1	8.1	0	8.1	0	0	0	0	0	0	0	0	0	0	0	0	0	0	0	0	0	0	0	0	0	0	0	0	0	0	0	0	0	0	0	0	0	0	8011800	0	0	0	0	0	0	0	0	0
D6RBU5;X6RKN2;O94856-3;O94856-8;O94856-11;H7BY57;O94856-2;O94856-4;O94856-12;O94856-10;O94856-6;O94856-9;O94856-7;O94856-13;O94856-5;O94856;D6RHX4	D6RBU5;X6RKN2;O94856-3;O94856-8;O94856-11;H7BY57;O94856-2;O94856-4;O94856-12;O94856-10;O94856-6;O94856-9;O94856-7;O94856-13;O94856-5;O94856	4;4;4;4;4;3;3;3;3;3;3;3;3;3;3;3;1	8.2	0	0	6.4	4.1	4.1	0	0	0	0	0	0	0	0	0	1.9	1.9	0	0	0	0	0	0	0	0	1.9	0	0	0	0	0	0	0	0	0	0	0	0	14302000	10145000	5492600	0	0	0	0	0	0
D6RC52;D6RCB9;Q9NX24;J3QSY4;H0YC83	D6RC52;D6RCB9;Q9NX24;J3QSY4	5;5;5;3;2	55.3	0	55.3	14.4	22	14.4	0	0	0	0	0	0	0	0	0	0	0	0	0	0	0	14.4	0	0	0	0	0	0	0	0	0	0	0	0	0	0	0	798740000	5475100	6143500	9506700	0	0	0	0	0	0
D6RCD0;Q8NBQ5	D6RCD0;Q8NBQ5	10;10	46.9	12.9	46.9	3.1	3.9	3.1	0	7	0	0	0	0	7	7	7	7	7	7	7	7	7	7	7	7	0	0	0	0	0	0	0	0	0	0	0	0	3266900	1355000000	3151200	173690	265900	0	1157500	0	0	0	0
E5RIJ3;D6RCM8;O95379-3;O95379-2;O95379;O95379-4	E5RIJ3;D6RCM8;O95379-3;O95379-2;O95379;O95379-4	1;1;1;1;1;1	29.4	0	0	0	0	0	0	0	0	0	0	0	29.4	29.4	0	0	0	0	0	0	0	0	29.4	0	0	0	0	0	29.4	29.4	0	0	29.4	0	0	0	0	0	0	0	0	0	0	0	0	0	0
H0Y9Y1;D6RDG3;P20290-2;P20290	H0Y9Y1;D6RDG3;P20290-2;P20290	2;2;2;2	47.7	0	47.7	47.7	47.7	47.7	0	0	0	0	0	0	0	0	0	0	0	0	0	0	0	0	0	0	0	0	0	0	0	0	0	0	0	0	0	0	0	183570000	14413000	32106000	19877000	0	0	0	0	0	0
D6RDL6;D6RG03;P18405	D6RDL6;D6RG03;P18405	1;1;1	19.8	0	19.8	0	0	0	0	0	0	0	0	0	0	0	0	0	0	0	0	0	0	0	0	0	0	0	0	0	0	0	0	0	0	0	0	0	0	53406000	0	0	0	0	0	0	0	0	0
D6RDU9;H0Y8G7;H0Y9F2;B4E0P2	D6RDU9	7;1;1;1	32.8	0	28	0	0	0	0	0	0	0	0	0	0	0	0	0	0	0	0	0	0	0	0	0	0	0	0	0	0	0	0	0	0	0	0	0	0	232190000	0	0	0	0	0	0	0	0	0
D6RDX7;Q6PCB8-2;Q6PCB8	D6RDX7;Q6PCB8-2;Q6PCB8	2;2;2	11.7	0	11.7	0	0	0	0	0	0	0	0	0	0	0	0	0	0	0	0	0	0	0	0	0	0	0	0	0	0	0	0	0	0	0	0	0	0	49809000	0	0	0	0	0	0	0	0	0
D6RIZ4;D6RE79;Q14728;D6RA47;D6RHV1;D6R9N3	D6RIZ4;D6RE79;Q14728;D6RA47	5;5;5;4;2;2	22.5	0	22.5	0	0	0	0	0	3.7	0	0	0	0	0	3.7	0	0	0	0	0	3.7	0	0	0	0	0	0	0	0	3.7	0	0	0	0	0	0	0	388870000	0	0	0	0	0	1029800	0	0	0
D6REB5;P35475;P35475-2;D6RBD5;D6R9D5;H0Y9B3	D6REB5;P35475;P35475-2	6;6;5;1;1;1	18.2	0	0	6.3	16.5	10	0	0	0	0	0	0	0	0	0	0	0	0	0	0	0	0	0	0	0	0	0	0	0	0	0	0	0	0	0	0	0	0	6528700	28406000	39429000	0	0	0	0	0	0
D6RGI3;D6RER5;Q9NVA2;Q9NVA2-2;D6RDU5;H0Y961;D6RDP1;D6R9Y6;H0Y9G8;C9JV02	D6RGI3;D6RER5;Q9NVA2;Q9NVA2-2;D6RDU5	17;17;17;16;13;8;5;5;3;1	46.4	0	32	39.8	39.8	34.6	0	2.4	2.4	2.4	0	0	4.5	7.5	3.1	2.4	6.8	2.4	2.4	2.4	2.4	9.9	9.9	14.4	0	6.8	0	3.1	0	0	0	0	0	2.4	0	0	0	257730000	199440000	374260000	281970000	0	706960	10055000	5136300	0	0
D6REX3;O94979-6;O94979-3;O94979-10;O94979-4;O94979-9;O94979-2;O94979;O94979-8;D6RHZ5;H7BXG7;O94979-7;O94979-5;H0YAB3;H0Y8V7;H0Y9K1;H0Y9T9;H0Y8W8;D6RE64;D6RCQ9;H0YAF5	D6REX3;O94979-6;O94979-3;O94979-10;O94979-4;O94979-9;O94979-2;O94979;O94979-8;D6RHZ5;H7BXG7;O94979-7;O94979-5;H0YAB3	22;22;22;22;22;22;22;22;22;19;18;18;15;12;10;8;4;3;1;1;1	24.5	1.4	5.7	10.2	9.9	9.2	2.7	2.3	3.8	0	0	0.6	8.4	12.6	5.7	2.1	1.3	0.8	3	1.3	1.9	14.5	11.3	14.9	1.1	3.2	0	9.9	8.2	6.2	0	0	0	0	0	0	8264800	71042000	80171000	85296000	49960000	7402100	6706000	83422000	0	0	8941500
D6REX5;P49908;D6RIS9;R4GMT5	D6REX5;P49908;D6RIS9	5;5;3;1	15.2	2.6	0	0	0	0	0	2.6	2.6	0	3.2	3.2	5.8	7.4	3.2	0	0	0	0	0	0	3.2	3.2	7.4	3.2	3.2	0	5.8	0	7.4	3.2	3.2	7.4	0	0	0	11666000	0	0	0	0	0	1171700	8033000	0	3506300	29139000
D6RF35;D6RBJ7;D6RF20	D6RF35;D6RBJ7	36;21;8	74.8	50	0	6.3	8.6	6.3	36.1	34	43.7	52.9	58.6	56.5	59.5	58.2	60.3	33.6	25	22.3	54.2	55.3	52.5	67.2	67.2	66.8	58.4	50	61.3	63	64.5	59.9	68.3	64.1	60.9	9.5	4.8	4.8	6695800000	0	78550000	32743000	16344000	132280000	66139000	682420000	3544100000	2016500000	19600000000
D6RF48;Q9P2W9;D6RC71;D6RD65;H0YAL4	D6RF48;Q9P2W9;D6RC71;D6RD65;H0YAL4	5;5;3;3;3	17.9	0	17.9	0	0	0	0	0	0	0	0	0	0	0	0	0	0	0	0	0	0	0	0	0	0	0	0	0	0	0	0	0	0	0	0	0	0	7235600000	0	0	0	0	0	0	0	0	0
D6RFX5;P15514	D6RFX5;P15514	2;2	7.3	0	0	4	7.3	7.3	0	0	0	0	0	0	0	0	0	0	0	0	0	0	0	0	0	0	0	0	0	0	0	0	0	0	0	0	0	0	0	0	8189700	30547000	61603000	0	0	0	0	0	0
D6RGG3;Q99715;Q99715-4;A0A087X0A8;Q99715-2;H0Y4P7;H0Y5N9;H0Y991	D6RGG3;Q99715;Q99715-4	84;84;81;39;39;15;12;6	39.5	2.6	8.6	38.2	5.6	1.5	0	0	0	2.7	3.1	2.6	3.4	4.4	3.9	0	0	0	0	0	0	0.5	0	0	0	0	0	0	0.7	0	0.8	1.3	2.1	0	0	0	10581000	84050000	5870400000	8537700	10417000	0	0	0	43037000	35149000	292640000
D6RGK9;H0Y9C1;H0Y9Z5;Q96LI5;D6RIW9;Q96LI5-2;Q9ULM6	D6RGK9;H0Y9C1;H0Y9Z5;Q96LI5;D6RIW9;Q96LI5-2;Q9ULM6	2;2;2;2;1;1;1	14.7	0	6.1	0	0	0	0	0	0	0	0	0	0	0	0	0	0	0	0	0	0	0	0	0	0	0	0	0	0	0	0	0	0	0	0	0	0	10504000	0	0	0	0	0	0	0	0	0
D6RIE3;D6RGV5;H0UI06;P14406;D6R9C3	D6RIE3;D6RGV5;H0UI06;P14406;D6R9C3	2;2;2;2;1	25.3	0	25.3	0	14.3	0	0	0	0	0	0	0	0	0	0	0	0	0	0	0	0	0	0	0	0	0	0	0	0	0	0	0	0	0	0	0	0	1310400000	0	840830	0	0	0	0	0	0	0
D6RGZ2;Q96J01-2;Q96J01	D6RGZ2;Q96J01-2;Q96J01	3;3;3	48.6	0	48.6	8.6	9.5	18.1	0	0	0	0	0	0	0	0	0	0	0	0	0	0	0	0	0	0	0	0	0	0	0	0	0	0	0	0	0	0	0	46196000	3115900	540290	5702300	0	0	0	0	0	0
D6RHI9;O00584;D6REQ6;H0YAE9	D6RHI9;O00584;D6REQ6;H0YAE9	10;10;9;5	51.6	21.3	3.9	22	33.1	18.5	16.5	9.8	12.6	10.6	0	9.4	5.9	0	10.2	9.8	9.8	16.1	9.8	9.8	9.8	6.7	10.6	6.7	9.8	16.1	9.4	12.6	19.3	12.6	16.5	16.5	9.8	16.1	6.7	9.8	73229000	5577800	69388000	117150000	67064000	17974000	13611000	297670000	24385000	0	213890000
D6RHU3;P55212-2;P55212	D6RHU3;P55212-2;P55212	1;1;1	7.7	7.7	0	7.7	7.7	0	0	7.7	7.7	7.7	7.7	7.7	7.7	7.7	7.7	0	0	0	0	0	0	7.7	7.7	7.7	0	0	0	7.7	7.7	7.7	7.7	7.7	7.7	0	0	7.7	1105400	0	6034600	2033700	0	0	595110	14747000	18000000	11237000	277540000
D6RJ07;Q9UL40-3;Q9UL40;Q9UL40-2;B7Z6B6;B7Z6Q2;B7Z4J8;B7Z4N4	D6RJ07;Q9UL40-3;Q9UL40;Q9UL40-2;B7Z6B6;B7Z6Q2;B7Z4J8	7;7;7;6;4;4;4;3	28.4	0	28.4	0	0	0	0	0	0	0	0	0	0	0	0	0	0	0	0	0	0	0	0	0	0	0	0	0	0	0	0	0	0	0	0	0	0	98649000	0	0	0	0	0	0	0	0	0
E9PHC0;E9PCZ3;D6RJC3;E7EQN9;O15327;E9PG59	E9PHC0;E9PCZ3;D6RJC3;E7EQN9;O15327	4;4;4;4;4;1	10.2	0	0	0	0	0	0	0	1.9	0	0	0	0	6.7	1.9	0	0	0	0	0	0	8.9	1.9	5.4	0	0	0	0	0	1.9	0	0	0	0	0	0	0	0	0	0	0	0	0	19694000	0	0	0
D6RJG9;Q9Y5W7-2;Q9Y5W7-3;Q9Y5W7-4;Q9Y5W7;D6RDH9;D6RBA7;H0Y926;D6RDA6	D6RJG9;Q9Y5W7-2;Q9Y5W7-3;Q9Y5W7-4;Q9Y5W7;D6RDH9	4;4;4;4;4;3;1;1;1	5.4	0	5.4	0	0	0	0	0	0	0	0	0	0	0	0	0	0	0	0	0	0	0	0	0	0	0	0	0	0	0	0	0	0	0	0	0	0	84246000	0	0	0	0	0	0	0	0	0
K7ENX8;K7ELV6;K7EJV5;K7ELT6;K7EJV1;K7EMY9;K7EPM4;K7ER40;K7EQR7;D6W5Y5;Q14011;Q14011-2;K7EQX4;K7ENN6;K7EIF7;K7EQL0	K7ENX8;K7ELV6;K7EJV5;K7ELT6;K7EJV1;K7EMY9;K7EPM4;K7ER40;K7EQR7;D6W5Y5;Q14011;Q14011-2	3;3;3;3;3;3;3;3;3;3;3;3;1;1;1;1	57.5	0	57.5	40	40	40	0	0	0	0	0	0	0	0	0	0	0	0	0	0	0	0	0	0	0	0	0	0	0	0	0	0	0	0	0	0	0	172810000	1521300	27982000	27555000	0	0	0	0	0	0
E5RFF9;Q9BRT9;E5RH56;Q9BRT9-2	E5RFF9;Q9BRT9;E5RH56;Q9BRT9-2	2;2;1;1	14.1	0	0	14.1	9.9	9.9	0	0	0	0	0	0	0	0	0	0	0	0	0	0	0	0	0	0	0	0	0	0	0	0	0	0	0	0	0	0	0	0	9598100	1383700	4342000	0	0	0	0	0	0
E5RG17;Q6P1N9;G5EA19;U3KQS5;Q6P1N9-2;H0YBX2;E5RGF2;E5RK70;E5RG62;E5RID7	E5RG17;Q6P1N9;G5EA19;U3KQS5;Q6P1N9-2;H0YBX2;E5RGF2;E5RK70	6;6;5;5;5;4;4;3;2;1	24.2	4	0	4	21.1	10.9	0	0	0	0	0	0	0	0	0	0	0	0	0	0	0	0	0	0	0	0	0	0	0	0	0	0	0	0	0	0	920010	0	0	56258000	10441000	0	0	0	0	0	0
E5RGN0;A0A087WZU2;Q00536;Q00536-3;Q00536-2;F8VXD2;E5RIY8;E5RIU4;K7ELV5;F8VYH9;F8VZZ0;E5RJM2;F8VTV8;F8VWX7;F8VZ51;H0YAZ9;E7EUK8;P11802-2;P11802;Q96Q40-2;Q96Q40-4;Q96Q40-3;Q96Q40-5;Q96Q40;Q07002;Q07002-2;Q07002-3	E5RGN0;A0A087WZU2;Q00536;Q00536-3;Q00536-2	4;3;3;3;3;1;1;1;1;1;1;1;1;1;1;1;1;1;1;1;1;1;1;1;1;1;1	8.7	0	0	2	2	4.1	0	0	2	0	0	0	0	2.3	0	2.3	2.3	2.3	0	0	0	0	0	0	2.3	2.3	2.3	2.3	2.3	2.3	0	0	2.3	0	0	0	0	0	0	16989000	16615000	0	0	0	0	0	0
E5RGX5;Q93045;Q93045-2	E5RGX5;Q93045;Q93045-2	2;2;2	11.3	0	11.3	11.3	11.3	11.3	0	0	0	0	0	0	0	0	0	0	0	0	0	0	0	0	0	6	0	0	0	0	0	6	0	0	0	0	0	0	0	24373000	98351000	70484000	81580000	0	0	0	0	0	0
E5RIA1;E5RHA6;Q86UL3	E5RIA1;E5RHA6;Q86UL3	2;2;2	15.2	0	15.2	0	0	0	0	0	0	0	0	0	0	0	0	0	0	0	0	0	0	0	0	0	0	0	0	0	0	0	0	0	0	0	0	0	0	4564400	0	0	0	0	0	0	0	0	0
E5RHG8;Q15369;Q15369-2;R4GMY8	E5RHG8;Q15369;Q15369-2;R4GMY8	4;4;3;2	59.6	0	48.3	48.3	59.6	59.6	15.7	0	15.7	0	0	0	0	0	0	0	0	0	0	0	0	0	0	15.7	0	0	0	0	0	0	0	0	0	0	0	0	0	124760000	123060000	246650000	197310000	2083200	0	9166000	0	0	0
E5RHW4;O94905;E5RJ09;O94905-2;O94905-3	E5RHW4;O94905	13;13;6;3;3	49.1	6.5	49.1	0	0	0	0	0	0	0	0	0	0	0	3.6	3.6	0	0	3.6	3.6	5.6	0	0	0	0	0	0	0	0	0	0	0	0	0	0	0	644100	928540000	0	0	0	0	0	0	0	0	0
E5RI99;P62888;E5RJH3	E5RI99;P62888	6;6;2	58.8	27.2	51.8	48.2	48.2	48.2	7	0	7	0	0	0	41.2	24.6	14	10.5	31.6	0	17.5	31.6	31.6	41.2	41.2	41.2	0	14	0	30.7	30.7	14	0	0	0	0	0	0	43133000	4720400000	59451000	223300000	241420000	4119800	0	16506000	0	0	0
E5RIP4;Q15043-2;Q15043-3;Q15043;E5RFZ8;E5RGA7;E5RJ40;E5RJG5	E5RIP4;Q15043-2;Q15043-3;Q15043;E5RFZ8;E5RGA7;E5RJ40;E5RJG5	3;3;3;3;2;2;2;2	29	0	29	0	8.4	29	0	0	0	0	0	0	0	0	0	0	0	0	0	0	0	0	0	0	0	0	0	0	0	0	0	0	0	0	0	0	0	143600000	0	8456200	9421100	0	0	0	0	0	0
E5RIW3;E5RJD8;O75347;E5RHG6;O75347-2;E5RIX8	E5RIW3;E5RJD8;O75347;E5RHG6;O75347-2	13;13;13;11;8;6	78.6	0	51.2	78.6	78.6	76.2	0	0	0	0	0	0	32.1	23.8	29.8	0	0	0	0	21.4	0	0	13.1	52.4	0	0	0	22.6	32.1	65.5	0	0	0	0	0	0	0	27477000	301830000	1555800000	1101400000	0	0	0	0	0	0
E5RIY0;Q8N4L2;E5RFT4;E5RJC2;E5RIP9	E5RIY0;Q8N4L2;E5RFT4	5;5;4;1;1	59.6	0	59.6	0	6	0	0	0	0	0	0	0	0	0	0	0	0	0	0	0	0	0	0	0	0	0	0	0	0	0	0	0	0	0	0	0	0	359520000	0	4707500	0	0	0	0	0	0	0
H0YBZ4;E5RJS5;Q15390-2;Q15390	H0YBZ4;E5RJS5;Q15390-2;Q15390	2;2;2;2	8.9	0	8.9	0	0	0	0	0	0	0	0	0	0	0	0	0	0	0	0	0	0	0	0	0	0	0	0	0	0	0	0	0	0	0	0	0	0	18607000	0	0	0	0	0	0	0	0	0
E5RK00;O00399	E5RK00;O00399	1;1	5.9	0	0	0	5.9	5.9	0	0	0	0	0	0	0	0	0	0	0	0	0	0	0	0	0	0	0	0	0	0	0	0	0	0	0	0	0	0	0	0	0	10764000	23448000	0	0	0	0	0	0
E5RK69;E7EMC6;H0YC77	E5RK69;E7EMC6	20;15;2	54.3	2.6	36.5	3.3	7	10.2	5.9	3.5	3.5	2.6	2.6	6.1	2.6	6.1	9.1	3.5	3.5	3.5	3.5	0	7	2.6	5.9	6.1	3.5	0	0	4.8	2.6	2.6	2.6	6.1	6.1	3.5	3.5	3.5	0	0	0	0	0	0	0	0	0	0	0
E7EM50;Q5H8A4-4;Q5H8A4-2;Q5H8A4;D6RFE8;E7EWV1;Q5H8A4-5;Q5H8A4-6;Q5H8A4-3;D6R9J9;D6RD39	E7EM50;Q5H8A4-4;Q5H8A4-2;Q5H8A4;D6RFE8;E7EWV1;Q5H8A4-5;Q5H8A4-6;Q5H8A4-3;D6R9J9	6;6;6;6;5;5;5;4;4;3;1	19.2	0	16.2	0	0	0	0	0	0	0	0	0	0	0	0	0	0	0	0	0	0	0	0	0	0	0	0	0	0	0	0	0	0	0	0	0	0	56871000	0	0	0	0	0	0	0	0	0
E7EM64;Q7L5N1;H7C3T0	E7EM64;Q7L5N1	10;10;2	41.1	0	8.3	29.8	31.6	21.5	0	4.6	4.9	0	0	0	4.9	4.9	0	0	0	0	4.6	0	0	4.9	8.3	4.9	4.6	0	0	4.9	4.9	4.9	0	0	0	0	0	0	0	16523000	60632000	131090000	38511000	0	1511200	43913000	0	0	0
E7EMG9;P33241;P33241-3;E9PBD8;P33241-2;C9JU59;C9J9B9;C9JNQ1;C9JDV1;C9JKF7	E7EMG9;P33241;P33241-3;E9PBD8;P33241-2;C9JU59	4;4;4;3;3;2;1;1;1;1	24.4	0	6.2	0	0	0	0	0	0	6.5	6.5	0	0	0	0	0	0	0	0	0	0	0	0	0	0	0	0	0	0	0	0	0	0	0	0	0	0	25572000	0	0	0	0	0	0	1694500	4411500	0
E7EMM4;Q13510;Q13510-2;Q13510-3	E7EMM4;Q13510;Q13510-2;Q13510-3	12;12;12;7	38.4	19.7	18.4	19.5	24.9	22.7	4.9	12.7	10.3	5.9	9.2	0	18.4	28.1	20	0	2.2	8.1	0	8.1	15.7	18.6	14.6	15.7	2.7	2.7	3.2	18.6	18.9	21.6	0	0	0	0	0	0	77640000	67362000	97250000	145540000	116730000	16990000	71318000	236900000	9366900	5330100	0
E7EMV7;Q15025-7;Q15025-8;Q15025-5;Q15025-6;Q15025-4;Q15025-3;Q15025-2;Q15025;E7EW15;H0YC17	E7EMV7;Q15025-7;Q15025-8;Q15025-5;Q15025-6;Q15025-4;Q15025-3;Q15025-2;Q15025;E7EW15	3;3;3;3;3;3;3;3;3;2;1	7.7	0	7.7	0	0	0	0	0	0	0	0	0	0	0	0	0	0	0	0	0	0	0	0	0	0	0	0	0	0	0	0	0	0	0	0	0	0	133610000	0	0	0	0	0	0	0	0	0
E7EMY4;E9PHJ4	E7EMY4;E9PHJ4	4;3	45.6	0	27.8	26.7	45.6	45.6	0	0	0	0	0	0	0	0	0	0	0	0	0	0	0	0	0	0	0	0	0	0	0	0	0	0	0	0	0	0	0	0	0	21088000	10932000	0	0	0	0	0	0
H0Y612;E7EN20;Q9UPN9-2;Q9UPN9	H0Y612;E7EN20;Q9UPN9-2;Q9UPN9	3;3;3;3	3.9	0	3.9	3.9	0	1.2	0	0	0	0	0	0	0	0	0	0	0	0	0	0	0	0	0	0	0	0	0	0	0	0	0	0	0	0	0	0	0	102250000	102970000	0	722700	0	0	0	0	0	0
E7EN32;O00255-3;O00255-2;O00255;E7EPR4;E7ET29;E7ENS2;Q9GZQ5	E7EN32;O00255-3;O00255-2;O00255;E7EPR4;E7ET29;E7ENS2	8;8;8;8;5;5;4;3	18.9	0	18.9	2	0	4.5	0	0	0	0	0	0	0	0	0	0	0	0	0	0	0	0	0	0	0	0	0	0	0	0	0	0	0	0	0	0	0	222450000	27220000	0	2943000	0	0	0	0	0	0
E7EN73;Q8IZA0-2;Q8IZA0;C9JVB2;B4DYG9;C9J519;B1AN15;Q8IZA0-3;C9JQ56;H0Y4S8	E7EN73;Q8IZA0-2;Q8IZA0;C9JVB2;B4DYG9;C9J519;B1AN15;Q8IZA0-3	4;4;4;2;2;2;2;2;1;1	5.6	0	3.9	0	0.8	2.4	0	0	0	0	0	0	0	0	0	0	0	0	0	0	0	0	0	0	0	0	0	0	0	0	0	0	0	0	0	0	0	25460000	0	4084000	8316500	0	0	0	0	0	0
E7ENC5;E9PDY6;Q99102-13;Q99102-10;Q99102;Q99102-12;E7EWN1;Q99102-3;Q99102-17;Q99102-16;E7EQT2;E7ETT5;Q99102-5;H0Y2Y1;E7EW47;E7ERK0;E7EUL9;Q99102-2;Q99102-8;Q99102-7	E7ENC5;E9PDY6;Q99102-13;Q99102-10;Q99102;Q99102-12;E7EWN1;Q99102-3;Q99102-17	17;17;17;17;17;16;13;13;13;6;4;4;4;3;3;3;3;3;3;3	4.7	0.7	1.4	1	0	0	0	0	0	0.4	0.4	0.3	0.3	0	0	0	0	0.4	0	0	0.4	0	0	0	0	0	0	0	0.4	0.4	0.7	0	0	0	0	0	10799000	24644000	13781000	0	0	0	0	0	1697200	2863800	13949000
H7BYX9;E7END6;P04070;P04070-2	H7BYX9;E7END6;P04070;P04070-2	2;2;2;2	23.3	0	0	0	0	0	0	0	0	0	0	0	0	0	0	0	0	0	0	0	0	0	0	8.5	0	0	0	0	0	0	8.5	0	8.5	0	0	0	0	0	0	0	0	0	0	0	0	0	0
E7ENV7;Q86YQ8;Q86YQ8-2;Q8IYJ1;Q9HCH3;A0A087WX62;Q8IYJ1-2	E7ENV7;Q86YQ8	7;7;3;2;2;1;1	18.7	0	18.7	1.6	3.6	4.3	0	0	0	1.6	1.6	1.6	1.6	1.6	0	0	0	0	0	0	0	1.6	1.6	1.6	0	0	0	0	1.6	1.6	0	0	0	0	0	0	0	141440000	0	307690	457590	0	0	0	0	0	0
E7EV99;E7ENY0;P35611-2;P35611-6;P35611;P35611-3;P35611-4;P35611-5;H0Y9H2;D6RF25;D6RJE2;D6RAH3;P35612-2;P35612-8;P35612-9;P35612-4;P35612-3	E7EV99;E7ENY0;P35611-2;P35611-6;P35611;P35611-3;P35611-4;P35611-5;H0Y9H2	10;10;10;10;10;10;9;8;5;3;1;1;1;1;1;1;1	26.3	1.6	8.7	14.2	4.4	2.8	2.4	5.2	2.4	0	0	0	6.8	3.5	7.6	0	2.4	2.4	1.6	4	2.4	6	7.6	7.4	0	0	0	6.3	1.9	4.7	0	0	0	0	0	0	5251100	94071000	34311000	2184100	865510	5077100	16803000	11783000	0	0	0
E7EP17;Q9NYC9-2;Q9NYC9;J3QLM9	E7EP17;Q9NYC9-2;Q9NYC9;J3QLM9	2;2;2;1	0.6	0	0	0	0	0	0	0	0	0	0	0.3	0	0	0	0	0	0	0	0	0	0	0	0	0	0	0	0	0	0	0	0	0	0	0	0	0	0	0	0	0	0	0	0	0	0	690650000
E7EPB3;P50914	E7EPB3;P50914	6;6	45.2	0	41.9	8.1	16.9	35.5	9.7	9.7	17.7	0	0	0	9.7	9.7	9.7	9.7	9.7	0	9.7	9.7	9.7	8.9	16.9	17.7	9.7	9.7	0	8.9	9.7	0	0	0	0	0	0	0	0	3283200000	2361100	6425900	94660000	9649800	19945000	174210000	0	0	0
E9PDR5;E7EPI0;Q9P2D0-2;Q9P2D0	E9PDR5;E7EPI0;Q9P2D0-2;Q9P2D0	1;1;1;1	2	0	0	0	0	0	0	0	0	0	0	0	0	0	2	0	0	0	0	0	0	0	2	0	0	0	0	2	2	0	0	0	0	0	0	0	0	0	0	0	0	0	0	0	0	0	0
E7ES33;E7EPK1;Q16181-2;Q16181;G3V1Q4;H0Y3Y4;Q5JXL7;Q6ZU15	E7ES33;E7EPK1;Q16181-2;Q16181;G3V1Q4;H0Y3Y4	15;15;15;15;14;12;3;1	40.3	5.3	33.6	34.3	40.3	31.2	4.6	2.2	2.2	0	0	0	7.4	11.8	16.5	0	0	7.7	0	2.2	2.2	16.1	17.7	20.1	5.3	2.2	3.1	10.1	7.7	10.1	0	0	0	0	0	0	19879000	833840000	630610000	881200000	814340000	5167600	2855700	38891000	0	0	0
E7EPN9;Q9Y520-2;Q9Y520-3;Q9Y520-6;Q9Y520-4;Q9Y520-5;Q9Y520;Q9Y520-7;H7C5N8	E7EPN9;Q9Y520-2;Q9Y520-3;Q9Y520-6;Q9Y520-4;Q9Y520-5;Q9Y520;Q9Y520-7	10;10;10;10;10;10;10;10;2	4.3	0	3.7	2.4	2.7	2.1	0	0	0	0	0	0	0	0	0	0	0	0	0	0	0	0	0	0	0	0	0	0	0	0	0	0	0	0	0	0	0	159270000	51168000	35268000	45617000	0	0	0	0	0	0
E7EPT4;P19404	E7EPT4;P19404	8;8	38.1	0	38.1	0	4.4	0	0	0	0	0	0	0	0	0	0	0	0	0	0	0	0	5.2	5.2	5.2	0	0	0	0	0	0	0	0	0	0	0	0	0	982590000	0	857420	0	0	0	0	0	0	0
E7EPV7;P37840-2;P37840;H6UYS7;P37840-3;D6RA31	E7EPV7;P37840-2;P37840;H6UYS7;P37840-3	4;4;4;3;3;1	44.3	0	0	0	0	0	0	0	0	0	0	0	30.4	25.2	31.3	0	0	0	0	0	0	25.2	0	0	0	0	0	42.6	44.3	44.3	11.3	11.3	0	0	0	0	0	0	0	0	0	0	0	0	0	0	0
G5EA18;F8VPI7;E7EPX0;E7EVJ4;E9PH62;Q9NUL3-4;Q9NUL3-6;Q9NUL3-8;Q9NUL3-3;Q9NUL3-7;Q9NUL3-2;Q9NUL3;E5RJN7;H0YBY0;E7EVI1	G5EA18;F8VPI7;E7EPX0;E7EVJ4;E9PH62;Q9NUL3-4;Q9NUL3-6;Q9NUL3-8;Q9NUL3-3;Q9NUL3-7;Q9NUL3-2;Q9NUL3;E5RJN7;H0YBY0;E7EVI1	4;4;4;4;4;4;4;4;4;4;4;4;3;2;2	18.6	0	18.6	0	4.8	0	0	0	0	0	0	0	0	0	0	0	0	0	0	0	0	0	0	0	0	0	0	0	0	0	0	0	0	0	0	0	0	95907000	0	848970	0	0	0	0	0	0	0
E7EQ12;E7EQA0;H0YD33;D6RAA8;D6RC54	E7EQ12;E7EQA0;H0YD33	9;7;6;3;2	41.1	6.9	11.8	30	15.8	15.8	4	0	5.4	0	0	0	22.7	22.7	20.6	0	0	0	0	0	0	19.1	7.1	13.9	3.1	0	3.1	19.1	11.8	12.8	0	0	0	0	0	0	0	0	0	0	0	0	0	0	0	0	0
I3L1K7;I3L4Z6;E7EQ34;O14653-3;O14653;O14653-2;I3L0K1;I3L3V4	I3L1K7;I3L4Z6;E7EQ34;O14653-3;O14653;O14653-2;I3L0K1	3;3;3;3;3;3;2;1	22.4	0	22.4	7	0	0	0	0	0	0	0	0	0	0	0	0	0	0	0	0	0	0	0	0	0	0	0	0	0	0	0	0	0	0	0	0	0	141850000	7306800	0	0	0	0	0	0	0	0
E7EQ61;Q9GZZ9;E7EWE1;Q9GZZ9-2;C9J5W5;C9JRV9;C9J0F6	E7EQ61;Q9GZZ9;E7EWE1;Q9GZZ9-2;C9J5W5;C9JRV9	5;5;4;4;3;3;2	23.6	0	0	3.4	0	0	0	0	0	0	0	0	0	3.2	7.2	0	0	0	0	0	0	5.6	0	7.4	0	0	0	0	4.2	0	0	0	0	0	0	0	0	0	1431000	0	0	0	0	0	0	0	0
E7EQ69;Q9GZZ1;A0A087WWJ2;C9J5D1;Q9GZZ1-2;B0AZT5;C9J5J3;F8WCK0;C9JZU6	E7EQ69;Q9GZZ1;A0A087WWJ2;C9J5D1;Q9GZZ1-2;B0AZT5	6;6;5;5;5;4;2;1;1	35.7	0	7.1	22	35.7	11.9	0	0	0	0	0	0	0	0	0	0	0	0	0	0	0	0	0	0	0	0	0	0	0	0	0	0	0	0	0	0	0	19575000	48339000	90712000	123350000	0	0	0	0	0	0
E7EQB2;P02788;E7ER44;P02788-2;C9JCF5	E7EQB2;P02788;E7ER44;P02788-2	57;57;55;55;13	79.2	62.6	2.7	5.7	6.3	5.7	9.5	16.2	9.5	72.3	73.4	75.3	18	18.8	12.2	1.3	7	2.9	7	5	2.7	5.9	9.2	12.4	3.7	0	1.9	31.3	26.3	33.6	6.9	8.3	9.8	1.7	0	3.4	6086100000	37732000	101060000	87390000	102020000	11582000	9793600	48308000	31738000000	24717000000	180620000000
E7EQJ3;H0YBZ8;E7ESL3;H0YBZ2;P04233-3;P04233-2;P04233	E7EQJ3;H0YBZ8;E7ESL3;H0YBZ2;P04233-3;P04233-2;P04233	1;1;1;1;1;1;1	11.5	0	0	0	0	0	0	0	11.5	0	0	0	0	11.5	0	0	0	0	0	0	0	0	0	0	0	0	0	0	0	0	0	0	0	0	0	0	0	0	0	0	0	0	0	19342000	0	0	0
E7EQN5;P98171;P98171-2;E9PCM6;H7C2Z8;H7C3K8;S4R352;S4R314;C9JLA8;C9J5M2;H7C3G3;F8WAR0	E7EQN5;P98171;P98171-2;E9PCM6;H7C2Z8	7;7;7;6;4;3;2;2;1;1;1;1	12	0	8	0	4.1	1.1	0	0	0	0	0	0	0	0	0	0	0	0	0	0	0	0	0	0	0	0	0	0	0	0	0	0	0	0	0	0	0	30368000	0	8574700	1727600	0	0	0	0	0	0
E7EQR4;P15311	E7EQR4;P15311	42;42	60.2	39.1	50	56.7	54.8	55.3	21	17.6	24.4	34.8	35.8	38.4	37	38.2	41.5	24.4	25.3	22.5	26.5	18.3	29.2	39.6	39.6	37.2	27.1	26.1	22.9	31.2	29.9	34	12.6	2.9	8.9	11.1	7.5	11.1	173260000	3588200000	6592200000	3607200000	3103100000	53523000	52673000	341430000	888270000	537890000	5811100000
E7ES08;E7EQU1;O15347;E9PES6	E7ES08;E7EQU1;O15347;E9PES6	7;7;7;6	33	6.4	32.4	26.1	33	26.6	0	0	0	0	0	0	0	0	0	0	0	0	0	0	0	0	0	0	0	0	0	0	0	0	0	0	0	0	0	0	3802400	1199800000	182600000	1761100000	1212400000	0	0	0	0	0	0
E7EQV9;P61313;E7ENU7;E7EX53;P61313-2;E7ERA2	E7EQV9;P61313;E7ENU7;E7EX53	9;9;8;5;4;1	45.4	4	45.4	9.8	9.2	24.1	9.2	16.1	9.2	0	0	0	9.2	9.2	5.2	4	4	4	4	4	9.2	31.6	31.6	31.6	0	0	0	13.2	9.2	9.2	0	0	0	0	0	0	16400000	5608700000	2238300	16239000	59789000	9084800	11249000	57799000	0	0	0
E7EQY4;E7EV10;Q9BTC8-2;Q9BTC8;E9PCS8;D6W5A2;E9PF88;H0YIT0	E7EQY4;E7EV10;Q9BTC8-2;Q9BTC8;E9PCS8;D6W5A2	8;8;8;8;7;6;2;1	20.6	0	20.6	9.1	6.8	1.9	0	0	0	0	0	0	0	0	0	0	0	0	0	0	0	0	0	0	0	0	0	0	0	0	0	0	0	0	0	0	0	28573000	1144700	0	0	0	0	0	0	0	0
E7ER45;O43451	E7ER45;O43451	10;9	8	0.7	0	0.7	0	0	0	0	0	3.6	5.3	6.1	0	0	0	0	0	0	0	0	0	0	0	0	0	0	0	0	0	0	0	0	0	0	0	0	7069000	0	375710	0	0	0	0	0	37198000	49124000	493710000
E7ER68;Q658Y4;G3V120	E7ER68;Q658Y4	3;3;1	6.1	0	2.3	0	1.9	0	0	0	0	0	0	0	0	1.9	0	0	0	0	0	0	0	1.9	1.9	0	0	0	0	0	0	0	0	0	0	0	0	0	0	17201000	0	0	0	0	0	0	0	0	0
V9GXZ1;E7ERL6;Q6P0Q8-2;Q6P0Q8	V9GXZ1;E7ERL6;Q6P0Q8-2;Q6P0Q8	1;1;1;1	1.4	0	0	0	0	0	0	0	0	0	0	0	0	0	0	0	0	0	0	0	0	0	0	0	0	0	0	0	0	0	0	0	0	0	0	0	0	0	0	0	0	0	0	0	0	0	0
E7ERS3;Q86VM9-2;Q86VM9;H3BRN6;H3BRH3	E7ERS3;Q86VM9-2;Q86VM9	8;7;7;2;1	13.5	0	12.2	3.4	1.3	3.9	0	0	0	0	0	0	0	0	0	0	0	0	0	0	0	0	0	0	0	0	0	0	0	0	0	0	0	0	0	0	0	377750000	7815700	3408800	9198300	0	0	0	0	0	0
E7ES96;P49768-2;P49768;E5RFW4;E5RG63;B1AP22;P49768-3;P49768-5;P49768-6;P49768-7;P49810-3;P49810	E7ES96;P49768-2;P49768;E5RFW4;E5RG63;B1AP22;P49768-3;P49768-5;P49768-6;P49768-7;P49810-3;P49810	2;2;2;1;1;1;1;1;1;1;1;1	7.5	0	7.5	2.4	0	0	0	0	0	0	0	0	0	0	0	0	0	0	0	0	0	0	0	0	0	0	0	0	0	0	0	0	0	0	0	0	0	49085000	80835000	0	0	0	0	0	0	0	0
H0YBP1;E7ESA6;Q8IYN9;Q05397;Q05397-5;Q05397-2;Q05397-4;Q05397-3;E9PEI4;H0YB16;H0YBZ1;H0YB99;B4DWJ1;Q05397-6;E5RIK4;E5RG54;E5RH48;E5RHD8;E5RH01;E5RG66;E5RI72;E5RFW9;E5RJP0;E5RGA6	H0YBP1;E7ESA6;Q8IYN9;Q05397;Q05397-5;Q05397-2;Q05397-4;Q05397-3;E9PEI4;H0YB16;H0YBZ1	8;8;8;8;8;7;5;5;4;4;4;3;2;2;1;1;1;1;1;1;1;1;1;1	11.3	0	6.6	10.2	4.7	8.5	0	0	0	0	0	0	0	0	0	0	0	0	0	0	0	2.9	0	3.7	0	0	0	0.8	0	0	0	0	0	0	0	0	0	11067000	35529000	10764000	17509000	0	0	0	0	0	0
E7ESK6;E9PBI9;P34741;E5RJB8;E5RHU3	E7ESK6;E9PBI9;P34741;E5RJB8;E5RHU3	3;3;3;2;2	15.2	0	15.2	9.1	15.2	9.1	0	0	0	0	0	0	0	0	0	0	0	0	0	0	0	0	0	0	0	0	0	0	0	0	0	0	0	0	0	0	0	29396000	7578100	87999000	46109000	0	0	0	0	0	0
E7ESL0;J3KQY1;Q9NWU5;Q9NWU5-2;Q9NWU5-3	E7ESL0;J3KQY1;Q9NWU5;Q9NWU5-2;Q9NWU5-3	6;6;6;5;5	34.4	0	34.4	0	5.7	0	0	0	0	0	0	0	0	0	0	0	0	0	0	0	0	0	0	0	0	0	0	0	0	0	0	0	0	0	0	0	0	1014400000	0	511160	0	0	0	0	0	0	0
E7ESM9;P20810-9;P20810-5;P20810-10;P20810-7;P20810-6;E9PCH5;B7Z574;P20810-3;P20810-4;P20810-8;P20810-2;P20810;H0Y7F0;E9PDE4;E7ES10;E7EVY3;H0Y9H6;F8W7E0;E9PSG1;E7EQK6;H0Y944;H0YA91	E7ESM9;P20810-9;P20810-5;P20810-10;P20810-7;P20810-6;E9PCH5;B7Z574;P20810-3;P20810-4;P20810-8;P20810-2;P20810;H0Y7F0;E9PDE4;E7ES10;E7EVY3;H0Y9H6	11;11;11;11;11;11;10;10;10;10;10;10;10;9;9;9;9;8;5;2;1;1;1	26.9	3.8	6.5	21.2	15	12.6	2.2	0	5.3	0	0	0	10.5	10.5	11.7	0	0	0	0	0	0	10.5	3.9	10	1.7	0	1.7	10.5	4.6	5.1	0	0	0	0	0	0	799640	49129000	138580000	132400000	58372000	2752600	0	25470000	0	0	0
E7ESP4;E7EMF1;E9PB77;D6RG08	E7ESP4;E7EMF1;E9PB77	24;20;14;4	35.5	2.3	34.7	12.6	23.5	20.7	1.4	1.4	1.4	1.4	0	0	1.4	1.4	1.4	1.4	1.4	1.4	1.4	1.4	1.4	1.4	1.4	1.4	1.4	1.4	0	0	0	0	0	0	1.4	0	0	1.4	0	375640000	0	0	0	0	0	0	0	0	0
E7ESX1;Q9H2X0-5;Q9H2X0	E7ESX1;Q9H2X0-5;Q9H2X0	3;3;3	4.6	0	0	0	0	0	0	0	0	0	0	0	0	0	0	0	0	0	0	0	0	0	0	0	0	0	0	0	0	0	0	0	0	0	0	0	0	0	0	0	0	0	0	0	0	0	0
E7ESY4;Q13330-3;Q13330;H0Y4T7;Q13330-2;F8VSM3;F8W9Y9;H7C3F3	E7ESY4;Q13330-3;Q13330;H0Y4T7;Q13330-2	8;8;8;6;6;3;2;1	15.5	1.8	13.4	5.7	7.5	7.5	0	0	0	0	0	0	0	0	0	0	0	0	0	0	0	0	0	0	0	0	0	0	0	0	0	0	0	0	0	0	369840	158330000	11603000	9130300	1051800	0	0	0	0	0	0
H0YBJ7;E7ET85;O43909	H0YBJ7;E7ET85;O43909	1;1;1	9.5	0	9.5	0	0	0	0	0	0	0	0	0	0	0	0	0	0	0	0	0	0	0	0	0	0	0	0	0	0	0	0	0	0	0	0	0	0	7407000	0	0	0	0	0	0	0	0	0
E7ETA6;Q15154-2;Q15154;A6NNN6;H0YBA1;E7EV93;E5RGQ4;E9PGW9;Q15154-3	E7ETA6;Q15154-2;Q15154;A6NNN6	11;11;11;10;5;4;2;2;2	7.6	0	6.7	1.8	0.4	0	0	0	0	0	0	0	0	0	0	0	0	0	0	0	0	0	0	0	0	0	0	0	0	0	0	0	0	0	0	0	0	161010000	14355000	934070	0	0	0	0	0	0	0
E7ETB3;Q9ULA0;E7EMB6;F8WAN0;C9JBE1;B9ZVU2;E7EPX3;C9J1E2;E5RJ35;C9JRG3	E7ETB3;Q9ULA0;E7EMB6;F8WAN0;C9JBE1	15;15;12;8;8;7;6;4;3;3	42.8	12.2	17.6	28.8	34.1	26.8	11.6	13.6	19.7	0	0	2	23.7	20.3	22.7	3.4	5.9	2.4	4.9	5.7	4.5	13.4	19.1	25.8	5.9	13.6	0	6.7	11	10.1	3.2	0	0	5.7	0	5.7	37362000	67662000	213730000	325480000	184530000	15654000	21467000	163670000	0	0	11582000
F5GXF5;E7ETD6;Q12830-4;Q12830-2;Q12830;J3QQK4	F5GXF5;E7ETD6;Q12830-4;Q12830-2;Q12830	6;6;6;6;6;2	4.6	0.7	4.6	0	0	0	0	0	0	0	0	0	0	0	0	0	0	0	0	0	0	0	0	0	0	0	0	0	0	0	0	0	0	0	0	0	2629700	66544000	0	0	0	0	0	0	0	0	0
G3XAM2;E7ETH0;P05156;A0A087X0I2;D6R9Z8	G3XAM2;E7ETH0;P05156;A0A087X0I2	20;20;20;11;8	37.5	12.3	0	5.2	3.1	1.4	5.2	5.4	6.9	15.3	9.7	14.8	17.9	16.7	13.7	5.4	8.2	5.4	5.4	9.2	6.9	22.4	10.2	15.6	12	10.1	8.2	22.9	22.6	24.8	24.3	23.4	18.6	0	0	0	369690000	0	2086700	8538400	464210	11431000	15304000	76631000	132530000	104790000	790610000
S4R3T0;M0QY62;E7ETH6	S4R3T0;M0QY62;E7ETH6	1;1;1	13.3	13.3	0	0	0	0	13.3	13.3	0	0	0	13.3	0	13.3	13.3	0	0	0	0	0	0	13.3	13.3	13.3	0	0	13.3	13.3	13.3	13.3	13.3	13.3	13.3	0	0	0	3165400	0	0	0	0	845170	550970	0	0	0	59067000
H0Y9G6;E7ETU7;P09001;D6RC14;E9PF06;D6RBQ5	H0Y9G6;E7ETU7;P09001;D6RC14;E9PF06	9;9;9;6;6;1	33.3	2.8	33.3	0	0	0	0	0	0	0	0	0	0	0	0	0	0	0	0	0	0	0	0	0	0	0	0	0	0	0	0	0	0	0	0	0	1321500	714790000	0	0	0	0	0	0	0	0	0
E7ETY2;Q13428-7;J3KQ96;Q13428-6;Q13428-5;H0YA99	E7ETY2;Q13428-7;J3KQ96;Q13428-6;Q13428-5	30;30;29;29;20;3	28.2	0	25.3	13.6	14	12.4	0	0	0	0.8	0	0.8	0	0.8	0	0	0	0	0	0	0	0	0.8	0.8	0	0	0.8	0	0	0.8	0	0	0	0	0	0	0	29039000	0	0	0	0	0	0	0	0	0
E7ETY4;E9PC69;Q7KZI7-13;Q7KZI7-15;Q7KZI7-16;Q7KZI7-14;Q7KZI7-10;Q7KZI7-7;Q7KZI7-2;Q7KZI7-5;Q7KZI7-4;Q7KZI7-9;Q7KZI7-12;Q7KZI7-3;Q7KZI7-6;Q7KZI7-11;Q7KZI7-8;Q7KZI7;F5H4F6;F5H6N2;H0YNV4;K7EK17;K7EKG8;F5H4J8;Q96L34-2;Q96L34	E7ETY4;E9PC69;Q7KZI7-13;Q7KZI7-15;Q7KZI7-16;Q7KZI7-14;Q7KZI7-10;Q7KZI7-7;Q7KZI7-2;Q7KZI7-5;Q7KZI7-4;Q7KZI7-9;Q7KZI7-12;Q7KZI7-3;Q7KZI7-6;Q7KZI7-11;Q7KZI7-8;Q7KZI7	8;8;8;8;8;8;7;7;7;7;7;7;7;7;7;7;7;7;3;2;2;1;1;1;1;1	18	1.3	13.3	3.6	2.9	0	0	0	0	0	0	0	0	0	0	0	0	0	0	0	0	0	0	0	0	0	0	0	0	0	0	0	0	0	0	0	257260	183450000	7070300	985740	0	0	0	0	0	0	0
E7ETZ4;Q9Y6E2;B5MCH7;B5MCE7;Q75MG1;E9PFD4;E9PFE3;C9JF98;F8WDX8;E7EMS9;Q9Y6E2-2	E7ETZ4;Q9Y6E2;B5MCH7;B5MCE7;Q75MG1	16;16;12;10;10;7;6;6;6;6;6	42.4	9.3	14.5	38.5	38.2	27.5	0	0	2.2	0	0	0	0	2.2	2.2	0	0	0	0	0	0	2.2	0	4.9	0	0	0	0	0	0	0	0	0	0	0	0	2319800	48973000	411980000	158020000	95365000	0	0	0	0	0	0
E7EU96;Q5U5J2;P68400;Q8NEV1;P68400-2;V9GYA2;V9GY80;A0A087WY74	E7EU96;Q5U5J2;P68400;Q8NEV1	11;11;11;10;4;3;3;2	39.5	0	36.6	20.8	10.6	16.1	0	4.9	0	0	0	0	4.7	4.7	0	0	0	0	0	0	0	9.6	9.6	13.5	0	0	0	0	9.6	0	0	0	0	0	0	0	0	382360000	89996000	24501000	35386000	0	5376700	0	0	0	0
E7EUI8;E7EM57	E7EUI8;E7EM57	25;23	83.8	15.6	61.1	78.5	80.5	83.8	14.2	9.1	14.5	0	0	0	17.7	17.7	13.9	0	4.7	0	0	0	0	20.6	21.2	27.4	0	4.7	0	8.8	4.4	11.8	0	0	0	0	0	0	0	0	0	0	41801000	0	0	0	0	0	0
E7EUY3;E9PDR0;E7EX59;P05166;P05166-2;E7ETT1;C9JQS9;E9PEC3;E7ETT4;F8WBI9;E7ENC1;H7C5C9;C9JVW9;C9JAW3;C9JVY9	E7EUY3;E9PDR0;E7EX59;P05166;P05166-2;E7ETT1;C9JQS9;E9PEC3;E7ETT4;F8WBI9;E7ENC1	13;13;13;13;13;12;12;11;11;10;7;3;2;1;1	42.8	0	39.9	3.3	6.2	3.3	2.9	6	3.1	2.5	2.5	0	6.6	9.7	6.4	0	0	0	0	0	0	11.4	8.9	12.2	0	2.9	0	0	0	0	0	0	0	0	0	0	0	323240000	1581100	2964600	340000	1781800	3641400	9310300	1603900	1723600	0
E7EVA0;P27816;P27816-6;P27816-2;P27816-4;H7C4C5;P27816-5;H0Y2V1;B5MEG9;F8W9U4	E7EVA0;P27816;P27816-6;P27816-2;P27816-4	17;16;15;13;9;7;7;6;6;6	9.9	0	7.1	4.9	8.5	7.7	1.1	1.1	0.5	0	0	0	1.1	0.6	0.6	0	0	0	0	0	0	0.6	0.6	0.6	0	0.6	0	0	0	0	0	0	0	0	0	0	0	1505000000	171070000	566090000	360140000	4404300	2239600	2746300	0	0	0
E9PEY4;E7EVB6;O60941-6;O60941-3;O60941-5;O60941-2;O60941-4;O60941-7;O60941	E9PEY4;E7EVB6;O60941-6;O60941-3;O60941-5;O60941-2;O60941-4;O60941-7;O60941	1;1;1;1;1;1;1;1;1	3.2	0	3.2	3.2	0	0	0	0	0	0	0	0	0	0	0	0	0	0	0	0	0	0	0	0	0	0	0	0	0	0	0	0	0	0	0	0	0	15637000	395920	0	0	0	0	0	0	0	0
E7EVH9;Q08623-3;Q08623;Q08623-4;Q08623-2	E7EVH9;Q08623-3;Q08623;Q08623-4	3;3;3;3;1	20.9	0	0	14.7	20.9	20.9	5.2	5.2	5.2	0	0	0	14.7	14.7	14.7	0	0	0	5.2	0	0	14.7	14.7	14.7	0	0	0	14.7	0	14.7	0	0	0	0	0	0	0	0	43086000	24600000	44753000	5207700	3556900	20298000	0	0	0
E7EVJ5;Q96F07-2;Q96F07;A0A087WVE1;A0A087WTQ3;A0A087WWZ1	E7EVJ5;Q96F07-2;Q96F07	14;14;13;4;4;4	12.7	2.8	10.3	6.4	7	4.7	0	0	0	0	0.6	0	2	0.9	1.7	1.8	0.9	0.9	1.8	1.8	1.9	4.8	4.8	5.4	1.8	0.9	0	0.9	1.8	2.8	0	0	0	0.6	0	0	214920	12222000	1301700	3773500	4879200	0	0	0	0	0	0
E7EVK2;U3KQ69;E9PI62;Q9BT17-2;Q9BT17	E7EVK2;U3KQ69;E9PI62;Q9BT17-2;Q9BT17	2;2;2;2;2	11	0	11	0	0	0	0	0	0	0	0	0	0	0	0	0	0	0	0	0	0	0	0	0	0	0	0	0	0	0	0	0	0	0	0	0	0	194580000	0	0	0	0	0	0	0	0	0
E7EVQ6;Q14534;H0YBN7;E5RJH9	E7EVQ6;Q14534	8;8;3;2	26.9	0	26.9	0	3.1	0	0	0	0	0	0	0	0	0	0	0	0	0	0	0	0	0	0	0	0	0	0	0	0	0	0	0	0	0	0	0	0	321240000	0	925600	0	0	0	0	0	0	0
E7EVU5;E7EW50;J3KS51;O75376-2;O75376	E7EVU5;E7EW50;J3KS51;O75376-2;O75376	1;1;1;1;1	3.2	0	3.2	0	0	0	0	0	0	0	0	0	0	0	0	0	0	0	0	0	0	0	0	0	0	0	0	0	0	0	0	0	0	0	0	0	0	14234000	0	0	0	0	0	0	0	0	0
E7EVW7;P14317;P14317-2	E7EVW7;P14317	8;8;1	20.9	0	2.2	20.9	0	0	0	0	0	0	0	0	0	0	0	0	0	0	0	0	0	0	0	0	0	0	0	0	0	0	0	0	0	0	0	0	0	1142000	210730000	0	0	0	0	0	0	0	0
E7EVX8;Q8WWY3;Q8WWY3-2;E7ESA8;E7EU94;E7ESX0;E7EN72;Q8WWY3-3	E7EVX8;Q8WWY3;Q8WWY3-2;E7ESA8;E7EU94;E7ESX0;E7EN72;Q8WWY3-3	5;5;4;4;3;3;3;3	22.3	3	22.3	7.3	0	6.3	0	0	0	0	0	0	0	0	0	0	0	0	0	0	0	0	0	0	0	0	0	0	0	0	0	0	0	0	0	0	901360	457210000	5653000	0	3224300	0	0	0	0	0	0
E7EVZ5;Q8NBM8	E7EVZ5;Q8NBM8	5;5	16.6	0	16.6	0	0	2	0	0	0	0	0	0	0	0	0	0	0	0	0	0	0	0	0	0	0	0	0	0	0	0	0	0	0	0	0	0	0	197310000	0	0	593610	0	0	0	0	0	0
E7EW05;Q9NVU7;Q9NVU7-2;F8W8T7;D6RC74	E7EW05;Q9NVU7;Q9NVU7-2	4;4;2;1;1	7.5	1.4	7.5	0	1.8	1.8	0	0	0	0	0	0	0	0	0	0	0	0	0	0	0	0	0	0	0	0	0	0	0	0	0	0	0	0	0	0	458000	144780000	0	764220	282430	0	0	0	0	0	0
E7EWB4;Q9BPU6	E7EWB4;Q9BPU6	1;1	3.7	3.7	3.7	3.7	3.7	3.7	3.7	3.7	3.7	0	0	0	0	0	0	3.7	3.7	3.7	3.7	3.7	3.7	0	0	0	3.7	3.7	0	0	0	0	0	0	0	0	0	0	327700	1173100000	152020000	66577000	316670000	13924000	4305200	141520000	0	0	0
E7EWM1;Q15596	E7EWM1;Q15596	2;1	2.7	0	1.3	0	0	2.7	0	0	0	0	0	0	0	0	0	0	0	0	0	0	0	0	0	0	0	0	0	0	0	0	0	0	0	0	0	0	0	787320000	0	0	10438000	0	0	0	0	0	0
E7EWR4;P33240-2;P33240;E9PID8;Q9H0L4	E7EWR4;P33240-2;P33240;E9PID8	11;11;11;10;5	28.5	0	26.1	12.1	4.2	6.9	0	0	0	0	0	0	0	0	0	0	0	0	0	0	0	0	0	0	0	0	0	0	0	0	0	0	0	0	0	0	0	403750000	58758000	14712000	5599100	0	0	0	0	0	0
E7EX17;P23588;B4DS13;F8W0K0;F8VSC7;F8VP89;F8VX11;F8VRU1;F8VYE9	E7EX17;P23588;B4DS13;F8W0K0;F8VSC7;F8VP89	9;9;8;6;6;6;4;3;3	15.6	4.1	6	11.7	10.1	14.1	2.1	2.1	3.4	0	0	0	6.2	6.2	7.5	0	0	2.1	0	2.1	0	0	4.1	8.8	0	2.1	0	0	0	3.4	0	0	0	0	0	0	877400	149110000	324830000	239570000	268010000	1890800	1901200	7947900	0	0	0
E7EX35;Q9H222-2;Q9H222	E7EX35;Q9H222-2;Q9H222	1;1;1	4	0	0	0	0	0	0	0	0	0	0	0	0	0	0	0	0	0	0	0	0	0	0	0	0	0	0	0	0	0	0	0	0	0	0	0	0	0	0	0	0	0	0	0	0	0	0
E7EX90;Q14203-3;Q14203-4;Q14203-6;Q14203;Q14203-5;Q14203-2;Q6AWB1;E7EWF7;C9JZA4;C9JTE5;C9JJN7;C9JJD0;C9JKG6;E9PCY0;C9J1B7	E7EX90;Q14203-3;Q14203-4;Q14203-6;Q14203;Q14203-5;Q14203-2;Q6AWB1	26;26;26;25;25;24;23;14;6;2;2;2;2;2;2;1	31.6	2.1	11.5	11.9	19.3	21.6	1.9	1	1.8	0	0	0	4.3	7.4	3.7	1.8	1.8	1	1	1	1	11.5	14.6	11.4	0	0	0.8	1.8	1.8	1.6	0	1.1	0	0	0	0	6634400	62021000	104720000	147460000	296630000	24491000	30741000	99099000	0	0	0
E9PAQ1;P27918;C9J7V5	E9PAQ1;P27918;C9J7V5	2;2;1	8	0	0	0	0	0	0	0	0	8	8	8	0	3.1	0	0	0	0	0	0	0	0	0	0	0	3.1	0	3.1	3.1	0	0	0	0	0	0	0	0	0	0	0	0	0	0	0	18787000	34508000	130920000
F8VZJ2;H0YHX9;Q13765;E9PAV3-2;E9PAV3;F8W0W4;F8W1N5;F8VNW4;F8VZ58;Q9BZK3	F8VZJ2;H0YHX9;Q13765;E9PAV3-2;E9PAV3;F8W0W4;F8W1N5;F8VNW4	5;5;5;5;5;4;3;3;1;1	51.5	9.6	40.4	51.5	51.5	51.5	0	21.3	11	0	0	0	0	21.3	21.3	0	0	0	0	0	0	11	11	11	10.3	0	0	0	11	11	0	0	0	0	0	0	2205000	602660000	372050000	962160000	760730000	0	3659100	10144000	0	0	0
E9PAV9;Q5T3I0;Q5T3I0-3;E9PPY4;F2Z3C6;F8W895;Q5T3I0-2	E9PAV9;Q5T3I0;Q5T3I0-3;E9PPY4;F2Z3C6;F8W895	3;3;3;2;2;2;1	10.7	0	10.7	0	4.5	0	0	0	0	0	0	0	0	0	0	0	0	0	0	0	0	0	0	0	0	0	0	0	0	0	0	0	0	0	0	0	0	75814000	0	3230600	0	0	0	0	0	0	0
E9PB90;P52789	E9PB90;P52789	9;9	11.7	2.2	7.6	3.1	6	3.3	0	0.9	0.9	0	1.2	1.2	2.1	1.2	0.9	0	0	0	0	0.9	0.9	3.9	1.6	4.5	0	0	0	1.2	1.2	1.2	1.2	1.2	1.2	0	0	0	0	24952000	1779000	2721700	5038400	0	0	0	0	0	0
F6PQP6;E9PBC1;I3L2B2;O95208-2;O95208;O95208-3;J3KSF8;J3KTF6;J3KSA6;J3KSC7;J3QLN2;I3L356;I3L2H1;O95208-5	F6PQP6;E9PBC1;I3L2B2;O95208-2;O95208;O95208-3	4;4;4;4;4;3;1;1;1;1;1;1;1;1	13.9	0	13.9	6.8	0	0	0	0	0	0	0	0	0	0	0	0	0	0	0	0	0	0	0	0	0	0	0	0	0	0	0	0	0	0	0	0	0	159900000	4332400	0	0	0	0	0	0	0	0
E9PBZ2;P15428-4;P15428-2;P15428;E9PD69;P15428-5;D6RHF8	E9PBZ2;P15428-4;P15428-2;P15428;E9PD69;P15428-5	3;3;3;3;2;2;1	19.3	0	0	0	0	0	6.2	0	5.1	0	0	0	6.2	0	0	0	0	6.2	13.1	0	8	0	0	14.2	0	0	6.2	14.2	0	8	0	0	0	0	0	0	0	0	0	0	0	2656100	0	8223600	0	0	0
E9PC15;Q53H12;E9PG39	E9PC15;Q53H12;E9PG39	18;18;11	59.1	2	59.1	0	2.8	0	0	0	0	0	0	0	0	0	0	0	0	0	0	0	0	0	0	0	0	0	0	0	0	0	0	0	0	0	0	0	450550	3727400000	0	607510	0	0	0	0	0	0	0
E9PC41;Q01638-2;Q01638;Q01638-3;Q01638-4;C9JSY6	E9PC41;Q01638-2;Q01638;Q01638-3;Q01638-4	8;8;8;5;4;1	41.4	4.1	0	41.4	6.4	0	0	0	0	0	0	0	0	0	0	0	0	0	0	0	0	0	0	0	0	0	0	0	0	0	0	0	0	0	0	0	812160	0	860170000	439130	0	0	0	0	0	0	0
E9PC52;Q16576;Q16576-2;Q5JP02;Q5JP01;Q5JNZ6;C9J7L0	E9PC52;Q16576;Q16576-2	12;12;11;5;5;2;1	39.4	3.8	18	28.8	20.2	26	0	0	5.8	0	0	0	15.1	0	1.9	0	0	0	0	0	0	3.8	3.8	3.8	0	0	0	5.8	3.8	3.8	0	0	0	0	0	0	438040	495440000	230830000	67239000	181860000	0	0	27764000	0	0	0
E9PC74;Q13144;C9JRD9;H7C2X0	E9PC74;Q13144;C9JRD9	4;4;2;1	9.4	0	5.7	1.7	6.2	2	0	0	0	0	0	0	0	0	0	0	0	0	0	0	0	0	0	0	0	0	0	0	0	0	0	0	0	0	0	0	0	8184100	6922300	10363000	11172000	0	0	0	0	0	0
E9PCG9;Q02338;H7C2W1;C9K0G7;C9JM78;C9JQ90	E9PCG9;Q02338;H7C2W1;C9K0G7	4;4;2;2;1;1	28.9	0	28.9	0	0	0	0	0	0	0	0	0	0	0	0	0	0	0	0	0	0	0	0	0	0	0	0	0	0	0	0	0	0	0	0	0	0	65867000	0	0	0	0	0	0	0	0	0
K7EJC8;E9PCW1;O95249;B4DQA8;G5E9T8;A0A087WYX5;O95249-2;Q96QI9;F6RU00	K7EJC8;E9PCW1;O95249;B4DQA8;G5E9T8;A0A087WYX5;O95249-2;Q96QI9	6;6;6;5;5;5;4;3;2	27.1	0	27.1	0	0	0	0	0	0	0	0	0	0	0	0	0	0	0	0	0	0	0	0	0	0	0	0	0	0	0	0	0	0	0	0	0	0	266140000	0	0	0	0	0	0	0	0	0
E9PCY7;G8JLB6;P31943;D6RIU0;D6RBM0;D6RFM3;D6RIT2;D6RAM1;E5RGV0;D6R9T0;D6RDU3;D6RJ04;D6RIH9;E7EQJ0;E7EN40;D6RDL0;E5RGH4;H0YB39;H0YBG7;H0YBD7;D6R9D3;D6RF17;H0YAQ2;E5RJ94	E9PCY7;G8JLB6;P31943;D6RIU0;D6RBM0;D6RFM3;D6RIT2;D6RAM1;E5RGV0;D6R9T0;D6RDU3;D6RJ04;D6RIH9;E7EQJ0	14;14;14;10;10;9;9;8;8;8;8;8;8;7;6;5;5;5;4;4;3;3;3;2	42.7	2.6	42.7	31.9	20.3	20	0	0	0	0	0	0	13.1	6.3	6.3	0	0	0	0	0	0	14	10.3	14	0	0	0	7.7	7.7	4	0	0	0	0	0	0	969200	8142800000	104250000	160270000	97534000	0	0	0	0	0	0
E9PD53;Q9NTJ3;Q9NTJ3-2;C9JR83;C9J9E4;C9JWF0;C9IYK2;C9JJ64	E9PD53;Q9NTJ3;Q9NTJ3-2	5;5;4;2;1;1;1;1	4.4	0	3	0	0.9	1.4	0	0	0	0	0	0	0	0	0	0	0	0	0	0	0	0	0	0	0	0	0	0	0	0	0	0	0	0	0	0	0	13886000	0	0	22047000	0	0	0	0	0	0
E9PD72;Q695T7	E9PD72;Q695T7	1;1	3.1	0	0	0	0	0	0	0	0	0	0	0	0	0	0	0	0	0	0	0	0	0	0	0	0	0	0	0	0	0	0	0	0	0	0	0	0	0	0	0	0	0	0	0	0	0	0
E9PDI2;P40123;A0A087X0J3;A0A087WZ15;P40123-2;B7Z385;F8WDB9;P40123-3	E9PDI2;P40123;A0A087X0J3;A0A087WZ15;P40123-2;B7Z385	8;8;6;6;6;5;3;3	19.5	1.8	1.8	3.5	17.3	16.2	0	0	1.8	0	0	0	1.8	1.8	1.8	0	0	0	0	0	0	1.8	1.8	1.8	0	0	0	1.8	1.8	1.8	0	0	0	0	0	0	0	0	5943700	59339000	51400000	0	0	0	0	0	0
H7C2F5;H3BLS9;H0YLQ3;E9PDP5;H0YM23;O75179-6;O75179-7;Q8IWZ3;Q8IWZ3-4;O75179-2;O75179;Q8IWZ3-6	H7C2F5;H3BLS9;H0YLQ3;E9PDP5;H0YM23;O75179-6;O75179-7;Q8IWZ3;Q8IWZ3-4;O75179-2;O75179;Q8IWZ3-6	3;3;3;3;3;3;3;3;3;3;3;3	8.4	0	5.6	0	0	0	0	0	0	2.8	2.8	2.8	0	0	0	0	0	0	0	0	0	0	0	0	0	0	0	0	0	0	0	0	0	0	0	0	0	25838000	0	0	0	0	0	0	62837000	85601000	67321000
E9PEE8;P18564;P18564-2	E9PEE8;P18564;P18564-2	5;5;4	9.4	1.2	9.4	1.2	1.2	1.2	0	0	0	0	0	0	0	0	0	0	0	0	0	0	0	0	0	0	0	0	0	0	0	0	0	0	0	0	0	0	951920	1214600000	8278200	102200000	74821000	0	0	0	0	0	0
E9PEI0;Q69YH5	E9PEI0;Q69YH5	3;3	5.8	0	5.8	0	0	0	0	0	0	0	0	0	0	0	0	0	0	0	0	0	0	0	0	0	0	0	0	0	0	0	0	0	0	0	0	0	0	28797000	0	0	0	0	0	0	0	0	0
E9PEI6	E9PEI6	1	1.2	0	0	0	0	0	1.2	0	0	0	0	0	0	0	1.2	0	0	0	0	0	0	1.2	1.2	1.2	0	0	0	1.2	0	1.2	1.2	0	0	0	0	0	0	0	0	0	0	2078200	0	0	0	0	0
H0Y547;E9PEJ6;P98196;H0Y8F0	H0Y547;E9PEJ6;P98196	7;7;7;2	10.7	0	10.7	1.4	0.9	2.2	0	0	0	0	0	0	0	0	0	0	0	0	0	0	0	0	0	0	0	0	0	0	0	0	0	0	0	0	0	0	0	532820000	85492000	16424000	4108900	0	0	0	0	0	0
E9PEK4;P07333-2;P07333	E9PEK4;P07333-2;P07333	2;2;2	4.5	2.5	0	0	0	0	0	0	0	0	0	0	1.9	2.5	0	0	0	0	0	0	0	4.5	1.9	0	0	0	0	1.9	0	2.5	4.5	2.5	0	0	0	0	24917000	0	0	0	0	0	0	0	0	0	0
E9PEP6;O14786;E7EX60;Q5T7F0;O14786-3;O14786-2;Q5JWQ4;Q5JWQ6;H0Y4A0	E9PEP6;O14786;E7EX60;Q5T7F0;O14786-3;O14786-2;Q5JWQ4;Q5JWQ6	15;15;14;14;14;14;13;10;4	25.5	3.1	4.4	11.8	24	22.4	0	0	0	0	0	0	0	0	0	0	0	0	0	0	0	0	0	0	0	0	0	0	0	0	0	0	0	0	0	0	3258400	22759000	44694000	555440000	238240000	0	0	0	0	0	0
E9PEW8	E9PEW8	12	98.1	85.6	25	37.5	44.2	25	85.6	85.6	85.6	23.1	32.7	46.2	85.6	85.6	86.5	76.9	51	69.2	77.9	76.9	85.6	85.6	85.6	85.6	85.6	76.9	85.6	85.6	85.6	90.4	38.5	38.5	55.8	32.7	64.4	0	0	0	0	0	0	0	0	0	0	0	0
E9PHQ0;E9PEZ3;O60610-2;O60610-3;O60610;E7ERW8;H9KV28;E7EMV0;B4E2I7;E5RJ79	E9PHQ0;E9PEZ3;O60610-2;O60610-3;O60610;E7ERW8;H9KV28;E7EMV0	22;22;22;22;22;21;21;15;3;1	22.3	1.7	8.3	15.1	12.1	11.1	0	0.7	3.7	1.2	0	0	6.2	3.2	7.9	0	0.7	1.6	0	0.7	1	6.8	7.1	9.4	0	0	2	3	4	3.7	0	0	0	0	0	0	2377900	138630000	225040000	103470000	86676000	0	511660	29051000	5696400	0	0
E9PF19;Q9Y4P3;Q96E41;A0A087WXC6;F8WDI9;F8WCR3	E9PF19;Q9Y4P3;Q96E41	18;18;17;4;2;1	52.8	4.1	52.8	0	1.9	3.2	0	0	0	0	0	0	0	2.7	0	0	0	0	0	0	2.7	0	0	2.7	0	0	0	2.7	2.7	2.7	0	0	0	0	0	2.7	1985000	2620600000	0	982820	378420	0	0	0	0	0	0
E9PFR3;Q14738-2;Q14738;Q14738-3;H0Y8C4;H7C5Q9;H0YN84;H0YJ49;Q15173-2;Q15173	E9PFR3;Q14738-2;Q14738;Q14738-3;H0Y8C4;H7C5Q9	8;8;8;7;6;4;3;2;1;1	18	0	13.6	2	9.3	13.6	0	0	2	0	0	0	0	0	0	0	0	0	0	0	0	2	0	2	0	0	0	2	0	0	0	0	0	0	0	0	0	62178000	1153100	24861000	37184000	0	0	4491600	0	0	0
E9PG71;P54764;P54764-2;H7C1N8;C9JEM6;F5GZZ5;C9JIX8;C9JFX5;F8W9W0;C9JXA2;F8VP57;B7ZKW7;B7ZKJ3;P54756-3;P29320;P54756-2;P54756	E9PG71;P54764;P54764-2	13;13;12;3;2;2;1;1;1;1;1;1;1;1;1;1;1	19.6	0	5.7	1.2	11.2	16.1	0	0	0	0	0	0	0	0	0	0	0	0	0	0	0	0	0	0	0	0	0	0	0	0	0	0	0	0	0	0	0	65092000	0	84556000	146500000	0	0	0	0	0	0
E9PG73;Q13427-2;Q13427;C9JN15;C9JM79;C9JT64;C9J679	E9PG73;Q13427-2;Q13427;C9JN15;C9JM79	6;6;6;5;4;2;2	9.6	0	9.6	2.6	1.4	1.2	0	0	0	0	0	0	0	0	0	0	0	0	0	0	0	0	0	0	0	0	0	0	0	0	0	0	0	0	0	0	0	505870000	30274000	9244300	236810	0	0	0	0	0	0
Q5TG12;E9PGC5;Q15262-2;Q15262-3;Q15262-4;Q15262;H0YDP9;H0Y6P5;E9PRW2;H0Y6V4	Q5TG12;E9PGC5;Q15262-2;Q15262-3;Q15262-4;Q15262	19;19;19;19;19;18;7;2;1;1	17.4	2.4	4.3	14	12.9	11.8	0	0	0	0	0	0	0	0	0	0	0	0	0	0	0	0.7	0.7	0.7	0	0	0	0	0	0	0	0	0	0	0	0	7555400	128540000	981040000	392310000	189540000	0	0	0	0	0	0
E9PGM1;Q04637-4;E7EX73;E7EUU4;Q04637-5;Q04637-3;Q04637;Q04637-8;Q04637-9;Q04637-6;Q04637-7;C9JF13;C9J6B6;C9K073;C9J2Z7;H7C044;H7C0V6;F8WCF2;C9J987;C9JHW9	E9PGM1;Q04637-4;E7EX73;E7EUU4;Q04637-5;Q04637-3;Q04637;Q04637-8;Q04637-9;Q04637-6;Q04637-7	33;33;32;32;32;32;32;32;32;31;31;12;10;9;8;5;4;1;1;1	27.5	3	24	18.6	14.9	17.3	0	0	0.7	0	0	0	2.4	2	2.6	0	0	0	0	0	0	2.6	3.8	6.2	0	0	0	0	0	1.7	0	0	0.7	0	0	0	7983400	1390200000	915610000	436860000	676970000	0	0	11516000	0	0	0
E9PGM9;P78332-2;P78332;C9J250;C9JSL1;F8WF63;F8WCA5	E9PGM9;P78332-2;P78332	3;3;3;1;1;1;1	3.4	0	3.4	0.7	0.7	0.7	0	0	0	0	0	0	0	0	0	0	0	0	0	0	0	0	0	0	0	0	0	0	0	0	0	0	0	0	0	0	0	16832000	0	0	0	0	0	0	0	0	0
E9PGP6;Q9UGJ0-2;Q9UGJ0-3;Q9UGJ0;C9JUG1;F8WDB5	E9PGP6;Q9UGJ0-2;Q9UGJ0-3;Q9UGJ0;C9JUG1	4;4;4;4;2;1	10.3	0	6.3	2.2	2.2	2.2	0	1.8	1.8	0	0	0	1.8	1.8	1.8	0	0	0	0	0	0	1.8	1.8	1.8	0	0	0	1.8	1.8	1.8	0	0	0	0	0	0	0	23382000	14538000	0	0	0	1931500	8484300	0	0	0
E9PGT3;Q15418-3;E9PRI4;Q15418;Q15418-2;E9PMM7;E9PAN7;D6RHW7;D6R910;B1AXG2;D6RA62;Q5SVM6;D6RE03;B1AXG1;B7Z3B5;F2Z2J1;Q15349;P51812;Q15349-3;Q9UK32-2;Q9UK32;Q15349-2	E9PGT3;Q15418-3;E9PRI4;Q15418;Q15418-2	5;5;5;5;5;2;2;1;1;1;1;1;1;1;1;1;1;1;1;1;1;1	9.1	0	0	0	0	0	0	0	0	0	0	0	0	0	0	0	0	0	0	0	0	0	1.5	4.7	0	0	0	0	0	0	0	0	0	0	0	0	0	0	0	0	0	0	0	0	0	0	0
E9PHF7;Q96RQ3;F5GYT8;E9PG35;G5E9X5	E9PHF7;Q96RQ3;F5GYT8;E9PG35;G5E9X5	12;12;10;10;7	33.1	0	33.1	0	2.1	6.3	0	0	0	0	0	0	0	0	0	0	0	0	0	0	0	0	0	0	0	0	0	0	0	0	0	0	0	0	0	0	0	571820000	0	1777200	10236000	0	0	0	0	0	0
E9PHN6;F6XZQ7;P28161-2;P28161;E9PLF1;E9PHN7;H3BQT3;E9PGV1	E9PHN6;F6XZQ7;P28161-2;P28161;E9PLF1;E9PHN7	3;3;3;3;2;2;1;1	19.7	4.7	4.7	4.7	4.7	4.7	4.7	4.7	4.7	0	0	0	19.7	19.7	11.4	4.7	11.4	4.7	4.7	0	4.7	19.7	19.7	19.7	11.4	4.7	4.7	4.7	4.7	4.7	0	0	0	0	0	0	0	0	0	0	0	0	0	0	0	0	0
E9PHT6;Q9NVE7;H0Y9E4;H0YA26	E9PHT6;Q9NVE7;H0Y9E4;H0YA26	2;2;1;1	4.1	0	0	2.3	0	0	0	0	0	0	0	0	0	0	0	0	0	0	0	0	0	0	1.8	0	0	0	0	0	0	0	0	0	0	0	0	0	0	0	3851400	0	0	0	0	0	0	0	0
E9PHV5;P28290-3;P28290;P28290-2;E7EUL7;H7BZ26	E9PHV5;P28290-3;P28290;P28290-2;E7EUL7	16;16;16;15;10;2	19.1	0.7	19.1	1.7	2	1.2	0	0	0	0	0	0	0	0	0	0	0	0	0	0	0	0	0	0	0	0	0	0	0	0	0	0	0	0	0	0	81612000	670040000	4220700	1752000	781170	0	0	0	0	0	0
E9PHY5;O43491-4;O43491;E9PK52;O43491-3;E9PII3;O43491-2;I6L9B1;H0Y5B0;E9PQD2;Q6R5J7;E9PJP4;E9PQN0;E9PRG1;E9PIG0;Q6ZSX4;Q9Y2J2-3;Q9Y2J2-2;Q9Y2J2-4;Q9Y2J2;E9PPC9;J3KT37;J3QS55;E9PMG5;E9PN54;E9PMV8	E9PHY5;O43491-4;O43491;E9PK52;O43491-3;E9PII3;O43491-2;I6L9B1	17;17;17;16;16;15;15;14;5;3;3;2;2;2;2;2;2;2;2;2;1;1;1;1;1;1	25.7	0	25.7	4	7.2	7.4	0	1.7	1.7	0	0	0	1.7	1.7	0	0	0	0	0	0	0	1.7	1.7	1.7	0	0	0	0	0	0	0	0	0	0	0	0	0	558210000	10498000	45580000	34059000	0	2065600	4834700	0	0	0
E9PI08;Q9Y256;E9PKA7	E9PI08;Q9Y256;E9PKA7	3;3;2	14.6	0	14.6	0	0	0	0	0	0	0	0	0	0	0	0	0	0	0	0	0	0	0	0	0	0	0	0	0	0	0	0	0	0	0	0	0	0	216400000	0	0	0	0	0	0	0	0	0
E9PIE4	E9PIE4	11	59.7	3.4	59.7	4.9	0	8	0	9.1	9.1	0	0	0	0	0	0	0	9.1	0	0	0	12.5	0	0	0	0	9.1	0	0	0	0	0	0	0	0	0	0	0	137000000	0	0	0	0	0	0	0	0	0
E9PN66;E9PKN9;E9PS55;E9PMW4;E9PQ46;E9PIN5;E9PIK4;U3KQ32;E9PKZ4;E9PPM1;O14683;E9PNB3;E9PMY0	E9PN66;E9PKN9;E9PS55;E9PMW4;E9PQ46;E9PIN5;E9PIK4;U3KQ32;E9PKZ4;E9PPM1;O14683;E9PNB3;E9PMY0	2;2;2;2;2;2;2;2;2;2;2;1;1	40.3	24.2	40.3	0	0	0	0	0	0	0	0	0	0	0	0	0	0	0	0	0	0	0	0	0	0	0	0	0	0	0	0	0	0	0	0	0	782460	357800000	0	0	0	0	0	0	0	0	0
E9PIM6;E9PNQ8;P04216;J3QRJ3	E9PIM6;E9PNQ8;P04216;J3QRJ3	2;2;2;1	19	0	19	0	9.2	9.2	0	0	19	0	9.2	0	0	0	0	0	0	0	0	0	0	0	0	0	0	0	0	0	0	0	0	0	0	0	0	0	0	68148000	0	3879500	1460800	0	0	30214000	0	6408300	0
E9PIU3;H7BXM1;J3KQ12;Q96G97-4;H0YF20;E9PJK0;E9PSB5	E9PIU3;H7BXM1;J3KQ12;Q96G97-4;H0YF20;E9PJK0;E9PSB5	2;2;2;2;1;1;1	16.8	0	16.8	4	0	0	0	0	0	0	0	0	0	0	0	0	0	0	0	0	0	0	0	0	0	0	0	0	0	0	0	0	0	0	0	0	0	13898000	0	0	0	0	0	0	0	0	0
E9PJ24;F8WEF5;Q9P1Y6-3;Q9P1Y6;Q9P1Y6-2	E9PJ24;F8WEF5;Q9P1Y6-3;Q9P1Y6;Q9P1Y6-2	6;6;6;6;5	7.1	0	7.1	0	0	0	0	0	0	0	0	0	0	0	0	0	0	0	0	0	0	0	0	0	0	0	0	0	0	0	0	0	0	0	0	0	0	226550000	0	0	0	0	0	0	0	0	0
E9PJ81;E9PRQ7;Q04323;Q04323-2;A0A087WTZ5;E9PS08	E9PJ81;E9PRQ7;Q04323;Q04323-2;A0A087WTZ5	5;5;5;5;4;1	36.9	0	12.1	26.2	30.3	30.3	0	0	0	0	0	0	5.5	5.5	5.5	0	0	0	0	0	0	0	5.5	0	0	0	0	5.5	5.5	0	0	0	0	0	0	0	0	76617000	317590000	161160000	114790000	0	0	0	0	0	0
E9PJB8;E9PN30;Q9BQE4	E9PJB8;E9PN30;Q9BQE4	2;2;2	17.5	0	17.5	0	0	0	0	0	0	0	0	0	0	0	0	0	0	0	0	0	0	0	0	0	0	0	0	0	0	0	0	0	0	0	0	0	0	165580000	0	0	0	0	0	0	0	0	0
E9PMI6;E9PJF4;J3KN38;P54105	E9PMI6;E9PJF4;J3KN38;P54105	1;1;1;1	7.8	0	7.8	7.8	7.8	7.8	0	0	0	0	0	0	0	0	0	0	0	0	0	0	0	0	0	0	0	0	0	0	0	0	0	0	0	0	0	0	0	7322400	6320600	1315000	2541800	0	0	0	0	0	0
E9PJK2;O75530-3;O75530;O75530-2;E9PMU3;H0YEL4	E9PJK2;O75530-3;O75530;O75530-2;E9PMU3;H0YEL4	2;2;2;2;1;1	5.8	0	5.8	0	3.6	0	0	0	0	0	0	0	0	0	0	0	0	0	0	0	0	0	0	0	0	0	0	0	0	0	0	0	0	0	0	0	0	60442000	0	505460	0	0	0	0	0	0	0
E9PJV7;E7ERC7;E9PLV3;Q92543	E9PJV7;E7ERC7;E9PLV3;Q92543	2;1;1;1	10.3	0	6	0	0	0	0	0	0	0	0	0	0	0	4.3	0	0	0	0	0	0	0	0	0	0	0	0	0	0	0	0	0	0	0	0	0	0	0	0	0	0	0	0	0	0	0	0
E9PKF3	E9PKF3	2	63	0	63	35.2	35.2	35.2	35.2	35.2	35.2	0	0	0	0	35.2	35.2	0	0	0	0	0	0	35.2	35.2	35.2	0	0	0	0	0	0	0	0	0	0	0	0	0	37718000	0	0	0	0	0	0	0	0	0
H7BXH2;E9PKF6;Q5H9R7-6;Q5H9R7-2;Q5H9R7;Q5H9R7-5;Q5H9R7-3;Q5H9R7-4;E9PQP7;H0YEN2;E9PK08;E9PNN8;H0YDW1;E9PJD8;E9PKG4	H7BXH2;E9PKF6;Q5H9R7-6;Q5H9R7-2;Q5H9R7;Q5H9R7-5;Q5H9R7-3;Q5H9R7-4;E9PQP7	16;16;16;16;16;16;14;14;12;7;6;6;4;1;1	21.2	2.5	6.8	12.5	12.5	5	0	0	0	0	0	0	1.7	0	0	0	0	0	0	0	0	0	0	1.7	0	0	0	0	0	0	0	0	0	0	0	1.2	1010000	42934000	38492000	44796000	13296000	0	0	0	0	0	0
E9PKP4	E9PKP4	6	61.1	0	15.9	61.1	61.1	61.1	0	0	0	0	0	0	0	0	0	0	0	0	0	0	0	0	0	0	0	0	0	0	0	0	0	0	0	0	0	0	0	0	14524000	63946000	45551000	0	0	0	0	0	0
E9PKX0	E9PKX0	5	45.7	0	0	18.6	45.7	45.7	0	0	0	0	0	0	0	0	0	0	0	0	0	0	0	0	0	0	0	0	0	0	0	0	0	0	0	0	0	0	0	0	21574000	297570000	102500000	0	0	0	0	0	0
E9PL10;Q96K17-2;Q96K17	E9PL10;Q96K17-2;Q96K17	2;2;2	20	0	15.2	0	20	15.2	0	0	0	0	0	0	0	0	0	0	0	0	0	0	0	0	0	0	0	0	0	0	0	0	0	0	0	0	0	0	0	11274000	0	3498700	3411600	0	0	0	0	0	0
E9PL57;F8VSA6;E9PS38;S4R3E9;Q15843;Q86V88-3;Q86V88-2;Q86V88	E9PL57;F8VSA6;E9PS38;S4R3E9;Q15843	4;3;3;3;3;1;1;1	21.2	0	8.2	21.2	21.2	21.2	0	0	0	0	0	0	8.2	0	0	0	0	0	0	0	0	8.2	0	0	0	0	0	0	0	8.2	0	0	0	0	0	0	0	7286900	129060000	161470000	107260000	0	0	0	0	0	0
E9PLD3;E9PRG8	E9PLD3;E9PRG8	1;1	13.1	0	13.1	0	0	0	0	0	0	0	0	0	0	0	0	0	0	0	0	0	0	0	0	0	0	0	0	0	0	0	0	0	0	0	0	0	0	180240000	0	0	0	0	0	0	0	0	0
E9PLK3;P55786;P55786-2;A6NEC2;E9PP11;H0YDG0;A6NEC2-2;E9PJY4;E9PPD4;H0YCQ5;E9PJ74;A6NEC2-3;E9PJF9;E9PRQ5;E9PPZ2;E9PI82	E9PLK3;P55786;P55786-2	37;37;33;13;8;7;6;4;4;3;3;3;2;2;2;1	56	13.7	32.3	49.9	56	46.6	11.6	9.4	11.1	1.2	0	1.2	17.7	20.8	20.1	7.5	7.5	7.1	8.3	4	7.8	21.1	15.1	21	6.9	9.2	1.2	12.3	12.9	17.7	0	0	1.2	0	0	0	80978000	703630000	1882100000	2168600000	1649900000	27792000	18274000	256420000	2289000	0	101120000
E9PPJ5;E9PLM6;P21741;P21741-2	E9PPJ5;E9PLM6;P21741;P21741-2	6;6;6;3	41.2	0	41.2	41.2	41.2	41.2	0	0	0	0	0	0	0	0	0	0	0	0	0	0	0	0	0	0	0	0	0	0	0	0	0	0	0	0	0	0	0	86672000	388270000	9806100000	5738700000	0	0	0	0	0	0
I3L3B4;F8W9H0;E9PLN8;Q9BQB6-3;Q9BQB6-2;Q9BQB6	I3L3B4;F8W9H0;E9PLN8;Q9BQB6-3;Q9BQB6-2;Q9BQB6	2;2;2;2;2;2	23.1	0	23.1	0	0	0	0	0	0	0	0	0	0	0	0	0	0	0	0	0	0	0	0	0	0	0	0	0	0	0	0	0	0	0	0	0	0	830270000	0	0	0	0	0	0	0	0	0
R4GMU8;E9PLX3;O43504	R4GMU8;E9PLX3;O43504	2;2;2	50.6	0	50.6	0	25.3	0	0	0	0	0	0	0	0	0	0	0	0	0	0	0	0	0	0	0	0	0	0	0	0	0	0	0	0	0	0	0	0	28138000	0	249470	0	0	0	0	0	0	0
E9PM62;Q5T9L3;Q5T9L3-2;E9PKJ0;Q7Z430;E9PJW4;H0YDL2;E9PQK1;H0YCG9;Q5T9L3-3	E9PM62;Q5T9L3;Q5T9L3-2;E9PKJ0;Q7Z430;E9PJW4;H0YDL2;E9PQK1;H0YCG9;Q5T9L3-3	4;4;4;2;2;2;2;2;2;2	11.7	0	11.7	0	0	0	0	0	0	0	0	0	0	0	0	0	0	0	0	0	0	0	0	0	0	0	0	0	0	0	0	0	0	0	0	0	0	52520000	0	0	0	0	0	0	0	0	0
E9PMB9;Q16798;Q6TCH8;Q16798-2	E9PMB9;Q16798;Q6TCH8;Q16798-2	5;5;3;3	16.7	0	16.7	2.1	2.1	2.1	0	0	0	0	0	0	0	0	0	0	0	0	0	0	0	0	0	0	0	0	0	0	0	0	0	0	0	0	0	0	0	47740000	0	0	0	0	0	0	0	0	0
E9PMQ6;Q00613-2;Q00613	E9PMQ6;Q00613-2;Q00613	1;1;1	5.5	0	0	5.5	0	0	0	0	0	0	0	0	0	0	0	0	0	0	0	0	0	0	0	0	0	0	0	0	0	0	0	0	0	0	0	0	0	0	4404000	0	0	0	0	0	0	0	0
E9PMR4;P48509;E9PRJ3;E9PP93;E9PK37;E9PJE8;E9PSA1;E9PJC8;E9PLZ6;K4DIB7	E9PMR4;P48509;E9PRJ3	3;3;2;1;1;1;1;1;1;1	11.2	0	7.6	0	11.2	11.2	0	0	0	0	0	0	0	0	0	0	0	0	0	0	0	3.6	0	0	0	0	0	0	0	0	0	0	0	0	0	0	0	1449600000	0	71373000	60307000	0	0	0	0	0	0
E9PMS6;Q8WWI1-3;F8WD26;J3KP06;Q8WWI1;E9PMT2;Q8WWI1-4;Q8WWI1-2;Q8WWI1-5;E9PMP7;H0Y424;H0YDG6;H0YDQ3;E9PLU6;E9PK58;E9PJ10;H0YE95;E9PRE3;E9PRJ0	E9PMS6;Q8WWI1-3;F8WD26;J3KP06;Q8WWI1;E9PMT2;Q8WWI1-4;Q8WWI1-2;Q8WWI1-5;E9PMP7;H0Y424	27;26;25;25;25;24;23;23;22;18;16;6;4;3;3;3;2;1;1	31.5	0	30.8	7.8	0.9	0	0	0	0	0	2	0	1.7	1.7	2.7	0	0	0	0	0	0	1.7	1	1.7	0	0	0	0.7	0.7	0.7	0	0	0	0	0	0	0	937900000	180600000	1087800	0	0	0	0	0	5087100	0
E9PMX6	E9PMX6	8	78.4	10.3	0	0	0	0	44.3	61.1	47.6	0	4.3	0	36.8	42.7	26.5	61.1	61.1	49.2	66.5	61.1	61.1	26.5	38.4	38.4	47.6	43.2	26.5	22.2	42.7	42.7	43.2	47.6	43.2	0	0	0	0	0	0	0	0	0	36575000	125440000	0	0	0
E9PN17;O75964	E9PN17;O75964	6;6	64.5	31.6	64.5	0	0	0	31.6	14.5	14.5	0	0	0	17.1	17.1	0	31.6	0	0	0	0	0	17.1	0	0	14.5	14.5	0	31.6	0	0	0	0	0	0	0	0	11890000	4490700000	0	0	0	9413300	4540700	15417000	0	0	0
E9PNR2;Q13671-2;Q13671	E9PNR2;Q13671-2;Q13671	1;1;1	1.8	0	1.8	1.8	1.8	0	0	0	0	0	0	0	0	0	0	0	0	0	0	0	0	0	0	0	0	0	0	0	0	0	0	0	0	0	0	0	0	9098800	414620	226610	0	0	0	0	0	0	0
F2Z3M0;E9PPN1;H0YCV5;Q8WW01-2;Q8WW01	F2Z3M0;E9PPN1;H0YCV5;Q8WW01-2;Q8WW01	1;1;1;1;1	15.1	0	0	15.1	15.1	15.1	0	0	0	0	0	0	0	0	0	0	0	0	0	0	0	0	0	0	0	0	0	0	0	0	0	0	0	0	0	0	0	0	9320900	1370100	600480	0	0	0	0	0	0
E9PPW7;O00217;E9PKH6;E9PN51;F8W9K7	E9PPW7;O00217;E9PKH6;E9PN51;F8W9K7	5;5;4;3;3	31	0	31	0	0	0	0	0	0	0	0	0	0	0	0	0	0	0	0	0	0	0	0	0	0	0	0	0	0	0	0	0	0	0	0	0	0	949980000	0	0	0	0	0	0	0	0	0
E9PQA6;Q96EY5-2;Q96EY5-3;Q96EY5;E9PLL0;E9PPW1;E9PJW8	E9PQA6;Q96EY5-2;Q96EY5-3;Q96EY5;E9PLL0;E9PPW1;E9PJW8	2;2;2;2;1;1;1	12.1	0	12.1	0	5.5	5.5	0	0	0	0	0	0	0	0	0	0	0	0	0	0	0	0	0	0	0	0	0	0	0	0	0	0	0	0	0	0	0	42170000	0	7530400	6605100	0	0	0	0	0	0
E9PQD6;P0DJI8	E9PQD6;P0DJI8	1;1	16.4	0	0	0	0	0	0	0	0	0	0	0	0	0	0	0	0	0	0	0	0	0	0	0	0	0	0	0	0	0	0	0	0	0	0	0	0	0	0	0	0	0	0	0	0	0	0
E9PQW4;P27361-3;P27361;E9PJF0;E9PBK7;P27361-2;B3KR49;H0YEX6;E9PRH7	E9PQW4;P27361-3;P27361;E9PJF0;E9PBK7;P27361-2;B3KR49	9;9;9;8;7;7;5;2;2	31.6	8	2.9	16.2	7.1	10	12.4	16.5	18.6	0	0	0	9.4	9.4	15.9	0	2.9	2.9	2.9	0	2.1	13.9	6.8	14.2	0	2.4	0	4.1	2.7	13.3	0	0	0	0	0	0	6973200	0	1879400	0	0	1581200	5177700	196610000	0	0	0
E9PQY2;Q9NQP4	E9PQY2;Q9NQP4	2;2	19.9	0	0	19.9	19.9	19.9	0	0	0	0	0	0	0	0	0	0	0	0	0	0	0	0	0	8.8	0	0	0	8.8	0	8.8	0	0	0	0	0	0	0	0	32510000	29388000	25323000	0	0	0	0	0	0
E9PR17;E9PNW4;P13987;H0YET2	E9PR17;E9PNW4;P13987	5;4;4;2	36.9	24.6	24.6	36.9	24.6	24.6	24.6	15.4	18.5	18.5	18.5	18.5	16.9	16.9	15.4	18.5	15.4	24.6	24.6	15.4	9.2	18.5	18.5	18.5	16.9	15.4	15.4	16.9	16.9	18.5	9.2	16.9	16.9	0	0	0	81028000	7411000000	163830000	553360000	343430000	34377000	12879000	130940000	332240000	316560000	1389900000
E9PR30;P62861	E9PR30;P62861	2;2	11.2	0	11.2	0	10.2	10.2	0	0	0	0	0	0	0	0	0	0	0	0	0	0	0	0	0	0	0	0	0	0	0	0	0	0	0	0	0	0	0	905020000	0	15116000	37476000	0	0	0	0	0	0
H0YDK8;E9PR38;H0YEH2;Q5T1Z4;Q5T1Z8;Q14671-4;Q14671-2;Q14671;Q14671-3;H0YC97;Q8TB72-2;Q8TB72-4;Q8TB72-3;Q8TB72;H0YDQ6;H0YDC5	H0YDK8;E9PR38;H0YEH2;Q5T1Z4;Q5T1Z8;Q14671-4;Q14671-2;Q14671;Q14671-3	5;5;5;5;5;5;5;5;5;2;2;2;2;2;1;1	8	0	8	0	1.1	4.7	0	0	0	0	0	0	0	0	0	0	0	0	0	0	0	0	0	0	0	0	0	0	0	0	0	0	0	0	0	0	0	77104000	0	1636400	3013900	0	0	0	0	0	0
E9PRM7;Q96BI1	E9PRM7;Q96BI1	4;4	16.3	3.7	16.3	0	0	0	0	0	0	0	0	0	0	0	0	0	0	0	0	0	0	0	0	0	0	0	0	0	0	0	0	0	0	0	0	0	1018200	603030000	0	0	0	0	0	0	0	0	0
E9PS41;Q6RFH5;Q6RFH5-2;H0YFP2	E9PS41;Q6RFH5;Q6RFH5-2	5;5;4;1	20.7	0	20.7	0	0	0	0	0	0	0	0	0	0	0	0	0	0	0	0	0	0	0	0	0	0	0	0	0	0	0	0	0	0	0	0	0	0	234790000	0	0	0	0	0	0	0	0	0
E9PS44;Q01628;H7BYV1;E9PQN9;Q01629	E9PS44;Q01628;H7BYV1;E9PQN9;Q01629	2;2;1;1;1	36.6	14.3	36.6	14.3	0	14.3	0	0	0	14.3	14.3	14.3	0	0	0	0	0	0	0	0	0	0	0	0	0	0	0	0	0	0	0	0	0	0	14.3	0	1597600	2740600000	239010000	0	6487900	0	0	0	23023000	11633000	57672000
E9PS77;Q9NW68-5;Q9NW68-2;Q9NW68;Q9NW68-7;Q9NW68-3	E9PS77;Q9NW68-5;Q9NW68-2;Q9NW68;Q9NW68-7;Q9NW68-3	1;1;1;1;1;1	12.2	0	12.2	0	0	12.2	0	0	0	0	0	0	0	0	0	0	0	0	0	0	0	0	0	0	0	0	0	0	0	0	0	0	0	0	0	0	0	11631000	0	0	997610	0	0	0	0	0	0
E9PS97;J3KNQ4;Q9NVD7;Q9NVD7-2	E9PS97;J3KNQ4;Q9NVD7	4;4;4;1	24.4	0	6.7	24.4	14.4	6.7	0	0	0	0	0	0	7.7	7.7	14.4	0	0	0	0	7.7	0	14.4	6.7	14.4	0	0	0	0	0	0	0	0	0	0	0	0	0	5878800	67939000	21177000	15502000	0	0	0	0	0	0
H0Y702;Q5T0C7;E9PSF2;Q15468;Q15468-2	H0Y702;Q5T0C7;E9PSF2;Q15468;Q15468-2	1;1;1;1;1	6.2	0	0	0	0	0	0	0	0	0	0	0	0	0	0	0	0	0	0	0	0	6.2	0	0	0	0	0	0	0	0	0	6.2	6.2	0	0	0	0	0	0	0	0	0	0	0	0	0	0
E9PSI1;E9PMQ9;O15321-2;O15321;E9PJC4;E9PQY7;E9PS99;E9PL78;E9PJM1;G3V1B9;E9PQI5;E9PNW2;E9PQ80;H0YI89	E9PSI1;E9PMQ9;O15321-2;O15321;E9PJC4;E9PQY7;E9PS99;E9PL78;E9PJM1	10;7;7;7;6;6;6;6;6;4;3;3;3;2	16.9	1.1	14.8	3.8	3.8	2.8	0	0	0	0	0	0	0	0	0	0	0	0	0	0	0	0	0	0	0	0	0	0	0	0	0	0	0	0	0	0	4475200	523780000	11385000	61688000	31771000	0	0	0	0	0	0
F1DAL9;P10589	F1DAL9;P10589	3;3	10.3	0	10.3	0	0	0	0	0	0	0	0	0	0	0	0	0	0	0	0	0	0	0	0	0	0	0	0	0	0	0	0	0	0	0	0	0	0	40880000	0	0	0	0	0	0	0	0	0
F1T0J2;Q14789;Q14789-2;E7EU81;H0Y867;H7C5I7	F1T0J2;Q14789;Q14789-2;E7EU81	61;61;60;33;20;2	23.9	0.5	22.4	7	2.3	3.5	0	0.4	0.4	0	0	0	0	0.5	0	0	0	0	0	0.4	0.4	0.9	0.4	1.5	0	0	0	0.4	0	0	0	0	0	0	0	0	3925600	3010400000	66467000	52744000	20018000	0	1051200	17572000	0	0	0
F2Z2E2;Q86VI3	F2Z2E2;Q86VI3	6;6	6	1.1	5.5	1.1	1.1	2.5	0.5	0.5	1.1	0	0	0	0.5	1.1	1.1	0.5	0.5	0.5	0.5	0.5	0.5	0.5	1.1	0.5	0	0.5	0	0.5	0.5	0.5	0	0	0	0	0	0	0	49016000	0	0	1052200	0	0	0	0	0	0
H0Y4W2;F2Z2U4;Q9Y4A5-2;Q9Y4A5	H0Y4W2;F2Z2U4;Q9Y4A5-2;Q9Y4A5	22;22;21;21	7.9	0.3	7.3	0	0.6	0.8	0.5	0.5	0.5	0	0	0	0.5	0.5	0.5	0	0	0	0	0	0	0.5	0.5	0.5	0	0	0	0	0.5	0.5	0	0	0	0	0	0	4548900	245600000	0	70992000	47557000	8546500	9081400	54906000	0	0	0
Q4TT34;F2Z2X0;O00746;H0Y6J0;A0A087WVT9;O00746-2;A2IDC9	Q4TT34;F2Z2X0;O00746;H0Y6J0;A0A087WVT9;O00746-2	6;6;6;5;4;4;2	39.5	0	39.5	8.7	0	6.2	0	0	0	0	0	0	0	0	0	0	0	0	0	0	0	0	0	0	0	0	0	0	0	0	0	0	0	0	0	0	0	212950000	735530	0	301720	0	0	0	0	0	0
F2Z2X4;Q9C0E2	F2Z2X4;Q9C0E2	2;2	2.3	0	1.1	2.3	1.1	1.1	0	0	0	0	0	0	0	0	0	0	0	0	0	0	0	0	0	0	0	0	0	0	0	0	0	0	0	0	0	0	0	4145800	13335000	2208300	3294000	0	0	0	0	0	0
F2Z357;J3KPC5;X6R8W7;P47736;P47736-2;P47736-4;P47736-3;Q5T3T1	F2Z357;J3KPC5;X6R8W7;P47736;P47736-2;P47736-4;P47736-3	6;6;6;6;6;6;5;2	19.3	0	0	0	0	0	1.7	2.8	0	0	0	0	5.6	6.1	2.8	2.2	0	0	0	0	0	5	5	6.1	0	0	2.2	5	2.8	2.8	0	0	0	0	0	0	0	0	0	0	0	1249100	658810	0	0	0	0
F2Z3A6;F8W8C2;Q9HBM0-2;Q9HBM0	F2Z3A6;F8W8C2;Q9HBM0-2;Q9HBM0	4;4;4;4	9.8	0	9.8	0	0	0	0	0	0	0	0	0	0	0	0	0	0	0	0	0	0	0	0	0	0	0	0	0	0	0	0	0	0	0	0	0	0	54389000	0	0	0	0	0	0	0	0	0
F5GWH5;P61165	F5GWH5;P61165	1;1	16.3	16.3	16.3	0	0	0	0	0	0	0	0	0	0	0	0	0	0	0	0	0	0	0	0	0	0	0	0	0	0	0	0	0	0	0	0	0	262020	207730000	0	0	0	0	0	0	0	0	0
F5GWT4;Q9H4A3-2;Q9H4A3;Q9H4A3-5;Q9H4A3-6;Q9H4A3-7;Q9H4A3-4;F6UYG0;K7ENT7;A6PVV2;Q9Y3S1-3	F5GWT4;Q9H4A3-2;Q9H4A3;Q9H4A3-5;Q9H4A3-6;Q9H4A3-7;Q9H4A3-4	5;5;5;5;5;5;4;1;1;1;1	2.9	0	1.2	0.7	1.4	1.9	0	0	0	0	0	0.5	0	0.5	0	0	0	0	0	0	0	0	0.5	0	0	0	0	0	0	0	1	0.5	0.5	0	0	0	0	17310000	3130400	6265000	19842000	0	0	0	0	0	23720000
F5GWU3;F6RJU0;Q86YB7-2;Q86YB7	F5GWU3;F6RJU0;Q86YB7-2;Q86YB7	1;1;1;1	12.8	0	0	0	0	0	0	0	12.8	0	0	0	0	0	0	0	0	0	0	0	0	0	0	0	0	0	0	0	0	0	0	0	0	0	0	0	0	0	0	0	0	0	0	139280000	0	0	0
F5GWX5;Q14839;Q14839-2;F5H6N4;F6T542;I3L229;H7C3H7;H7C0J3	F5GWX5;Q14839;Q14839-2	30;30;30;3;1;1;1;1	22.9	0	22.9	5.6	5.1	3	0	0	0	0	0	0	0	0	0	0	0	0	0	0	0	0	0	0	0	0	0	0	0	0	0	0	0	0	0	0	0	1626900000	13967000	8782800	5253200	0	0	0	0	0	0
F5GX58;F8WDL1;J3KMY0;Q99618	F5GX58;F8WDL1;J3KMY0;Q99618	2;2;2;2	22	0	22	0	0	0	0	0	0	0	0	0	0	0	0	0	0	0	0	0	0	0	0	0	0	0	0	0	0	0	0	0	0	0	0	0	0	48959000	0	0	0	0	0	0	0	0	0
F5GX77;Q9UI30;F5GYQ2;Q9UI30-2	F5GX77;Q9UI30;F5GYQ2;Q9UI30-2	3;3;2;2	37.7	0	37.7	13.2	13.2	13.2	0	0	0	0	0	0	0	0	0	0	0	0	0	0	0	0	0	0	0	0	0	0	0	0	0	0	0	0	0	0	0	87910000	6170400	5204900	8502100	0	0	0	0	0	0
Q5T321;F5GXV7;Q8NFP9;Q8NFP9-3;Q8NFP9-2	Q5T321;F5GXV7;Q8NFP9	5;5;5;2;1	2.8	0	0	0	0.5	0.5	0	1.4	0	0	0.8	0	1.8	1.8	0.6	0	0	0	0	0	0.8	2.2	1	2.2	0	0.8	0	0.8	0.8	0.8	0	0	0	0	0	0	0	0	0	20385000	17465000	0	2126700	0	0	29002000	0
F5GXW6;O95415	F5GXW6;O95415	1;1	16.3	0	16.3	0	0	0	0	0	0	0	0	0	0	0	0	0	0	0	0	0	0	0	0	0	0	0	0	0	0	0	0	0	0	0	0	0	0	64149000	0	0	0	0	0	0	0	0	0
F5GXX5;P61803;F5H895	F5GXX5;P61803;F5H895	3;3;2	37.6	0	37.6	0	11.8	0	0	0	0	0	0	0	0	0	0	0	0	0	0	0	0	0	0	0	0	0	0	0	0	0	0	0	0	0	0	0	0	3417100000	0	11736000	0	0	0	0	0	0	0
F5GY88;O75448-2;O75448;F5H5K2;B4DDR8;E9PFL1;B9TX62	F5GY88;O75448-2;O75448;F5H5K2;B4DDR8	6;6;6;5;4;2;1	7.2	0	5.8	2.8	2.8	1.4	0	0	0	0	0	0	0	0	0	0	0	0	0	0	0	0	0	0	0	0	0	0	0	1.5	1.5	1.5	0	0	0	0	0	65593000	1789700	1003700	370590	0	0	0	0	0	0
F5GYF8;O43166-3;O43166-2;O43166	F5GYF8;O43166-3;O43166-2;O43166	2;2;2;2	2.5	0	2.5	0	0	0	0	0	0	0	0	0	0	0	0	0	0	0	0	0	0	0	0	0	0	0	0	0	0	0	0	0	0	0	0	0	0	12733000	0	0	0	0	0	0	0	0	0
F5GYH1;Q8NC96-2;Q8NC96	F5GYH1;Q8NC96-2;Q8NC96	1;1;1	24.5	0	0	24.5	24.5	24.5	0	0	0	0	0	0	0	0	0	0	0	0	0	0	0	0	0	0	0	0	0	0	0	0	0	0	0	0	0	0	0	0	4648500	2793600	1160700	0	0	0	0	0	0
F5GYJ5;Q9NX18;F5H8E2;F8W679;M0QYN2;F5GXW4;M0R060;F5H5T6	F5GYJ5;Q9NX18;F5H8E2;F8W679;M0QYN2;F5GXW4;M0R060;F5H5T6	2;2;1;1;1;1;1;1	16.2	0	16.2	8.4	0	0	0	0	0	0	0	0	0	0	0	0	0	0	0	0	0	0	0	0	0	0	0	0	0	0	0	0	0	0	0	0	0	15384000	306430	0	0	0	0	0	0	0	0
F5GYQ1;P61421;J3QL14;R4GN72;H3BQB4;H3BSG7;H3BQJ1	F5GYQ1;P61421;J3QL14;R4GN72	9;9;7;7;2;2;2	34.2	6.9	34.2	12.5	1.8	0	0	0	0	0	0	0	0	0	0	0	0	0	0	0	0	0	0	0	0	0	0	0	0	0	0	0	0	0	0	0	375710	1063000000	7096600	779110	0	0	0	0	0	0	0
F5GZP3;H3BRJ5;Q8IWR1;C9J9F0;C9IZE0;C9JE08;C9J614;C9IY67	F5GZP3;H3BRJ5;Q8IWR1;C9J9F0;C9IZE0;C9JE08;C9J614;C9IY67	2;2;2;1;1;1;1;1	13.3	0	13.3	0	0	7.1	0	0	0	0	0	0	0	0	0	0	0	0	0	0	0	0	0	0	0	0	0	0	0	0	0	0	0	0	0	0	0	52807000	0	0	550480	0	0	0	0	0	0
F5GZQ4	F5GZQ4	7	70.8	51.4	36.1	47.2	70.8	65.3	36.1	47.2	47.2	20.8	33.3	33.3	52.8	52.8	52.8	36.1	36.1	36.1	33.3	36.1	44.4	47.2	47.2	52.8	36.1	33.3	44.4	47.2	47.2	36.1	33.3	33.3	33.3	0	0	0	3273700	0	0	284530000	73739000	0	0	0	0	0	0
F5GZS6;J3KPF3;P08195-3;P08195;P08195-4;H0YFS2;F5GZI0;H0YFX4	F5GZS6;J3KPF3;P08195-3;P08195;P08195-4	26;26;26;26;26;8;7;3	45.9	4.8	45.9	29.7	33.9	23.2	0	0	0	0	0	0	0	0	0	0	0	0	0	0	0	0	0	0	0	0	0	0	0	0	0	0	0	0	0	0	710820	11292000000	234110000	476770000	361930000	0	0	0	0	0	0
F5GZY7;H6UMI1;Q9H0R8;O95166;Q9H0R8-2	F5GZY7;H6UMI1;Q9H0R8;O95166;Q9H0R8-2	2;2;2;2;2	34.3	0	24.3	34.3	10	10	0	0	0	0	0	0	0	0	0	0	0	0	0	0	0	0	0	0	0	0	0	0	0	0	0	0	0	0	0	0	0	20854000	21116000	3918600	13734000	0	0	0	0	0	0
F5H039;Q9NQX3;Q9NQX3-2;G3V582;H0YJ30;G3V4R0;G3V355;H0YJR5	F5H039;Q9NQX3;Q9NQX3-2;G3V582	11;11;11;7;5;1;1;1	24.3	0	2.6	21.9	8.3	14.1	0	0	0	0	0	1	0	0	0	0	0	0	0	0	0	0	2.2	2.2	0	0	0	0	0	0	0	0	1.8	0	0	0	0	2242700	53025000	22190000	25322000	0	0	0	0	0	8797200
F5H0B0;H0YC42;H0YC44;P55327-8;U3KQQ8	F5H0B0;H0YC42;H0YC44;P55327-8	10;10;5;5;2	50	4	30.6	20.6	14.9	14.9	10.9	16.5	16.5	0	0	0	34.7	24.2	16.5	6	0	6	0	10.9	0	15.7	15.7	22.6	0	4.8	5.6	11.7	13.3	12.1	0	0	0	0	0	0	1413700	284820000	65162000	92734000	73046000	8615000	8304000	107560000	0	0	0
F5H0D0	F5H0D0	7	38.1	0	10.9	26.2	27.2	19.8	0	0	0	0	0	0	4.5	0	0	0	0	0	0	0	0	0	0	8.4	4.5	0	0	0	0	3.5	0	0	0	0	0	0	0	0	0	0	0	0	0	0	0	0	0
F5H0F9;Q9UJX4;H0YFB5;Q9UJX4-3;F5GY68;F5H0N1;Q9UJX4-2	F5H0F9;Q9UJX4;H0YFB5;Q9UJX4-3	3;3;2;2;1;1;1	7.7	0	7.7	2.4	2.4	0	0	0	0	0	0	0	0	0	0	0	0	0	0	0	0	0	0	0	0	0	0	0	0	0	0	0	0	0	0	0	0	10133000	165120	571710	0	0	0	0	0	0	0
F5H0G0;Q6P2Q0;Q9NP78-3;Q9NP78-6;Q9NP78-5;Q9NP78-7;Q9NP78-2;Q9NP78;F5H5I5	F5H0G0;Q6P2Q0;Q9NP78-3;Q9NP78-6;Q9NP78-5;Q9NP78-7;Q9NP78-2;Q9NP78;F5H5I5	2;2;2;2;2;2;2;2;1	5.5	0	0	0	0	0	0	0	0	0	0	0	0	0	0	0	0	0	0	0	0	0	0	0	0	0	0	0	0	2.6	0	0	0	0	0	0	0	0	0	0	0	0	0	0	0	0	0
F8WE42;F5H101;Q76FK4-4;Q76FK4;F5GWN9;Q76FK4-2;F5H8B8;F5H7D5;F5GXV1;F5H532;F5H797;F5H0I5;F5H692	F8WE42;F5H101;Q76FK4-4;Q76FK4;F5GWN9;Q76FK4-2	5;5;5;5;4;4;2;1;1;1;1;1;1	7.5	0	7.5	0	0	0	0	0	0	0	0	0	0	0	0	0	0	0	0	0	0	0	0	0	0	0	0	0	0	0	0	0	0	0	0	0	0	108900000	0	0	0	0	0	0	0	0	0
F5H1D6;Q07864	F5H1D6;Q07864	1;1	1	0	1	0	0	0	0	0	0	0	0	0	0	0	0	0	0	0	0	0	0	0	0	0	0	0	0	0	0	0	0	0	0	0	0	0	0	2453400	0	0	0	0	0	0	0	0	0
F5H1S9;G8JLB3;Q9Y606-2;Q9Y606;F5GY32;F5GXL3;F5H168;F8W9U5;F5H1B2	F5H1S9;G8JLB3;Q9Y606-2;Q9Y606	6;6;6;6;2;2;1;1;1	18.2	0	18.2	11.2	11.5	5.6	0	0	0	0	0	0	0	0	0	0	0	0	0	0	0	0	0	0	0	0	0	0	0	0	0	0	0	0	0	0	0	301070000	8453300	6140300	739310	0	0	0	0	0	0
F5H283;Q92563	F5H283;Q92563	4;4	9	0	0	0	0	0	0	0	0	0	0	0	0	0	2.1	0	0	0	0	0	0	0	0	0	0	0	0	0	0	0	0	0	0	0	0	0	0	0	0	0	0	0	0	0	0	0	0
F5H2E7;P36941-2;P36941	F5H2E7;P36941-2;P36941	1;1;1	6.2	0	6.2	0	0	0	0	0	0	0	0	0	0	0	0	0	0	0	0	0	0	0	0	0	0	0	0	0	0	0	0	0	0	0	0	0	0	18857000	0	0	0	0	0	0	0	0	0
F5H2F4;P11586;V9GYY3	F5H2F4;P11586	32;32;3	40.7	0	17.2	13.4	25.5	27	0	0	0	0	0	0	6.4	11.2	11.6	1.3	2.8	1.3	0	0	0	16.2	18.9	15	2.4	2.8	0	7.6	5.2	7.3	0	0	0	0	0	0	0	509100000	98603000	449260000	531770000	0	0	0	0	0	0
F5H442;Q99816;Q99816-2;J3QRU6;J3QKS4	F5H442;Q99816;Q99816-2	9;9;5;1;1	29.9	0	15.9	12.1	25.5	19.7	0	0	0	7.1	9.9	9.9	0	0	0	0	0	0	0	0	0	6.6	6.6	2.7	0	0	0	0	0	7.1	0	0	0	0	0	0	0	55159000	536920000	53200000	34533000	0	0	0	6192300	19205000	222700000
K7EP40;F5H496;I3L3X1;O95471-2;O95471	K7EP40;F5H496;I3L3X1;O95471-2;O95471	1;1;1;1;1	12.4	0	12.4	0	0	0	0	0	0	0	0	0	0	0	0	0	0	0	0	0	0	0	0	0	0	0	0	0	0	0	0	0	0	0	0	0	0	36912000	0	0	0	0	0	0	0	0	0
F8VY35;F5H4R6;H0YIV4;P55209-2;P55209;F8W020;F8W118;F8VV59;F8W0J6;H0YH88;H0YHC3;F8VXI6;F8VUX1;F8W543;B7Z9C2;F8VRJ2;B3KV44;F8VVB5	F8VY35;F5H4R6;H0YIV4;P55209-2;P55209;F8W020;F8W118;F8VV59;F8W0J6;H0YH88;H0YHC3;F8VXI6;F8VUX1;F8W543;B7Z9C2;F8VRJ2;B3KV44;F8VVB5	9;9;9;9;9;8;8;8;8;7;7;7;7;7;7;6;6;5	45.5	8	33.3	38.3	38.3	26.1	6.4	6.4	6.4	0	0	0	6.8	10.6	6.4	0	0	0	0	0	0	10.6	10.6	6.8	0	0	0	3.8	3.8	0	0	0	0	6.8	0	6.8	161030	801350000	174420000	518560000	415660000	1093100	1040300	18824000	0	0	0
F5H5D3;Q9BQE3;F8VVB9;F8VQQ4;F8VRZ4;F8VS66;F8VX09;F8VWV9;F8VRK0;Q9H853;F8VXZ7;C9K0S6;F8W0F6	F5H5D3;Q9BQE3	22;22;10;9;4;4;3;3;2;2;1;1;1	56.1	31	55.3	53.6	44.7	50.9	11.6	16.8	19.8	4.6	8.1	4.8	46.4	43.4	47.4	11.6	15.4	10.4	20	22.7	21.2	46.4	44.9	43.7	31	31.4	28.5	34.5	38.3	31.2	19.7	17.7	14.5	3.3	7.3	8.7	34808000	910080000	244830000	427900000	378070000	0	473680	30039000	0	2836400	0
H0Y8R1;F5H5I6;H0YAK1;Q12849;Q12849-5;H0YAM1	H0Y8R1;F5H5I6;H0YAK1;Q12849;Q12849-5	11;11;11;11;9;2	36.7	0	36.7	12.7	0	0	0	0	0	0	0	0	0	0	0	0	0	0	0	0	0	0	0	0	0	0	0	0	0	0	0	0	0	0	0	0	0	557320000	6458500	0	0	0	0	0	0	0	0
F5H5P2;P12694;P12694-2;H0YH31;M0R0C8;F5GXU9	F5H5P2;P12694;P12694-2;H0YH31;M0R0C8;F5GXU9	6;6;6;4;4;3	20.5	0	20.5	0	0	0	0	0	0	0	0	0	0	0	0	0	0	0	0	0	0	0	0	0	0	0	0	0	0	0	0	0	0	0	0	0	0	181840000	0	0	0	0	0	0	0	0	0
F5H631;Q92478	F5H631;Q92478	1;1	21.2	0	21.2	0	0	0	0	0	0	0	0	0	0	0	0	0	0	0	0	0	0	0	0	0	0	0	0	0	0	0	0	0	0	0	0	0	0	12839000	0	0	0	0	0	0	0	0	0
F5H669;Q8N684-2;Q8N684;Q8N684-3;J3QT54;F5H6M0;F5H047;C9J286;C9J323;C9JM38	F5H669;Q8N684-2;Q8N684;Q8N684-3;J3QT54;F5H6M0;F5H047	7;7;7;7;5;5;5;2;2;1	25.4	0	22.5	10.2	12.8	12	0	0	0	0	0	0	0	0	0	0	0	0	0	0	0	0	0	0	0	0	0	0	0	0	0	0	0	0	0	0	0	262720000	23184000	7570200	8100400	0	0	0	0	0	0
F5H6I7	F5H6I7	23	61	10.3	61	9.8	17.8	6.9	0	0	0	0	0	0	0	0	0	0	0	0	0	0	0	0	0	0	0	0	0	0	0	0	0	0	0	0	0	0	0	91661000	0	0	0	0	0	0	0	0	0
F5H6U7;Q9Y3E0;F5GWD8;F5GXH6;G3V1U5	F5H6U7;Q9Y3E0;F5GWD8;F5GXH6;G3V1U5	2;2;1;1;1	18	10.9	18	10.9	10.9	10.9	0	0	0	0	0	0	10.9	0	0	0	10.9	0	0	0	10.9	0	0	0	0	10.9	0	0	0	0	0	0	0	0	0	0	562700	161460000	756370	701800	533830	0	0	0	0	0	0
F5H702;Q96GC5-3;Q96GC5;F5H8D0	F5H702;Q96GC5-3;Q96GC5	4;4;4;1	40.7	0	40.7	0	0	0	0	0	0	0	0	0	0	0	0	0	0	0	0	0	0	0	0	0	0	0	0	0	0	0	0	0	0	0	0	0	0	336770000	0	0	0	0	0	0	0	0	0
F5H7D6;H0YNT2;H0YKT5;H0YKN8;H0YL70;Q04726-2;Q04726-7;Q04726-3;Q04726-6;Q04726-5;Q04726-4;Q04726;H0YNI7;H0YLI3;K7EMK7;Q5T7A9;Q04725-2;Q04727-2;Q04725;Q04727-4;Q04724;Q04727;Q04727-3;K7EJR7;H0YKH0;H0YLW9;Q04725-3	F5H7D6;H0YNT2;H0YKT5;H0YKN8;H0YL70;Q04726-2;Q04726-7;Q04726-3;Q04726-6;Q04726-5;Q04726-4;Q04726;H0YNI7;H0YLI3;K7EMK7;Q5T7A9;Q04725-2;Q04727-2;Q04725;Q04727-4;Q04724;Q04727;Q04727-3	4;4;4;4;4;4;4;4;4;4;4;4;3;2;2;2;2;2;2;2;2;2;2;1;1;1;1	8.3	0	2.1	8.3	3.1	0	0	0	0	0	0	0	0	0	0	0	0	0	0	0	0	0	0	0	0	0	0	0	0	0	0	0	0	0	0	0	0	26099000	33089000	11754000	0	0	0	0	0	0	0
F5H7F8	F5H7F8	1	12.9	0	0	0	0	0	12.9	12.9	12.9	0	0	0	12.9	12.9	0	12.9	12.9	12.9	12.9	12.9	12.9	12.9	12.9	12.9	12.9	12.9	12.9	12.9	12.9	0	0	12.9	12.9	0	0	0	0	0	0	0	0	18849000	10647000000	105400000	0	0	0
F5H7N8;P78380;F5H0N6;B7ZAN8;J3QTI8;F5H001;F5H3G7;F5GZH1;P78380-2;P78380-3	F5H7N8;P78380;F5H0N6;B7ZAN8;J3QTI8;F5H001;F5H3G7;F5GZH1;P78380-2;P78380-3	2;2;1;1;1;1;1;1;1;1	16.8	0	0	0	0	0	0	0	0	0	0	0	0	0	0	0	0	0	0	0	0	0	0	0	0	0	0	0	0	0	0	0	0	0	0	0	0	0	0	0	0	0	0	0	0	0	0
F5H7P5	F5H7P5	1	3.9	0	0	0	0	0	0	0	0	0	0	0	0	0	0	0	0	0	0	0	0	0	0	0	0	0	0	0	0	0	0	0	0	0	0	0	0	0	0	0	0	0	0	0	0	0	0
F5H7Q8;X6R344;Q29980;Q29980-2	F5H7Q8;X6R344;Q29980	3;3;2;1	12.8	0	9.7	0	5.4	3.1	0	0	0	0	0	0	0	0	0	0	0	0	0	0	0	0	0	0	0	0	0	0	0	0	0	0	0	0	0	0	0	44014000	0	208830	100360000	0	0	0	0	0	0
F5H7S7;Q13576;E7EWC2;Q13576-3;Q13576-2;D6R939;E9PDT6;D6RDK8;D6R999;D6RGC6	F5H7S7;Q13576;E7EWC2;Q13576-3;Q13576-2;D6R939	30;30;28;19;19;16;9;3;1;1	26.7	4.7	3.3	1.6	1.6	2.6	13	6.2	12.5	0	0	0	14.9	18	11.3	5.9	8.1	4.1	6.8	4.3	4.1	16.1	19.3	19.3	2.5	3	0.7	10	8.2	10.6	1.2	0.7	0.7	0	0	0	20941000	110300000	1920800	22924000	15463000	39613000	26333000	292660000	0	0	0
G5EA44;F5H7W8;Q96C57;F5H8B7;F5H3K2;H0YGK4;E7ENF1;H0YF83	G5EA44;F5H7W8;Q96C57;F5H8B7;F5H3K2;H0YGK4;E7ENF1	3;3;3;2;2;2;2;1	23.8	0	23.8	0	0	0	0	0	0	0	0	0	0	0	0	0	0	0	0	0	0	0	0	0	0	0	0	0	0	0	0	0	0	0	0	0	0	51552000	0	0	0	0	0	0	0	0	0
F5H872;Q13503	F5H872;Q13503	2;2	28.3	0	28.3	12.6	12.6	12.6	0	0	0	0	0	0	0	0	0	0	0	0	0	0	0	0	0	0	0	0	0	0	0	0	0	0	0	0	0	0	0	26052000	1957600	658890	3499400	0	0	0	0	0	0
F5H8F7;Q9UBL3-3;Q9UBL3;H0YBF6;Q9UBL3-2;H0YAQ0	F5H8F7;Q9UBL3-3;Q9UBL3;H0YBF6;Q9UBL3-2	3;3;3;2;2;1	10.6	3.7	10.6	10.6	6.7	6.7	0	0	0	0	0	0	0	0	0	0	0	0	0	0	0	0	0	0	0	0	0	0	0	0	0	0	0	0	0	0	745450	167650000	30209000	16372000	16252000	0	0	0	0	0	0
I3L0H8;F6QDS0;H3BQK0;Q9UMR2-2;Q9UMR2-4;Q9NUU7;Q9UMR2;I3L352;Q9UMR2-3;Q9NUU7-2;H3BMQ5;H3BN59;H3BTB3	I3L0H8;F6QDS0;H3BQK0;Q9UMR2-2;Q9UMR2-4;Q9NUU7;Q9UMR2;I3L352;Q9UMR2-3;Q9NUU7-2;H3BMQ5;H3BN59	4;4;4;4;4;4;4;3;3;3;2;2;1	12.1	0	7.6	7.8	2.5	5.8	0	0	0	0	0	0	0	0	3.4	0	0	0	0	0	0	0	0	0	0	0	0	0	0	0	0	0	0	0	0	0	0	18622000	13102000	2860700	5306700	0	0	0	0	0	0
F6QUN3;O43414;H0Y4B0;F6UGJ8;O43414-3;O43414-2	F6QUN3;O43414;H0Y4B0;F6UGJ8;O43414-3;O43414-2	2;2;1;1;1;1	17.6	0	0	10.8	10.8	10.8	0	6.8	0	0	0	0	0	0	0	0	0	6.8	0	6.8	6.8	0	0	0	0	6.8	0	0	0	0	0	0	0	0	0	0	0	0	9388000	2479800	6579400	0	87679000	0	0	0	0
F6RJM5;Q96S38-2;Q96S38	F6RJM5;Q96S38-2;Q96S38	1;1;1	0.9	0	0	0	0.9	0	0	0	0	0	0	0	0	0	0	0	0	0	0	0	0	0	0	0	0	0	0	0	0	0	0	0	0	0	0	0	0	0	0	16664000	0	0	0	0	0	0	0
F6T1Q0;Q6L8Q7-2;Q6L8Q7	F6T1Q0;Q6L8Q7-2;Q6L8Q7	5;5;5	14.6	0	14.6	9.3	4.4	7.2	0	0	0	0	0	0	9.1	9.1	2.1	0	0	0	0	0	0	9.1	9.1	4.7	0	0	0	2.5	0	0	0	0	0	0	0	0	0	251430000	15901000	3555900	4908000	0	0	0	0	0	0
Q5SZR4;F6TB26;Q9Y2W6;Q9Y2W6-3;E9PKN8;B7ZAG4	Q5SZR4;F6TB26;Q9Y2W6;Q9Y2W6-3	7;7;7;5;2;1	19.2	0	19.2	0	0	0	0	0	0	0	0	0	0	0	0	0	0	0	0	0	0	0	0	0	0	0	0	0	0	0	0	0	0	0	0	0	0	239680000	0	0	0	0	0	0	0	0	0
F6TLX2;Q9HC38-2;Q9HC38;I3L3Q4;Q9HC38-3;I3L1I0	F6TLX2;Q9HC38-2;Q9HC38;I3L3Q4	14;14;14;11;6;3	30.3	10.4	5.8	28.3	28.3	30.3	14.3	16.9	20.5	2.6	0	0	16.7	12.7	17.9	10.4	10.4	9	6.8	4.6	11	21.3	16.9	24.5	9	7	4.6	17.1	15.7	18.9	4	2.6	0	0	0	0	9274900	12265000	667570000	861530000	1001600000	111000000	76648000	1377400000	889490	0	0
F6VRR5;Q9BY77-2;Q9BY77;Q8WUT1;F8WCX5;Q6R954;F8WEE2	F6VRR5;Q9BY77-2;Q9BY77;Q8WUT1;F8WCX5	9;9;9;5;5;3;3	29.5	0	29.5	0	0	0	0	0	0	0	0	0	0	0	0	0	0	0	0	0	0	0	0	0	0	0	0	0	0	0	0	0	0	0	0	0	0	936740000	0	0	0	0	0	0	0	0	0
F6WFU6;Q9NZJ7-2;Q9NZJ7;Q5TDC2;H0Y8C3;Q9NZJ7-3;H7C196	F6WFU6;Q9NZJ7-2;Q9NZJ7;Q5TDC2;H0Y8C3;Q9NZJ7-3	8;8;8;7;7;4;1	33.9	0	33.9	0	2.8	0	0	0	0	0	0	0	0	0	0	0	0	0	0	0	0	0	0	0	0	0	0	0	0	0	0	0	0	0	0	0	0	963670000	0	413760	0	0	0	0	0	0	0
F6WQW2;P43487-2;P43487;C9JXG8;C9JJ34;C9JGV6;C9JDM3;C9JIC6;Q5T0Z6;Q9C010;Q9C010-2	F6WQW2;P43487-2;P43487;C9JXG8;C9JJ34;C9JGV6	5;5;5;4;3;3;2;1;1;1;1	21.9	3.2	18	21.9	13.7	21.9	0	0	0	0	0	0	0	0	7.2	0	0	0	3.2	0	0	0	4	7.2	3.2	0	0	0	0	7.2	0	0	0	0	0	0	1703900	75720000	159370000	108650000	208470000	0	0	0	0	0	0
F6XEV2;Q9BPX6-2;Q9BPX6;Q9BPX6-3;E9PQV6;Q9BPX6-5;Q9BPX6-4;S4R3W3;S4R3D7;S4R3V1	F6XEV2;Q9BPX6-2;Q9BPX6;Q9BPX6-3;E9PQV6;Q9BPX6-5;Q9BPX6-4;S4R3W3;S4R3D7	6;6;6;6;5;4;4;3;3;2	18	0	18	0	0	0	0	0	0	0	0	0	0	0	0	0	0	0	0	0	0	0	0	0	0	0	0	0	0	0	0	0	0	0	0	0	0	74808000	0	0	0	0	0	0	0	0	0
H7C2I8;F8SNU7;Q9H0C8;E9PC05	H7C2I8;F8SNU7;Q9H0C8	3;3;3;1	20.2	0	0	3.9	16.3	15.8	0	0	0	0	0	0	0	0	0	0	0	0	0	0	0	0	0	0	0	0	0	0	0	0	0	0	0	0	0	0	0	0	5489600	3045500	10519000	0	0	0	0	0	0
F8U8C0;O00220	F8U8C0;O00220	3;3	12.3	4.8	12.3	3.2	0	0	0	0	0	0	0	0	0	0	0	0	0	0	0	0	0	0	0	0	0	0	0	0	0	0	0	0	0	0	0	0	566390	55991000	1156500	0	0	0	0	0	0	0	0
F8VNT9;F8VV56;F8W022;F8VWK8;P08962-3;P08962-2;P08962	F8VNT9;F8VV56;F8W022;F8VWK8;P08962-3;P08962-2;P08962	3;3;3;3;3;3;3	15	7.5	7.5	13.5	13.5	7.5	7.5	7.5	13.5	9	9	9	7.5	7.5	13.5	7.5	13.5	13.5	7.5	13.5	13.5	7.5	9	7.5	7.5	13.5	13.5	7.5	7.5	7.5	7.5	7.5	7.5	13.5	13.5	7.5	565640000	1256400000	331030000	130760000	81626000	53959000	12500000	465520000	135940000	50979000	242830000
F8VVY2;F8VNZ6;F8VSP7;F8VSB6;Q9H4P4-2;Q9H4P4	F8VVY2;F8VNZ6;F8VSP7;F8VSB6;Q9H4P4-2;Q9H4P4	1;1;1;1;1;1	10.8	10.8	0	0	0	0	0	0	10.8	0	10.8	10.8	0	0	0	0	0	0	0	0	0	0	0	0	0	0	0	0	0	0	0	0	0	0	10.8	0	177930000	0	0	0	0	0	0	5588700	0	3135500	6800700
F8VP50;H0YKL3	F8VP50	11;1	65.3	17	10.4	6.6	2.7	8.1	8.1	35.1	30.9	0	0	6.6	30.5	32.8	45.9	18.5	27.4	27.4	19.7	27.4	34.7	49	49	57.9	2.7	2.7	7.3	22.8	38.6	11.2	0	0	10.4	0	0	0	0	0	0	0	0	0	0	5568800	0	0	0
F8VQF4;F8VRS8;F8W145;F8VP97;F8VV52;Q9NZN8-2;Q9NZN8-4;Q9NZN8	F8VQF4;F8VRS8;F8W145;F8VP97;F8VV52;Q9NZN8-2;Q9NZN8-4;Q9NZN8	1;1;1;1;1;1;1;1	11.1	0	11.1	0	0	0	0	0	0	0	0	0	0	0	0	0	0	0	0	0	0	0	0	0	0	0	0	0	0	0	0	0	0	0	0	0	0	17035000	0	0	0	0	0	0	0	0	0
F8VPD4;P27708;H7C2E4;H7C3Z5;H7BZB3	F8VPD4;P27708	34;34;6;2;1	20.9	0.4	17.4	6	14.1	14.6	0	0	0	0	0	0	0	1.1	0.5	0	0	0	0	0	0	0	0	1.1	0	0	0	0	0	0	0	0	0	0	0	0	164140	636480000	36019000	289030000	240560000	0	0	0	0	0	0
F8VPF7;Q96D96-4;Q96D96-3;Q96D96	F8VPF7;Q96D96-4;Q96D96-3;Q96D96	1;1;1;1	7	0	7	7	0	0	0	0	0	0	0	0	0	0	0	0	0	0	0	0	0	0	0	0	0	0	0	0	0	0	0	0	0	0	0	0	0	42700000	12418000	0	0	0	0	0	0	0	0
F8VQW0;F8VX73;F8VPI1;F8W201;F8W086;F8VR05;F8VQQ5;F8VSI7;F8VVJ4;P55061;P55061-2;F8W1G3	F8VQW0;F8VX73;F8VPI1;F8W201;F8W086;F8VR05;F8VQQ5;F8VSI7;F8VVJ4;P55061;P55061-2;F8W1G3	3;3;3;3;3;3;3;3;3;3;3;2	53.7	0	53.7	0	0	0	0	0	0	0	0	0	0	0	0	0	0	0	0	0	19.5	0	0	0	0	0	0	0	0	0	0	0	0	0	0	0	0	426540000	0	0	0	0	0	0	0	0	0
F8VR84;F8VQQ3;Q9HB07;H3BPH3	F8VR84;F8VQQ3;Q9HB07	4;4;4;1	19.7	9.4	15	5.6	3.8	3.8	8.5	14.1	0	0	0	0	10.3	10.3	0	0	0	0	0	0	0	3.8	3.8	5.6	0	0	0	8.5	8.5	8.5	0	0	0	0	0	0	3802200	31460000	1962200	2191300	2027700	3512900	2781600	0	0	0	0
F8VR50	F8VR50	3	34.5	15.5	28.6	28.6	28.6	28.6	0	28.6	28.6	0	0	0	28.6	28.6	28.6	0	28.6	28.6	28.6	28.6	28.6	28.6	28.6	28.6	13.1	15.5	28.6	28.6	28.6	28.6	0	15.5	0	0	0	0	0	0	0	0	0	0	0	0	0	0	0
F8VRH0	F8VRH0	8	51	3.5	51	6.8	12.6	12.6	0	0	5.2	0	0	0	8.7	8.7	5.2	0	0	0	0	0	5.2	8.7	8.7	8.7	5.2	5.2	3.5	8.7	8.7	5.2	0	3.5	0	0	0	0	0	8052400	0	0	0	0	0	0	0	0	0
F8VS61	F8VS61	2	3.2	2.8	3.2	2.8	2.8	2.8	2.8	2.8	2.8	2.8	0	2.8	2.8	2.8	2.8	2.8	2.8	2.8	2.8	2.8	2.8	2.8	2.8	2.8	2.8	2.8	2.8	2.8	2.8	2.8	2.8	2.8	2.8	2.8	2.8	2.8	0	24350000	0	0	0	0	0	0	0	0	0
F8VSL3;P25208	F8VSL3;P25208	1;1	9.9	0	9.9	0	0	0	0	0	0	0	0	0	0	0	0	0	0	0	0	0	0	0	0	0	0	0	0	0	0	0	0	0	0	0	0	0	0	11098000	0	0	0	0	0	0	0	0	0
J3KPG5;F8VU39;Q9UIF9-2;Q9UIF9-3;Q9UIF9;H0YHL2;H0YII3;H0YHQ7	J3KPG5;F8VU39;Q9UIF9-2;Q9UIF9-3;Q9UIF9	16;16;16;16;16;2;1;1	12.8	0	12.8	1	0	0.7	0	0	0	0	0	0	0	0	0	0	0	0	0	0	0	0	0	0	0	0	0	0	0	0	0	0	0	0	0	0	0	418740000	1622100	0	438520	0	0	0	0	0	0
F8VU90;Q9NYL4-2;Q9NYL4;H0YHM7	F8VU90;Q9NYL4-2;Q9NYL4;H0YHM7	2;2;2;1	15.4	0	15.4	0	0	9.9	0	0	0	0	0	0	0	0	0	0	0	0	0	0	0	0	0	0	0	0	0	0	0	0	0	0	0	0	0	0	0	76300000	0	0	272250	0	0	0	0	0	0
F8VUJ3;Q8N4A0;Q8N4A0-2	F8VUJ3;Q8N4A0;Q8N4A0-2	8;8;5	19.1	4.3	9.2	6.3	3.8	4.5	0	0	2.6	0	0	2.6	4	6.1	4.3	0	0	2.1	2.3	2.3	0	2.6	4.7	8	0	2.1	0	4.7	1.9	4.7	1.9	0	0	0	0	0	7973800	26883000	7902600	1033500	2804200	0	0	16228000	0	0	26430000
F8VVA7;P61923;P61923-4;F8VXB1;F8W156;F8W651;F8VYZ4;P61923-5;F8VUC5;F8VXR1;P61923-3;F8VYK5;P61923-2;F8VYE0	F8VVA7;P61923;P61923-4;F8VXB1;F8W156;F8W651;F8VYZ4;P61923-5;F8VUC5;F8VXR1;P61923-3	6;6;5;4;4;4;4;4;3;3;3;2;2;1	37.4	7.1	22.2	27.3	27.3	27.3	17.7	17.7	17.7	0	5.6	0	22.2	24.2	25.8	17.7	12.1	10.6	12.1	5.1	5.1	27.3	12.1	27.3	17.7	12.1	7.1	12.1	12.6	17.7	0	0	0	0	0	0	7527600	84178000	125450000	161800000	136000000	27228000	19724000	176240000	0	4150800	0
F8VXC8;Q8TAQ2-2;Q8TAQ2-3;Q8TAQ2;F8VZW6	F8VXC8;Q8TAQ2-2;Q8TAQ2-3;Q8TAQ2	19;19;19;19;3	19.8	1.1	15.3	11.7	15.7	10.8	0	0	0	0	0	0	0	0	0	0	0	0	0	0	0	0	0	0	0	0	0	0	0	0	0	0	0	0	0	0	478500	456690000	91103000	135880000	43960000	0	0	0	0	0	0
F8VXG7;Q99590-2;Q99590	F8VXG7;Q99590-2;Q99590	5;5;5	6.9	0	5.8	3.8	0	1.7	0	0	0	0	0	0	0	0	0	0	0	0	0	0	0	0	0	0	0	0	0	0	0	0	0	0	0	0	0	0	0	64560000	17708000	0	1302000	0	0	0	0	0	0
F8WAK2;F8VXI9;Q14161-11;Q14161-7;Q14161-6;Q14161-10;Q14161-8;Q14161-4;Q14161-5;Q14161-3;Q14161;F8W822;R4GNG3;Q14161-2;Q14161-9	F8WAK2;F8VXI9;Q14161-11;Q14161-7;Q14161-6;Q14161-10;Q14161-8;Q14161-4;Q14161-5;Q14161-3;Q14161;F8W822;R4GNG3;Q14161-2;Q14161-9	2;2;2;2;2;2;2;2;2;2;2;1;1;1;1	5.3	1.2	0	0	0	4.1	0	0	0	0	0	0	0	0	0	0	0	0	0	0	0	0	0	0	0	0	0	0	0	0	0	0	0	0	0	0	11076000	0	0	0	3323600	0	0	0	0	0	0
F8VXU5;Q9UBQ0;Q9UBQ0-2;Q05DG7	F8VXU5;Q9UBQ0;Q9UBQ0-2	5;5;5;1	24.8	0	18.7	20.6	24.8	20.6	8.9	0	15	0	0	0	6.1	6.1	15	0	0	0	0	0	0	10.7	10.7	15	0	0	0	10.7	0	8.9	0	0	0	0	0	0	0	234350000	164940000	129490000	118900000	1980600	0	25351000	0	0	0
H0YI10;F8VXY1;Q8N5B7-2;Q8N5B7;Q49AQ3;H0YIG1;H0YHG4	H0YI10;F8VXY1;Q8N5B7-2;Q8N5B7;Q49AQ3	3;3;3;3;2;1;1	13.1	0	13.1	0	0	0	0	0	0	0	0	0	0	0	0	0	0	0	0	0	0	0	0	0	0	0	0	0	0	0	0	0	0	0	0	0	0	54150000	0	0	0	0	0	0	0	0	0
F8VXY3;P00973-2;P00973-4;P00973;P00973-3;H0YI20;F8VUC8;F8VPW7;H0YIB8	F8VXY3;P00973-2;P00973-4;P00973;P00973-3;H0YI20;F8VUC8	13;13;13;13;13;11;7;3;2	44.4	5.8	39.2	32.5	0	0	0	0	0	0	0	0	0	0	0	0	0	0	0	5.8	0	5.8	5.8	8.6	0	0	0	5.8	0	2.8	0	0	0	0	0	0	14786000	321870000	186350000	0	0	0	0	0	0	0	0
F8VYE8;P36873;P36873-2;F8VR82;F8W0W8;A0A087WYY5;H0Y3Y6;F8W0V8;F8WE71;F8W1A0	F8VYE8;P36873;P36873-2;F8VR82;F8W0W8;A0A087WYY5	14;14;14;13;12;9;2;1;1;1	55.6	38.2	55.6	55.6	55.6	55.6	21.1	25.7	21.7	5.6	0	0	22.7	21.1	16.4	11.5	11.5	16.1	11.8	11.5	14.1	37.8	33.2	38.2	8.6	20.4	5.6	22	28.6	22.7	0	0	5.6	0	0	0	856140	527920000	15523000	19977000	38659000	2157200	8785500	13605000	0	0	0
F8VYZ3;Q96GA7;H0YIA2;H0YID3	F8VYZ3;Q96GA7;H0YIA2;H0YID3	2;2;1;1	18.6	0	11.6	11.6	7	0	0	0	0	0	0	0	0	0	0	0	0	0	0	0	0	0	0	0	0	0	0	0	0	0	0	0	0	0	0	0	0	4960100	5755700	8391000	0	0	0	0	0	0	0
F8VZA2;Q6P1Q0-2;Q6P1Q0;Q6P1Q0-7;F8W1Z2;F8VQE7;F8VTR1	F8VZA2;Q6P1Q0-2;Q6P1Q0;Q6P1Q0-7	6;6;6;6;2;1;1	24.1	0	24.1	0	0	0	0	0	0	0	0	0	0	0	0	0	0	0	0	0	0	0	0	0	0	0	0	0	0	0	0	0	0	0	0	0	0	5879800	0	0	0	0	0	0	0	0	0
F8VZN8;O14974-4;O14974-3;O14974-2;O14974;O14974-5;F8VW28;H0YHL8;H0YIS4;H0YHI8	F8VZN8;O14974-4;O14974-3;O14974-2;O14974;O14974-5	4;4;4;4;4;3;1;1;1;1	8.8	0	5.6	4.6	7.4	2	0	0	0	3.2	0	0	3.2	3.2	3.2	0	0	0	0	0	0	3.2	3.2	3.2	0	0	0	3.2	3.2	3.2	0	0	0	0	0	0	0	407100000	25928000	6797600	1625000	0	0	0	1131700	0	0
F8W031;F8VXJ7;F8W1K5;F8VP03;H0YIH9;F8W1U5;Q9Y2B0-2	F8W031;F8VXJ7;F8W1K5	9;8;6;3;2;2;2	38.4	3.8	35.4	30.4	25.1	21.3	13.3	7.2	22.1	0	0	0	6.1	15.2	15.6	9.9	9.9	3.8	9.9	9.9	9.9	9.5	19.4	19	6.1	6.1	3.4	9.9	15.6	9.5	6.1	0	6.1	0	0	0	2455800	512840000	145680000	56784000	12627000	6846500	2200500	261680000	0	0	0
F8W038;H0YIS7;Q8IXM2;Q8IXM2-3;F8W1H0;Q8IXM2-2	F8W038;H0YIS7;Q8IXM2;Q8IXM2-3;F8W1H0;Q8IXM2-2	2;2;2;2;1;1	31.8	0	19.1	0	12.7	0	0	0	0	0	0	0	0	0	0	0	0	0	0	0	0	0	0	0	0	0	0	0	0	0	0	0	0	0	0	0	0	13049000	0	8034300	0	0	0	0	0	0	0
F8W062;P04054;Q9BS22	F8W062;P04054	6;6;1	77.3	66.4	0	0	0	0	66.4	66.4	66.4	21	21	0	66.4	66.4	66.4	66.4	66.4	66.4	66.4	66.4	66.4	59.7	59.7	66.4	66.4	66.4	77.3	59.7	66.4	66.4	66.4	66.4	66.4	77.3	77.3	75.6	2273300000	0	0	0	0	652840000	480460000	2888300000	5622100	2755500	0
F8W0P7	F8W0P7	11	64.4	20.7	64.4	53	34.1	27.8	20.7	27.8	21.1	0	0	0	36.3	29.3	15.9	16.3	16.3	4.8	21.1	33	25.9	40.7	34.1	39.3	20.4	28.1	21.9	33.7	15.9	21.1	0	0	4.8	0	0	0	0	140400000	1348800	0	0	0	0	0	0	0	0
F8W0Q9;Q8NEY8-9;Q8NEY8-8;Q8NEY8-2;Q8NEY8;F8VRK2;F8VPY7;F8VWU8;Q8NEY8-6;F8VXV7	F8W0Q9;Q8NEY8-9;Q8NEY8-8;Q8NEY8-2;Q8NEY8;F8VRK2;F8VPY7;F8VWU8;Q8NEY8-6	6;6;6;6;5;3;3;3;3;1	16.9	0	16.9	0	0	2.1	0	0	0	0	0	0	0	0	0	0	0	0	0	0	0	0	0	0	0	0	0	0	0	0	0	0	0	0	0	0	0	92467000	0	0	266710	0	0	0	0	0	0
F8W1A4;P54819-2;P54819;P54819-3;P54819-5;F8VY04;P54819-6;F8VZG5;P54819-4;G3V213;F8VPP1	F8W1A4;P54819-2;P54819;P54819-3;P54819-5;F8VY04;P54819-6;F8VZG5;P54819-4;G3V213	14;14;14;12;12;11;11;10;9;7;2	76.3	13.8	76.3	76.3	76.3	76.3	6.9	6.9	11.6	0	0	0	30.6	19.4	12.5	5.6	0	6.9	0	0	7.3	32.3	30.6	48.3	6.9	11.6	5.6	19.4	19.4	25	0	0	4.7	0	0	0	4353200	6829600000	1213100000	1104400000	1176900000	11136000	3746400	46953000	0	0	0
F8W1R7;G3V1V0;P60660-2;P60660;J3KND3;G8JLA2;B7Z6Z4;G3V1Y7;F8VPF3;F8VZU9;F8W180;H0YI43;F8W1I5;P14649;F8VXL3	F8W1R7;G3V1V0;P60660-2;P60660;J3KND3;G8JLA2;B7Z6Z4;G3V1Y7;F8VPF3;F8VZU9;F8W180	8;8;8;8;7;7;7;6;6;4;4;2;2;2;1	57.9	57.9	57.9	57.9	57.9	57.9	32.4	40.7	57.9	9	9	11	49.7	49.7	57.9	24.8	15.9	26.9	42.1	38.6	43.4	57.9	49.7	57.9	36.6	35.9	29	42.1	57.9	49.7	9	20	15.2	0	0	0	206210000	5102800000	1751700000	1750400000	976910000	102970000	91127000	916220000	4266400	2663400	19629000
F8W1T6;Q15434;F5H5C8;F8VV01	F8W1T6;Q15434;F5H5C8;F8VV01	2;2;1;1	8.7	0	8.7	0	0	0	0	0	0	0	0	0	0	0	0	0	0	0	0	0	0	0	0	0	0	0	0	0	0	0	0	0	0	0	0	0	0	15291000	0	0	0	0	0	0	0	0	0
F8W6I7;P09651-3;P09651-2;P09651;F8VZ49;Q32P51;F8VTQ5;F8W646;H0YH80;F8VYN5	F8W6I7;P09651-3;P09651-2;P09651;F8VZ49;Q32P51;F8VTQ5;F8W646	17;17;17;17;12;10;9;9;7;5	53.7	20.8	49.8	41.7	41.7	45.6	5.9	0	12.7	0	6.5	0	31.3	27	22.8	6.8	3.6	0	8.8	0	0	21.2	16	16.6	3.6	4.9	0	25.4	17.9	20.8	0	0	0	0	0	0	8466900	37162000000	6650100000	2666900000	3935500000	1658000	0	22994000	0	375810	0
F8W717;O00423;O00423-3;G3V500;G3V3N9;H0YJY3;H0YJK4	F8W717;O00423;O00423-3;G3V500;G3V3N9	6;6;6;3;3;2;1	10.7	1.9	3.2	0	10.7	9.3	0	0	0	0	0	0	0	0	0	0	0	0	0	0	0	0	0	0	0	0	0	0	0	0	0	0	0	0	0	0	877410	1795500	0	67224000	47476000	0	0	0	0	0	0
F8W726;Q14157-4;Q14157-1;Q14157-3;Q14157;Q14157-5;Q5VU77;H0Y5H6;H7C2T8;Q5VU81;Q5VU80;Q5VU79;Q5VU78	F8W726;Q14157-4;Q14157-1;Q14157-3;Q14157;Q14157-5	7;7;7;7;7;7;3;2;2;1;1;1;1	10.5	0	9.5	1.4	2.2	1	0	0	0	0	0	0	0	0	0	0	0	0	0	0	0	0	0	0	0	0	0	0	0	0	0	0	0	0	0	0	0	299280000	1048000	8610700	5677800	0	0	0	0	0	0
F8W733;Q9NXR7-4;Q9NXR7-3;Q9NXR7;Q9NXR7-1;C9J2G0;A0A075B7D2	F8W733;Q9NXR7-4;Q9NXR7-3;Q9NXR7;Q9NXR7-1;C9J2G0;A0A075B7D2	3;3;3;3;3;2;2	13.4	0	9.9	4.9	8.5	8.5	0	0	0	0	0	0	0	0	4.9	0	0	0	0	0	0	4.9	4.9	0	0	0	0	4.9	4.9	0	0	0	0	0	0	0	0	21382000	7284700	23245000	14765000	0	0	0	0	0	0
F8W787	F8W787	7	43.7	24.6	39.7	43.7	43.7	43.7	23.1	19.1	19.1	14.1	23.1	33.7	28.6	33.7	23.1	5	9	9	23.1	17.6	19.1	28.1	33.7	33.7	23.1	23.1	10.6	28.1	33.7	28.1	19.1	19.1	33.7	0	0	0	0	6013400	1586400	629220000	282190000	0	0	0	0	0	0
F8W7C6;A0A087WV22;H7C123;H7C2C5;Q96L21	F8W7C6;A0A087WV22;H7C123;H7C2C5	10;9;5;5;3	53.4	12.3	50.3	7.4	18.4	20.2	12.3	4.9	12.3	0	11	11	4.9	4.9	0	7.4	7.4	7.4	0	4.9	0	12.9	4.9	19.6	7.4	0	0	4.9	4.9	4.9	0	0	0	0	8	0	0	48723000	0	0	0	0	0	0	0	0	0
F8W7Q4;Q96A26;E9PH05	F8W7Q4;Q96A26;E9PH05	5;5;4	34	0	34	0	0	0	0	0	0	0	0	0	0	0	0	0	0	0	0	0	0	0	0	0	0	0	0	0	0	0	0	0	0	0	0	0	0	2450600000	0	0	0	0	0	0	0	0	0
F8W7Q8;Q96G97-3;Q96G97;E9PRU2	F8W7Q8;Q96G97-3;Q96G97;E9PRU2	3;3;3;2	14.3	0	14.3	4	0	0	0	0	0	0	0	0	0	0	0	0	0	0	0	0	0	0	0	0	0	0	0	0	0	0	0	0	0	0	0	0	0	308390000	614090	0	0	0	0	0	0	0	0
F8W7U8;P49959-2;P49959;B3KTC7;F5GXT0;F5H742;F5H256	F8W7U8;P49959-2;P49959;B3KTC7;F5GXT0	8;8;8;7;4;2;2	15	0	13.6	8.6	6.9	5	0	0	0	0	0	0	0	0	0	0	0	0	0	0	0	0	0	0	0	0	0	0	0	0	0	0	0	0	0	0	0	200710000	10637000	17642000	14340000	0	0	0	0	0	0
F8W7W8;Q30201-2;Q30201-8;Q30201-5;Q30201;Q30201-6;Q30201-4;Q30201-7;Q30201-3	F8W7W8;Q30201-2;Q30201-8;Q30201-5;Q30201;Q30201-6;Q30201-4;Q30201-7;Q30201-3	2;2;2;2;2;1;1;1;1	8	0	8	0	0	0	0	0	0	0	0	0	0	0	0	0	0	0	0	0	0	0	0	0	0	0	0	0	0	0	0	0	0	0	0	0	0	61459000	0	0	0	0	0	0	0	0	0
F8W8I6;P31483;E5RGV5;E5RG67;Q96B58	F8W8I6;P31483;E5RGV5;E5RG67;Q96B58	5;5;4;4;4	16.4	0	13.2	16.4	13.2	13.2	0	0	0	0	0	0	0	0	0	0	0	0	0	0	0	0	0	0	0	0	0	0	0	0	0	0	0	0	0	0	0	60708000	19676000	3233800	2384600	0	0	0	0	0	0
F8W8M4;O14639-2;O14639-6;H0Y3K7;Q5T6N4;O14639;Q5JVV3	F8W8M4;O14639-2;O14639-6;H0Y3K7;Q5T6N4;O14639;Q5JVV3	11;11;11;10;10;10;7	19.2	0	19.2	1.3	3.1	1.8	0	0	0	0	0	0	0	0	0	0	0	0	0	0	0	0	0	0	0	0	0	0	0	0	0	0	0	0	0	0	0	555770000	1586600	13437000	3103700	0	0	0	0	0	0
J3KQ45;F8W8W7;O43493-2;O43493-5;O43493-3;O43493;O43493-4;O43493-6	J3KQ45;F8W8W7;O43493-2;O43493-5;O43493-3;O43493;O43493-4	10;10;10;10;10;10;7;4	29.3	4.2	20	11	19.2	19.2	0	0	0	0	0	0	0	0	0	0	0	0	0	0	0	0	0	0	0	0	0	0	0	0	0	0	0	0	0	0	1902000	396660000	287270000	936270000	382700000	0	0	0	0	0	0
F8W8Z9;Q8N4H5;Q8N4H5-3;Q8N4H5-2;H3BUX3;H0YFG9	F8W8Z9;Q8N4H5;Q8N4H5-3;Q8N4H5-2	4;4;4;4;1;1	24.5	0	24.5	0	7.1	8.2	0	0	0	0	0	0	0	0	0	0	0	0	0	0	0	0	0	0	0	0	0	0	0	0	0	0	0	0	0	0	0	230020000	0	2306100	517160	0	0	0	0	0	0
F8W930;Q9Y6M1-1;Q9Y6M1;Q9Y6M1-5;Q9Y6M1-6;Q9Y6M1-3;Q9Y6M1-4	F8W930;Q9Y6M1-1;Q9Y6M1;Q9Y6M1-5;Q9Y6M1-6;Q9Y6M1-3;Q9Y6M1-4	15;15;15;12;12;12;12	30.2	0	30.2	5	4.3	5.8	0	0	0	0	0	0	0	0	0	0	0	0	0	0	0	0	0	0	0	0	0	0	0	0	0	0	0	0	0	0	0	1189200000	9888600	150220	2450900	0	0	0	0	0	0
F8W9B8;O00471;G3V377	F8W9B8;O00471;G3V377	2;2;1	4.4	0	0	0	0	0	0	0	0	0	0	0	0	3	0	0	0	0	0	0	0	0	0	0	0	0	0	0	0	0	0	0	0	0	0	0	0	0	0	0	0	0	0	0	0	0	0
F8W9E7;Q96BJ8-2;Q96BJ8;Q96BJ8-3	F8W9E7;Q96BJ8-2;Q96BJ8;Q96BJ8-3	3;3;3;3	5	0	1.9	0	0	0	0	0	0	0	0	0	0	1.5	0	0	0	0	0	0	0	0	0	0	0	0	0	0	0	0	0	0	0	0	0	0	0	1237900000	0	0	0	0	0	0	0	0	0
F8W9J4;Q03001;E7ERU0;E9PHM6;F6QMI7;E9PEB9;Q03001-8;Q03001-9;E7ETB9;Q5T0V7;E7ESK0;E7ERX3;H0YC65	F8W9J4;Q03001;E7ERU0;E9PHM6;F6QMI7;E9PEB9;Q03001-8	10;10;9;9;9;9;7;4;3;2;1;1;1	1.9	0	1.2	0.3	0.7	0.5	0	0	0	0	0.2	0.2	0	0	0	0	0	0	0	0	0	0	0	0	0	0	0	0	0	0	0	0	0	0	0	0	0	57314000	7617200	14240000	15230000	0	0	0	0	6280500	83351000
F8W9S7;Q14C86-3;Q14C86-4;Q14C86-5;Q14C86-2;Q14C86;Q14C86-6;B0QZ65;B4DGD8;H0Y4E7;H0Y7I9;C9IZ08	F8W9S7;Q14C86-3;Q14C86-4;Q14C86-5;Q14C86-2;Q14C86;Q14C86-6	4;4;4;4;4;4;4;1;1;1;1;1	4.4	0	2.6	3.5	1.3	1.3	0.8	0	0	0	0	0	0.8	2.1	0	0	0	0	0	0	0	0.8	0	0.8	0	0	0	0.8	0.8	0	0	0	0	0	0	0	0	33797000	17450000	2071300	7262800	976120	0	0	0	0	0
F8W9W4;O00182-2;O00182;J3QS92;J3KSA0;J3QSH0;J3KS82;J3KT17;J3QR96;J3KSY2;Q3B8N2-2;Q6DKI2;Q3B8N2	F8W9W4;O00182-2;O00182;J3QS92;J3KSA0;J3QSH0;J3KS82;J3KT17;J3QR96;J3KSY2;Q3B8N2-2;Q6DKI2;Q3B8N2	2;2;2;1;1;1;1;1;1;1;1;1;1	10.6	0	5.7	5.7	0	0	5.7	0	0	0	0	0	5.7	5.7	0	0	0	0	0	0	0	0	0	0	0	0	0	5.7	5.7	0	0	0	0	0	0	0	0	18439000	10236000	0	0	1379700	0	0	0	0	0
F8W9Y0;Q13277-2;Q13277-3;Q13277	F8W9Y0;Q13277-2;Q13277-3;Q13277	3;3;3;3	12.4	0	7	12.4	3.5	0	0	0	0	0	5.4	5.4	0	0	0	0	0	0	0	0	0	0	0	0	0	0	0	0	0	0	0	0	0	0	0	0	0	177020000	28260000	2428100	0	0	0	0	0	3132800	31109000
F8WAH1;Q9UDR5;F8WE53	F8WAH1;Q9UDR5;F8WE53	5;5;3	9.4	0	0	0	0	0	0	0	0	0	0	0	0	0	0	0	0	0	0	0	0	0	0	0	0	0	0	0	0	0	0	0	0	0	0	0	0	0	0	0	0	0	0	0	0	0	0
F8WAJ0;Q9H8H2;Q9H8H2-4;Q9H8H2-2	F8WAJ0;Q9H8H2;Q9H8H2-4;Q9H8H2-2	6;6;3;3	13.4	0	13.4	1.3	3.4	3.4	0	0	0	0	0	0	0	0	0	0	0	0	0	0	0	0	0	0	0	0	0	0	0	0	0	0	0	0	0	0	0	55197000	2236400	63789000	38578000	0	0	0	0	0	0
F8WBA3;Q15139;A0A087X0K6;H0YHL5	F8WBA3;Q15139;A0A087X0K6	3;3;2;1	6	0	2.6	0	0	0	0	0	0	0	0	0	0	0	0	0	0	0	0	0	0	0	0	0	0	0	0	0	0	0	0	0	0	0	0	0	0	0	0	0	0	0	0	0	0	0	0
F8WBW1;Q86X83-2;Q86X83;F8WC41	F8WBW1;Q86X83-2;Q86X83;F8WC41	2;2;2;1	19.3	0	14.1	14.1	14.1	0	0	0	5.2	0	0	0	0	0	0	0	0	0	0	0	0	0	0	0	0	0	0	0	0	0	0	0	0	0	0	0	0	32526000	3586700	4171400	0	0	0	9340700	0	0	0
J3QRU4;F8WCA0;L7N2F9;P63027;K7ENK9;K7EKX0	J3QRU4;F8WCA0;L7N2F9;P63027;K7ENK9;K7EKX0	4;4;4;4;2;2	61.1	0	61.1	46.9	0	0	15	15	0	0	0	0	15	0	0	0	0	0	0	0	15	15	0	15	0	0	0	0	0	0	0	0	0	0	0	0	0	127430000	3022700	0	0	0	0	0	0	0	0
F8WCF6;P59998;P59998-3;F8WDD7;P59998-2;R4GN08;H7C0A3;P59998-4;F8WDW3;F8WE39	F8WCF6;P59998;P59998-3;F8WDD7;P59998-2;R4GN08;H7C0A3;P59998-4	8;8;7;5;5;4;4;4;2;2	50.8	28.7	50.3	50.3	38.1	38.1	10.5	22.7	33.7	6.1	10.5	10.5	33.1	39.8	28.7	33.1	21	14.9	16.6	17.1	17.1	40.3	39.8	40.3	16.6	16.6	10.5	39.8	27.1	33.7	4.4	4.4	0	0	0	0	200120000	627160000	692130000	518600000	445570000	28944000	26559000	351970000	2960700	2508500	51217000
F8WCU9;Q68CP9-3;Q68CP9;F8W108;F8VWP4	F8WCU9;Q68CP9-3;Q68CP9;F8W108	3;3;3;2;1	3.6	0	2.7	1.3	1.3	2.2	0	0	0	0	0	0	0	0	0	0	0	0	0	0	0	0	0	0	0	0	0	0	0	0	0	0	0	0	0	0	0	109060000	475050	286580	32303000	0	0	0	0	0	0
F8WDZ3;Q96FZ5-2;Q96FZ5	F8WDZ3;Q96FZ5-2;Q96FZ5	1;1;1	21.9	0	21.9	0	0	0	0	0	0	0	0	0	0	0	0	0	0	0	0	0	0	0	0	0	0	0	0	0	0	0	0	0	0	0	0	0	0	46063000	0	0	0	0	0	0	0	0	0
F8WE85;Q5H8C1	F8WE85;Q5H8C1	1;1	0.7	0	0.7	0.7	0	0.7	0	0	0	0	0	0	0	0	0	0	0	0	0	0	0	0	0	0	0	0	0	0	0	0	0	0	0	0	0	0	0	11956000	72349000	0	457150	0	0	0	0	0	0
F8WF14;P06276;F8WEX7;H7C4Y0;H0Y885	F8WF14;P06276;F8WEX7	6;6;5;1;1	15.8	3.7	0	0	0	0	0	0	0	0	0	0	7.5	3.7	5.5	0	0	0	0	0	0	5.7	5.7	3.7	0	0	0	5.7	9.4	0	2	5.7	0	0	0	0	13364000	0	0	0	0	0	0	0	0	0	0
F8WF49;Q9Y2H0-3;Q9Y2H0-1;Q9Y2H0;A0A087X246;A0A087WWE6	F8WF49;Q9Y2H0-3;Q9Y2H0-1;Q9Y2H0;A0A087X246	3;3;3;3;2;1	16.8	3.3	0	3.3	0	0	0	0	0	0	0	0	0	0	0	0	0	0	0	0	0	0	0	5.7	0	0	0	0	0	0	0	0	0	0	0	0	2022400	0	5929400	0	0	0	0	0	0	0	0
F8WJN3;Q16630-3;Q16630;Q16630-2;F8W084	F8WJN3;Q16630-3;Q16630;Q16630-2	9;9;9;9;1	25.9	5.9	22.6	17.4	16.9	16.5	0	0	0	0	0	0	0	0	0	0	0	0	0	0	0	0	0	0	0	0	0	0	0	0	0	0	0	0	0	0	3417600	604080000	104090000	97563000	68715000	0	0	0	0	0	0
G0XQ39;Q13586;E9PNJ4;H0YDB2;Q13586-2;E9PIQ8;E9PRE4;E9PR07;E9PJ19;E9PMB4;E9PRZ7;E9PR09;E9PN27	G0XQ39;Q13586;E9PNJ4;H0YDB2;Q13586-2	15;15;12;10;10;2;1;1;1;1;1;1;1	25.2	3.3	25.2	0	2	1.4	0	0	0	0	0	0	0	0	0	0	0	0	0	0	0	0	0	0	0	0	0	0	0	0	0	0	0	0	0	0	3946300	1276400000	0	1640200	914420	0	0	0	0	0	0
G3V0I5;P49821-2;P49821;B4DE93;E9PMX3;E9PQP1;E9PPR0;E9PLC6;E9PJL9;E9PPS5;H0YE81;E9PPD6;H0YD04	G3V0I5;P49821-2;P49821;B4DE93	19;19;19;14;9;8;7;6;5;4;4;3;3	54.5	2.2	54.5	0	0	0	0	0	0	0	0	0	0	0	0	0	0	0	0	0	0	0	0	0	0	0	0	0	0	0	0	0	0	0	0	0	3312600	2450000000	0	0	0	0	0	0	0	0	0
G3V126;Q9UI12-2;Q9UI12;E5RG49;E5RHH0	G3V126;Q9UI12-2;Q9UI12	7;7;7;1;1	23	2	16.7	23	6.5	8.6	0	0	0	0	0	0	11.7	11.7	3.6	0	0	3.6	0	0	0	8.8	3.6	0	0	0	0	6.5	5.2	0	0	0	0	0	0	0	586550	50158000	67591000	3171700	12814000	0	0	0	0	0	0
G3V150;O94766-2;O94766;E9PNA1	G3V150;O94766-2;O94766	7;7;7;3	36.1	2.8	32.9	28.5	21	28.5	0	0	0	0	0	0	0	0	0	0	0	0	0	0	0	0	0	0	0	0	0	0	0	0	0	0	0	0	0	0	14633000	131230000	75718000	57674000	65801000	0	0	0	0	0	0
G3V1A6;P57764;H0YDB0;E9PIB2	G3V1A6;P57764;H0YDB0;E9PIB2	2;2;1;1	5.3	0	0	0	0	0	0	0	2.4	0	0	0	5.3	5.3	5.3	0	0	0	0	0	0	5.3	5.3	5.3	0	0	0	5.3	2.4	5.3	0	0	0	0	0	0	0	0	0	0	0	0	0	8183200	0	0	0
G3V1B8;H0YEB6;O60232	G3V1B8;H0YEB6;O60232	1;1;1	9.3	0	9.3	0	0	0	0	0	0	0	0	0	0	0	0	0	0	0	0	0	0	0	0	0	0	0	0	0	0	0	0	0	0	0	0	0	0	10538000	0	0	0	0	0	0	0	0	0
G3V1C3;Q9BZZ5-2;Q9BZZ5;Q9BZZ5-3;B4E283;Q9BZZ5-5;Q9BZZ5-1;H0YER7;E9PQK6	G3V1C3;Q9BZZ5-2;Q9BZZ5;Q9BZZ5-3;B4E283;Q9BZZ5-5;Q9BZZ5-1;H0YER7	14;14;14;13;12;11;10;7;4	35.3	3.5	31	32.9	32.9	27.8	0	0	0	0	0	0	3.5	0	6.1	0	0	0	0	0	0	2.5	2.5	0	0	0	0	2.5	3.5	6.1	0	0	0	0	0	0	5940600	678240000	577300000	319900000	190220000	0	0	0	0	0	0
G3V1N2	G3V1N2	14	98.2	94.5	66.4	57.3	58.2	30.9	69.1	94.5	94.5	50	58.2	58.2	98.2	98.2	98.2	69.1	94.5	69.1	94.5	69.1	94.5	98.2	98.2	98.2	94.5	94.5	69.1	98.2	98.2	98.2	72.7	69.1	69.1	50	67.3	8.2	169010000	0	0	0	0	0	0	0	0	0	0
G3V1P5;Q96RN5-3;Q96RN5-2;Q96RN5;H7C308	G3V1P5;Q96RN5-3;Q96RN5-2;Q96RN5;H7C308	2;2;2;2;1	4	0	4	0	0	0	0	0	0	0	0	0	0	0	0	0	0	0	0	0	0	0	0	0	0	0	0	0	0	0	0	0	0	0	0	0	0	48556000	0	0	0	0	0	0	0	0	0
G3V1Q7;Q8TBY8-4;Q8TBY8-2;Q8TBY8	G3V1Q7;Q8TBY8-4;Q8TBY8-2;Q8TBY8	1;1;1;1	1.2	1.2	0	0	0	0	0	0	0	0	0	0	0	0	0	0	0	0	0	0	0	0	0	0	0	0	0	0	0	0	0	0	0	0	0	0	116130000	0	0	0	0	0	0	0	0	0	0
G3V5S9;G3V1S4;Q9Y324;G3V2M5	G3V5S9;G3V1S4;Q9Y324	3;3;3;1	18.6	0	18.6	6	0	0	0	0	0	0	0	0	0	0	0	0	0	0	0	0	0	0	0	0	0	0	0	0	0	0	0	0	0	0	0	0	0	69505000	8648100	0	0	0	0	0	0	0	0
G3V1Y1;Q9GZN1	G3V1Y1;Q9GZN1	1;1	4.8	0	4.8	0	0	0	0	0	0	0	0	0	0	0	0	0	0	0	0	0	0	0	0	0	0	0	0	0	0	0	0	0	0	0	0	0	0	5223600	0	0	0	0	0	0	0	0	0
G3V203;J3QQ67;Q07020;H0YHA7;F8VYV2;A0A075B7A0;F8VUA6;F8VXR6	G3V203;J3QQ67;Q07020;H0YHA7;F8VYV2;A0A075B7A0;F8VUA6	7;7;7;6;5;5;4;1	40.2	17.1	40.2	6.7	29.3	33.5	32.9	29.3	35.4	0	0	0	14	22	20.7	7.9	14.6	6.7	22.6	22.6	14.6	27.4	35.4	39.6	6.7	14.6	7.9	12.8	31.7	27.4	0	0	0	0	0	0	69831000	9196800000	1847600	29464000	92074000	33735000	36007000	273090000	0	0	0
G3V2A3	G3V2A3	7	39.7	14.8	34.9	21.7	26.5	26.5	21.2	21.2	21.2	0	9.5	14.8	21.2	15.9	21.2	21.2	21.2	21.2	9.5	21.2	14.8	21.2	15.9	21.2	14.8	21.2	21.2	21.2	21.2	21.2	21.2	21.2	14.8	0	0	0	0	0	0	44828000	47699000	0	0	0	0	0	0
G3V3J9;G3V2N0;P59768	G3V3J9;G3V2N0;P59768	1;1;1	15.7	0	15.7	0	0	0	0	0	0	0	0	0	0	0	0	0	0	0	0	0	0	0	0	0	0	0	0	0	0	0	0	0	0	0	0	0	0	2465600	0	0	0	0	0	0	0	0	0
G3V2Q1;P07910;G3V576;P07910-3;G3V5V7;G3V555;G3V575;P0DMR1;O60812;B7ZW38;B2RXH8;G3V4M8;G3V2H6	G3V2Q1;P07910;G3V576;P07910-3;G3V5V7;G3V555;G3V575	15;15;14;10;9;8;8;7;7;7;7;4;3	43.3	14.1	39	40.3	40.3	43.3	6.6	6.6	10.5	0	0	0	12.5	15.4	22.3	3.6	8.9	3.6	7.5	0	0	16.1	10.2	19.3	0	6.9	0	6.6	19.3	20	0	0	0	0	0	0	0	378770000	3926100	7929300	984190	0	0	0	0	0	0
G3V2S6;Q9Y5K8;H0YJS0;H0YJH8;G3V559;H0YJ55;G3V2V6	G3V2S6;Q9Y5K8;H0YJS0;H0YJH8;G3V559	3;3;2;2;2;1;1	29.2	0	14.6	29.2	8.3	8.3	0	0	0	0	0	0	0	0	0	0	0	0	0	0	0	0	0	0	0	0	0	0	0	0	0	0	0	0	0	0	0	28297000	27705000	2412200	1593000	0	0	0	0	0	0
G3V2U7;P07311	G3V2U7;P07311	2;2	19.4	0	10.1	19.4	19.4	19.4	0	0	0	0	0	0	0	0	0	0	0	0	0	0	0	0	0	0	0	0	0	0	0	0	0	0	0	0	0	0	0	13003000	16952000	46890000	26664000	0	0	0	0	0	0
G3V2W1;Q9UK55	G3V2W1;Q9UK55	3;3	11.6	3.9	3.9	0	0	0	0	0	0	0	0	0	0	0	3.9	0	0	0	0	0	0	0	3.9	3.9	0	0	0	0	0	3.9	7.2	8.3	4.3	0	0	0	2147500	1853300	0	0	0	0	0	0	0	0	0
G3V325;O75127;C9JJT5;P56134-4;P56134-2;C9JU26	G3V325;O75127	11;8;3;3;3;2	18.2	1.7	18.2	0	0	0	0	0	0	0	0	0	0	0	0	0	0	0	1.7	0	1.7	0	0	0	0	1.7	1.7	0	0	0	0	0	0	0	0	0	2807300	2931800000	0	0	0	0	0	0	0	0	0
G3V5P8;G3V3B2;G3V4K0;O95406	G3V5P8;G3V3B2;G3V4K0;O95406	2;2;2;2	24	0	24	0	0	0	0	0	0	0	0	0	0	0	0	0	0	0	0	0	0	0	0	0	0	0	0	0	0	0	0	0	0	0	0	0	0	334800000	0	0	0	0	0	0	0	0	0
M0QXQ4;G3V3M5;M0QYC2;G3V3R1;P49757-8;P49757-7;P49757-6;P49757-5;P49757-4;P49757-2;Q9Y6R0;P49757-3;P49757;M0R0Q4;M0QZV7;G3V3Z8	M0QXQ4;G3V3M5;M0QYC2;G3V3R1;P49757-8;P49757-7;P49757-6;P49757-5;P49757-4;P49757-2;Q9Y6R0;P49757-3;P49757;M0R0Q4;M0QZV7;G3V3Z8	2;2;2;2;2;2;2;2;2;2;2;2;2;1;1;1	10.7	0	10.7	0	0	0	0	0	0	0	0	0	0	0	0	0	0	0	0	0	0	0	0	0	0	0	0	0	0	0	0	0	0	0	0	0	0	40453000	0	0	0	0	0	0	0	0	0
G3V3X5;Q14767;G3V511	G3V3X5;Q14767;G3V511	26;26;24	20	0.5	0.7	14	18	18.5	0	0	0	5.1	4.6	4	3.2	3.2	1.2	0	0	0	0	0	0	0	0	0.8	0	0	0	0.8	0	0	1.6	0.8	2.6	0	0	0	1285700	7631900	424570000	1813500000	1163500000	0	0	0	77352000	54491000	236010000
G3V3Y1;Q8N8N7;G3V288;G3V2R9;Q8N8N7-2	G3V3Y1;Q8N8N7;G3V288;G3V2R9;Q8N8N7-2	2;2;1;1;1	12.2	0	0	6.3	0	0	0	0	0	0	0	0	0	5.9	0	0	0	0	0	0	0	0	5.9	0	0	0	0	0	0	5.9	0	0	0	0	0	0	0	0	9206500	0	0	0	0	0	0	0	0
G3V4C1;P07910-2;G3V4W0;B4DY08;P07910-4;G3V2D6;G3V5X6;G3V3K6;G3V251;B4DSU6	G3V4C1;P07910-2;G3V4W0;B4DY08;P07910-4;G3V2D6	15;15;14;14;11;10;6;6;6;5	40.8	14.7	36.3	37.7	37.7	40.8	6.8	6.8	11	0	0	0	13	16.1	23.3	3.8	9.2	3.8	7.9	0	0	16.8	10.6	20.2	0	7.2	0	6.8	20.2	20.9	0	0	0	0	0	0	37803000	72213000000	889860000	1733800000	1643500000	5536100	2656900	139020000	0	0	0
H0YJH4;G3V4E1;P23743	H0YJH4;G3V4E1;P23743	1;1;1	10.9	0	10.9	10.9	0	0	0	0	0	0	0	0	0	0	0	0	0	0	0	0	0	0	0	0	0	0	0	0	0	0	0	0	0	0	0	0	0	21273000	2176200	0	0	0	0	0	0	0	0
G3V4I0;O75356;G3V450	G3V4I0;O75356;G3V450	4;4;3	16.5	0	0	0	0	0	0	0	3.4	0	0	0	7.9	6.9	4.4	0	0	0	0	0	0	10.3	10.3	16.5	0	0	4.4	10.3	14.7	7.9	0	0	0	0	0	0	0	0	0	0	0	0	0	14300000	0	0	0
G3V5H8;G3V4S9;Q9UN36-2;Q9UN36-3;Q9UN36;G3V271;G3V2A6;G3V5B7;G3V383;G3V5L7;G3V5S0;G3V392;G3V5G0;G3V2I9;G3V578;H0YJT9;Q9UN36-4;Q9UN36-5;Q9UN36-6;G3V4X3;G3V5B5;G3V239;G3V5P9;G3V5D7;G3V420;G3V2S0;G3V3C3;G3V2Y3;G3V5G7;A0A088AWQ3;G3V552;G3V3X3;G3V3P6;G3V237;H0YJ56;G3V4T9;G3V2T2;G3V5A6;G3V280;G3V3P1;G3V5V9;G3V3D5;G3V3X2;G3V285;G3V4S2;G3V358	G3V5H8;G3V4S9;Q9UN36-2;Q9UN36-3;Q9UN36;G3V271;G3V2A6;G3V5B7;G3V383;G3V5L7;G3V5S0;G3V392;G3V5G0;G3V2I9;G3V578;H0YJT9;Q9UN36-4;Q9UN36-5;Q9UN36-6	3;3;3;3;3;2;2;2;2;2;2;2;2;2;2;2;2;2;2;1;1;1;1;1;1;1;1;1;1;1;1;1;1;1;1;1;1;1;1;1;1;1;1;1;1;1	20.5	0	0	0	0	0	16.8	0	20.5	0	0	0	0	8.8	0	0	0	0	0	0	0	8.8	8.8	8.8	0	8.8	0	8.8	8.8	0	0	0	0	0	0	0	0	0	0	0	0	11594000	0	28781000	0	0	0
G3V529;Q9GZR7;Q9GZR7-2;F5GYL3;A0A087WXU8	G3V529;Q9GZR7;Q9GZR7-2;F5GYL3;A0A087WXU8	15;15;13;11;8	30	0	30	9.3	2.5	1.5	0	0	0	0	0	0	0	0	0	0	0	0	0	0	0	0	0	0	0	0	0	0	0	0	0	0	0	0	0	0	0	709250000	15270000	688790	278070	0	0	0	0	0	0
G3V556;P56378;P56378-2	G3V556;P56378;P56378-2	2;2;1	19.2	0	19.2	0	0	0	0	0	0	0	0	0	0	0	0	0	0	0	0	0	0	0	0	0	0	0	0	0	0	0	0	0	0	0	0	0	0	309670000	0	0	0	0	0	0	0	0	0
G3V583;Q8N128;Q8N128-2;G3V3Z5	G3V583;Q8N128;Q8N128-2	4;4;4;1	34.3	0	34.3	0	7.9	0	0	0	0	0	0	0	0	0	0	0	0	0	0	0	0	0	0	0	0	0	0	0	0	0	0	0	0	0	0	0	0	182900000	0	1367300	0	0	0	0	0	0	0
G3V599;O15320-8;O15320-4;O15320-3;O15320-10;O15320;O15320-6;O15320-5;O15320-9;O15320-7;O15320-2;Q96RT6;A4FU28;Q86UF2;A4D2H0;Q8IX94;P0CG41;G3V3C4	G3V599;O15320-8;O15320-4;O15320-3;O15320-10;O15320;O15320-6;O15320-5;O15320-9;O15320-7;O15320-2	14;14;14;14;14;14;13;13;12;12;12;4;3;3;3;2;2;1	13	0.9	13	0.7	0	2	0	0	0	0	0	0	0	0	0	0	0	0	0	0	0	0	0	0	0	0	0	0	0	0	0	0	0	0	0	0	4971300	578300000	831310	0	3316200	0	0	0	0	0	0
G3V5E1;O75909-1;O75909;O75909-4;G3V235;G3V2Q3;O75909-2	G3V5E1;O75909-1;O75909;O75909-4;G3V235;G3V2Q3;O75909-2	3;3;3;3;2;2;2	9.8	0	7.7	6.3	6.3	6.3	0	0	0	0	0	0	0	0	0	0	0	0	0	0	0	0	0	0	0	0	0	0	0	0	0	0	0	0	0	0	0	22399000	6058800	12576000	2908100	0	0	0	0	0	0
G3V5T9;P24941-2;P24941;E7ESI2;K7EJ83	G3V5T9;P24941-2;P24941;E7ESI2;K7EJ83	4;4;4;3;2	15	0	0	10.4	12.7	15	0	0	2.3	0	0	0	0	0	0	0	0	0	0	0	0	0	0	0	0	0	0	0	0	0	0	0	0	0	0	0	0	0	18768000	21761000	16400000	0	0	0	0	0	0
G3V5Z3;Q6IN85-2;Q6IN85;Q6IN85-4;H0YIY8;Q6IN85-5;G3V5A2;H0YJN6	G3V5Z3;Q6IN85-2;Q6IN85;Q6IN85-4;H0YIY8;Q6IN85-5	7;7;7;6;5;5;3;1	14.3	2.7	6.4	10.1	8.4	5.7	3	3	3	0	0	0	0	0	0	0	0	0	0	0	3	0	0	3	3	3	0	0	0	3	3	0	0	0	0	0	1236000	11603000	61073000	6536300	13356000	32303000	35840000	646590000	0	0	0
G3V5Z7;P60900;G3V295;P60900-2;G3V3I1;G3V3U4;P60900-3;H0YJC4;G3V4S5;G3V2S7	G3V5Z7;P60900;G3V295;P60900-2;G3V3I1	13;13;12;11;10;6;6;2;1;1	57.5	17.5	37.3	57.5	57.5	57.5	19.4	13.5	22.2	5.2	5.2	0	23	13.9	17.5	4	4	13.1	9.9	9.9	9.9	34.1	24.2	32.1	13.9	12.7	4	18.3	8.3	25.4	0	0	0	0	0	0	36160000	538770000	1444800000	2008200000	2552600000	15838000	7741400	433650000	1935900	1757900	0
G3XAC1;Q86YZ4;Q9BXS9-5;Q9BXS9-7;Q9BXS9-4;Q9BXS9-2;Q9BXS9-3;Q9BXS9	G3XAC1;Q86YZ4;Q9BXS9-5;Q9BXS9-7;Q9BXS9-4;Q9BXS9-2;Q9BXS9-3;Q9BXS9	1;1;1;1;1;1;1;1	2.8	0	2.8	0	0	0	0	0	0	0	0	0	0	0	0	0	0	0	0	0	0	0	0	0	0	0	0	0	0	0	0	0	0	0	0	0	0	18446000	0	0	0	0	0	0	0	0	0
G3XAF7;O75363;O75363-2;H0Y542;H7C1E7	G3XAF7;O75363;O75363-2;H0Y542;H7C1E7	6;6;6;4;3	22.9	0	3.6	3.6	0	0	13.2	10.7	10.7	0	0	0	6.9	13.8	10.7	10.7	7.1	10.7	10.7	10.7	9.9	20.4	20.4	19.4	10.7	10.7	4.2	13.4	9.9	9.9	0	0	0	0	0	0	0	6585200	548020	0	0	10981000	14781000	52341000	0	0	0
G3XAG1;Q96ME7-2;Q96ME7-3;Q96ME7	G3XAG1;Q96ME7-2;Q96ME7-3;Q96ME7	3;3;3;3	7.8	0	7.8	0	0	2.8	0	0	0	0	0	0	0	0	0	0	0	0	0	0	0	0	0	0	0	0	0	0	0	0	0	0	0	0	0	0	0	45526000	0	0	620020	0	0	0	0	0	0
G3XAI2;P07942;E7EPA6;E9PCS6;C9J296	G3XAI2;P07942	58;58;25;1;1	41.9	2.4	26	40.7	38.6	35.1	0	0	0	0	0	1.1	0	0	0	0	0	0	0	0	0	0	0	0	0	0	0	0	0	0	0	0	0	0	0	0	3992800	1128600000	3474000000	1823700000	1297600000	0	0	0	0	0	0
G3XAK1;P26927;H7C0F8	G3XAK1;P26927	7;7;2	10.8	0	0	0	0	0	0	0	0	0	0	0	1.4	0	1.4	0	0	0	0	0	0	1.1	0	1.4	0	0	0	0	0	0	1.7	2.8	0	0	0	0	0	0	0	0	0	0	0	0	0	0	0
G3XAL2;Q15910;Q15910-2;E9PDH6;Q15910-3	G3XAL2;Q15910;Q15910-2;E9PDH6;Q15910-3	2;2;2;1;1	9.6	0	9.6	0	0	0	0	0	0	0	0	0	0	0	0	0	0	0	0	0	0	0	0	0	0	0	0	0	0	0	0	0	0	0	0	0	0	50516000	0	0	0	0	0	0	0	0	0
G3XAN4;Q15629-2;Q15629	G3XAN4;Q15629-2;Q15629	4;4;4	13.9	0	13.9	0	3.8	0	0	0	0	0	0	0	0	0	0	0	0	0	0	0	0	0	0	0	0	0	0	0	0	0	0	0	0	0	0	0	0	378650000	0	1473700	0	0	0	0	0	0	0
G3XAN8;Q9Y5J9	G3XAN8;Q9Y5J9	2;2	22.4	0	22.4	11.2	11.2	0	0	0	0	0	0	0	0	0	0	0	0	0	0	0	0	0	0	0	0	0	0	0	0	0	0	0	0	0	0	0	0	61959000	2756400	4001700	0	0	0	0	0	0	0
G3XAP6;P49747;P49747-2;CON__ENSEMBL:ENSBTAP00000006074	G3XAP6;P49747;P49747-2	18;18;16;7	34.9	3.9	0	0	1.2	0	0	0	0	26.4	21.7	31.5	24.9	23.1	20.7	0	0	0	0	0	0	0	0	1.4	0	0	1.4	9.8	5.4	5.4	17.7	20.3	17.4	0	0	0	31817000	0	0	3016700	0	0	0	0	292510000	233540000	1148900000
G5E971;P45452;Q7Z5M0	G5E971;P45452;Q7Z5M0	11;11;9	32.3	0	0	32.3	0	0	0	0	0	0	0	0	0	0	0	0	0	0	0	0	0	0	0	0	0	0	0	0	0	0	0	0	0	0	0	0	0	0	152790000	0	0	0	0	0	0	0	0
G5E9D5;Q9BQ52;Q9BQ52-4;E7ES68;Q9BQ52-2;Q9BQ52-3;V9GYS7;H7C2I4;J3QRS2;V9GYU5;J3QL08;J3QLK4;V9GZ72	G5E9D5;Q9BQ52;Q9BQ52-4;E7ES68;Q9BQ52-2;Q9BQ52-3	13;13;12;10;9;7;5;5;2;2;2;2;1	26.8	0	25.9	7.8	3.7	9.7	0	0	0	0	0	0	0.9	0.9	0.9	0	0	0	0	0	0	0.9	0.9	0.9	0	0	0.9	0.9	0.9	0.9	0	0	0	0	0	0	0	359640000	19215000	5836100	6830500	0	0	0	0	0	0
G5E9W7;G5E9V5;P82650;H7C5L9;H7C5F2;H7C5H3;P82650-2;C9J5D8	G5E9W7;G5E9V5;P82650	12;12;12;5;5;5;5;1	48	0	48	0	3.4	3.4	0	0	0	0	0	0	0	0	0	0	0	0	0	0	0	0	0	0	0	0	0	0	0	0	0	0	0	0	0	0	0	984070000	0	19349000	154510000	0	0	0	0	0	0
G5E9W9;Q9NUV9;C9IZQ3	G5E9W9;Q9NUV9;C9IZQ3	2;2;1	10.5	0	0	10.5	0	0	0	0	0	0	0	0	0	0	0	0	0	0	0	0	0	0	0	0	0	0	0	0	0	0	0	0	0	0	0	0	0	0	22442000	0	0	0	0	0	0	0	0
G5E9Z2;Q96KA5-2;Q96KA5	G5E9Z2;Q96KA5-2;Q96KA5	6;6;6	23.3	0	23.3	0	0	0	0	0	0	0	0	0	0	0	0	0	0	0	0	0	0	0	0	0	0	0	0	0	0	0	0	0	0	0	0	0	0	700090000	0	0	0	0	0	0	0	0	0
G5EA06;Q92552;Q92552-2;D6RH20;D6RJC7;E5RJ73	G5EA06;Q92552;Q92552-2;D6RH20	15;15;15;14;7;3	46.4	2.5	46.4	0	3.1	8.1	0	0	0	0	0	0	0	0	0	0	0	0	0	0	0	0	0	0	0	0	0	0	0	0	0	0	0	0	0	0	1305000	1179000000	0	799640	1773600	0	0	0	0	0	0
G5EA30;Q92879-5;Q92879-2;Q92879-3;Q92879-6;Q92879;Q92879-4;E9PQK4;E9PSH0;E9PKU1;F5H4Y5;F5H0D8;E9PKA1;V9GYD9;Q5VZZ6;E9PC62;O95319-5;O95319-2;O95319;O95319-4;O95319-3	G5EA30;Q92879-5;Q92879-2;Q92879-3;Q92879-6;Q92879;Q92879-4;E9PQK4;E9PSH0;E9PKU1	9;9;9;9;9;9;9;5;5;5;3;3;2;1;1;1;1;1;1;1;1	18.9	0	18.9	8	3.1	3.1	0	0	0	0	0	0	0	0	0	0	0	0	0	0	0	0	0	0	0	0	0	0	0	0	0	0	0	0	0	0	0	530720000	13729000	1556700	217540	0	0	0	0	0	0
G5EA31;P53992;P53992-2	G5EA31;P53992	19;19;7	25.7	0.8	16	19.9	23	22.6	0	0	1.7	0	0	0	3.6	3.2	7.1	0	0	0	1.2	0	0	5.9	5.1	4.7	0	1.7	1.7	5.1	3.3	3.2	0	0	0	0	0	0	1067700	508870000	260230000	384480000	237110000	0	0	30974000	0	0	0
G5EA48;Q7Z6B7-2;Q7Z6B7;A0A075B7C8;A0A075B743;A0A075B7B5;B7ZM87;A2RUF3;P0DMP2;P0DJJ0;O75044	G5EA48;Q7Z6B7-2;Q7Z6B7;A0A075B7C8;A0A075B743;A0A075B7B5;B7ZM87;A2RUF3;P0DMP2;P0DJJ0;O75044	2;2;2;1;1;1;1;1;1;1;1	2.5	0	1.2	1.4	1.4	1.4	0	0	0	0	0	0	0	0	0	0	0	0	0	0	0	0	0	0	0	0	0	0	0	0	0	0	0	0	0	0	0	3108300	12018000	5450200	16485000	0	0	0	0	0	0
G8JLD5;O00429-4;O00429-5;O00429-3;O00429-2;O00429;O00429-8;O00429-6;O00429-7;F8VZ52;B4DPZ9;B4DDQ3;F8W1W3;F8VUJ9;F8VR28;F8VYL3;H0YHY4;H0YI79	G8JLD5;O00429-4;O00429-5;O00429-3;O00429-2;O00429;O00429-8;O00429-6;O00429-7	20;20;20;20;20;20;20;20;12;7;6;6;5;5;4;4;2;1	42.7	1.4	25.1	30.3	34.6	28.5	0	0	0	0	0	0	6.9	6.9	6.9	0	0	0	0	0	0	8.3	12.6	9.7	0	0	0	8.3	2.9	4.4	0	0	0	0	0	0	786950	172550000	217070000	220260000	220090000	0	0	0	0	0	0
G8JLE9	G8JLE9	10	22	0	17.9	7.3	11.7	11.7	0	0	0	0	0	0	0	0	0	0	0	0	0	0	0	0	0	0	0	0	0	0	0	0	0	0	0	0	0	0	0	2020400	0	0	0	0	0	0	0	0	0
G8JLK1;Q9NZ43;M0QZE0;M0QYT5;Q9NZ43-3;Q9NZ43-2	G8JLK1;Q9NZ43;M0QZE0;M0QYT5;Q9NZ43-3;Q9NZ43-2	3;3;2;2;2;2	13.7	0	13.7	0	4.3	0	0	0	0	0	0	0	0	0	0	0	0	0	0	0	0	0	0	0	0	0	0	0	0	0	0	0	0	0	0	0	0	51573000	0	4516400	0	0	0	0	0	0	0
G8JLL2;Q9UMR5-2;Q9UMR5;Q9UMR5-3	G8JLL2;Q9UMR5-2;Q9UMR5;Q9UMR5-3	2;2;2;2	17.8	0	7.8	17.8	10	17.8	0	0	0	0	0	0	0	0	0	0	0	0	0	0	0	0	0	0	0	0	0	0	0	0	0	0	0	0	0	0	0	0	19786000	9900600	14220000	0	0	0	0	0	0
H0Y2Q1;Q96FX7	H0Y2Q1;Q96FX7	2;2	25.1	0	8.9	0	0	0	0	0	0	0	0	0	0	0	0	0	0	0	0	0	0	16.2	0	0	0	0	0	0	0	0	0	0	0	0	0	0	0	14405000	0	0	0	0	0	0	0	0	0
H0Y2S1;O43824	H0Y2S1;O43824	3;3	8.5	0	8.5	0	0	0	0	0	0	0	0	0	0	0	0	0	0	0	0	0	0	0	0	0	0	0	0	0	0	0	0	0	0	0	0	0	0	32388000	0	0	0	0	0	0	0	0	0
H0Y2S9;H0Y7E2;H7C3G6;J3QRL2;K7EL39	H0Y2S9;H0Y7E2	15;12;7;4;2	11.8	0	8.5	6.2	1.8	1.7	0	0	0	0	0	0	0	0	0	0	0	0	0.6	0	0	0	0	0	0	0	0.6	0	0	0	0	0	0	0	0	0	0	20104000	0	0	0	0	0	0	0	0	0
H0Y2Y8;Q15942;B4DQX7;H7C3D3;C9JJK5;C9IZ41	H0Y2Y8;Q15942;B4DQX7	12;12;10;5;3;2	36.9	0	25.6	30.7	16.1	25.6	0	0	0	0	0	0	0	2.8	0	0	0	0	0	0	0	0	0	0	0	0	0	0	0	0	0	0	0	0	0	0	0	177360000	229050000	38521000	47962000	0	0	0	0	0	0
H0Y360;Q01433-3;Q01433-5;Q01433-2;Q01433-4;Q01433;H0YF16	H0Y360;Q01433-3;Q01433-5;Q01433-2;Q01433-4;Q01433	6;6;6;6;6;6;1	7.2	0	0	0	1.5	2.4	0	0	0.8	0	0	0	0.8	0.8	0.8	0	0	0	0	0	0	2.2	2.2	3.3	0	0	0	0	0	0	0	0	0	0	0	0	0	0	0	6449600	7164400	0	0	3845400	0	0	0
H0Y362;Q8NEW0	H0Y362;Q8NEW0	2;2	28.7	0	28.7	11.5	0	0	0	0	0	0	0	0	11.5	11.5	0	0	0	0	0	11.5	11.5	0	0	0	0	0	0	0	0	0	0	0	0	0	0	0	0	417800000	831870	0	0	0	0	0	0	0	0
H0Y5Z6;J3KQ16;S4R2X4;H0Y382;Q5SVK0;Q5SVK5;H0Y379;Q5SVJ7;Q5SVJ9;Q5SVK3;Q5SVJ8;Q12791-5;Q12791-4;Q12791-2;Q12791;Q12791-7;Q12791-3;H0Y606;H0Y406	H0Y5Z6;J3KQ16;S4R2X4;H0Y382;Q5SVK0;Q5SVK5;H0Y379;Q5SVJ7;Q5SVJ9;Q5SVK3;Q5SVJ8;Q12791-5;Q12791-4;Q12791-2;Q12791;Q12791-7;Q12791-3	3;3;3;3;3;3;3;3;3;3;3;3;3;3;3;3;3;1;1	6.1	0	6.1	0	0	2.3	0	0	0	0	0	0	0	0	0	0	0	0	0	0	0	0	0	0	0	0	0	0	0	0	0	0	0	0	0	0	0	12888000	0	0	1047200	0	0	0	0	0	0
H0Y3N9;Q9UPP1-5;Q9UPP1-2;Q9UPP1;H0Y589;Q9UPP1-4;Q9UPP1-3	H0Y3N9;Q9UPP1-5;Q9UPP1-2;Q9UPP1;H0Y589;Q9UPP1-4;Q9UPP1-3	4;4;4;4;3;3;3	5.7	0	4.7	0.9	0	0	0	0	0	0	0	0	0	0	0	0	0	0	0	0	0	0	0	0	0	0	0	0	0	0	0	0	0	0	0	0	0	6582600	15570000	0	0	0	0	0	0	0	0
H0Y3V4	H0Y3V4	8	68.7	13.2	46.7	55.5	68.7	68.7	0	0	5.5	0	0	0	12.1	0	0	0	0	0	0	0	0	12.1	20.9	20.9	0	0	0	0	12.1	0	0	0	0	0	0	0	0	6514500	0	8720500	4274100	0	0	0	0	0	0
H0Y473;O75354-2;O75354-3;O75354;H0Y3D0;Q5QPJ3;Q5QPJ6;H0Y6Q1;Q5QPI9;H0Y5X0;Q5QPI7;Q5QPJ4	H0Y473;O75354-2;O75354-3;O75354;H0Y3D0;Q5QPJ3;Q5QPJ6;H0Y6Q1;Q5QPI9	5;5;5;5;4;4;3;3;3;2;2;1	23.9	0	21	5.4	23.9	16.2	0	0	0	0	0	0	0	0	0	0	0	0	0	0	0	0	0	0	0	0	0	0	0	0	0	0	0	0	0	0	0	67420000	1594400	43478000	22787000	0	0	0	0	0	0
H0Y488;O14497-3;O14497;O14497-2	H0Y488;O14497-3;O14497;O14497-2	5;5;5;4	7.1	0	7.1	1.6	0	1.6	0	0	0	0	0	0	0	0	0	0	0	0	0	0	0	0	0	0	0	0	0	0	0	0	0	0	0	0	0	0	0	91244000	2589300	0	1965700	0	0	0	0	0	0
H0Y4G9;Q99836-5;Q99836;Q99836-6;Q99836-4;Q99836-3;Q99836-2	H0Y4G9;Q99836-5;Q99836;Q99836-6;Q99836-4;Q99836-3;Q99836-2	3;3;3;3;2;2;2	12	0	8.5	5.7	3.5	3.5	0	0	0	0	0	0	0	0	0	0	0	0	0	0	0	0	0	0	0	0	0	0	0	0	0	0	0	0	0	0	0	5062300	14388000	788780	1023100	0	0	0	0	0	0
H0Y4R1;P12268;E7ETK5;C9K0R9;C9J381;P20839-2;P20839-4;P20839;P20839-3;P20839-7;P20839-5;P20839-6	H0Y4R1;P12268;E7ETK5	14;14;7;1;1;1;1;1;1;1;1;1	37	2.6	37	29.1	28.3	30.4	4.9	0	0	0	0	0	6.4	6.4	0	2.6	0	0	2.6	0	0	10.2	10.2	10.2	2.6	2.6	0	0	0	2.6	0	0	0	0	2.3	2.3	2130900	592020000	92682000	178870000	172790000	9927200	0	0	0	0	0
H0Y4T6;J3KMW3;H0Y8P6;H0Y610;Q9Y237;Q9Y237-3;Q9Y237-2	H0Y4T6;J3KMW3;H0Y8P6;H0Y610;Q9Y237;Q9Y237-3;Q9Y237-2	1;1;1;1;1;1;1	13.2	0	13.2	13.2	13.2	13.2	0	0	0	0	0	0	0	0	0	0	0	0	0	0	0	0	0	0	0	0	0	0	0	0	0	0	0	0	0	0	0	4812300	42764000	58045000	45868000	0	0	0	0	0	0
H0Y501;H7C1M5;Q9H147;F2Z2A4	H0Y501;H7C1M5;Q9H147;F2Z2A4	2;2;2;1	28	0	28	0	11.3	0	0	0	0	0	0	0	0	0	0	0	0	0	0	0	0	0	0	0	0	0	0	0	0	0	0	0	0	0	0	0	0	44545000	0	538690	0	0	0	0	0	0	0
H0Y517;H7C1U3;Q5T0F9-3;Q5T0F9-2;Q5T0F9;Q5T0F9-4	H0Y517;H7C1U3;Q5T0F9-3;Q5T0F9-2;Q5T0F9;Q5T0F9-4	2;2;2;2;2;1	4.8	0	0	1.6	3.2	0	0	0	0	0	0	0	0	0	0	0	0	0	0	0	0	0	0	0	0	0	0	0	0	0	0	0	0	0	0	0	0	0	861330000	3294400	0	0	0	0	0	0	0
H0Y552;J3KN75;Q0IIM8	H0Y552;J3KN75;Q0IIM8	3;3;3	16.1	0	0	0	0	0	0	0	0	0	0	0	0	0	0	0	0	0	0	0	0	0	0	0	0	0	0	0	4.1	4.1	0	0	0	0	0	0	0	0	0	0	0	0	0	0	0	0	0
H0Y564;Q9H1A4	H0Y564;Q9H1A4	2;2	2.2	0	2.2	1	0	2.2	0	0	0	0	0	0	1	1	0	0	0	0	0	0	0	1	1	0	0	0	0	0	0	0	0	0	0	0	0	0	0	40347000	6283500	0	2305400	0	0	0	0	0	0
H0Y5B4;H7BZ11;J3KQN4;Q969Q0;P83881;R4GN19;H7BY91;H0Y3V9	H0Y5B4;H7BZ11;J3KQN4;Q969Q0;P83881	3;3;3;3;3;1;1;1	26.8	0	26.8	8	15.2	15.2	8	8	8	0	0	0	0	0	0	8	8	8	8	8	0	8	0	0	0	0	0	0	0	0	0	0	0	0	0	0	0	588910000	16274000	10406000	53176000	8858800	4716200	19149000	0	0	0
H0Y5K5;Q9Y282;Q9Y282-3;H0Y621;Q9Y282-2;H0Y802;H0Y6Z0;A6PVJ2	H0Y5K5;Q9Y282;Q9Y282-3;H0Y621;Q9Y282-2	8;8;8;7;6;2;2;1	25.4	2.8	25.4	2	0	0	0	0	0	0	0	0	0	0	0	0	0	0	0	0	0	0	0	0	0	0	0	0	0	0	0	0	0	0	0	0	1501100	532240000	383180	0	0	0	0	0	0	0	0
H0Y5P1;Q5T3T9;Q6UY11;Q6UY11-2	H0Y5P1;Q5T3T9;Q6UY11	3;3;3;1	11.4	0	0	4.2	11.4	7.3	0	0	0	0	0	0	0	0	0	0	0	0	0	0	0	0	0	0	0	0	0	0	0	0	0	0	0	0	0	0	0	0	1233600	54581000	9110800	0	0	0	0	0	0
H0Y6I0;Q13439-3;Q13439-4;Q13439;Q13439-5;A0A087WTW2;E7EVX2;C9JHJ5	H0Y6I0;Q13439-3;Q13439-4;Q13439;Q13439-5	10;10;10;10;10;2;2;2	6.2	0	2.1	1.3	0.9	0	0	0	0	0	0	0	0	0.6	0	1.1	0	0	0	0	0	0.5	0.5	0.5	0	0	0	0	0	0	0	0	0	0	0	0	0	30224000	255980000	14850000	0	0	0	0	0	0	0
H0Y6I6;Q96ME1-2;Q96ME1-4;Q96ME1;Q96ME1-3	H0Y6I6;Q96ME1-2;Q96ME1-4;Q96ME1;Q96ME1-3	5;5;5;5;3	12	2.2	1.8	7.3	8	8	0	0	0	0	0	0	0	0	0	0	0	0	0	0	0	0	0	0	0	0	0	0	0	0	0	0	0	0	0	0	641640	13333000	12861000	16995000	5774100	0	0	0	0	0	0
H0Y714;Q96G21;E7ENR5;B9A008;B8ZZ47;F8WCN0	H0Y714;Q96G21;E7ENR5;B9A008;B8ZZ47	7;7;6;5;5;1	23.9	0	23.9	0	0	0	0	0	0	0	0	0	0	0	0	0	0	0	0	0	0	0	0	0	0	0	0	0	0	0	0	0	0	0	0	0	0	323430000	0	0	0	0	0	0	0	0	0
H0Y755;M9MML0;P08637;C9JC71	H0Y755;M9MML0;P08637	5;5;5;2	15.1	7	0	0	0	0	0	0	0	0	0	0	0	0	0	0	0	0	0	0	0	4.1	0	0	0	0	0	0	4.1	4.1	4.1	4.4	0	0	0	0	31768000	0	0	0	0	0	0	0	0	0	0
H0Y7A7;P62158;E7ETZ0;E7EMB3;Q96HY3;G3V361;M0QZ52;F8WBR5;G3V226;G3V479;P27482;C9J7T9;P02585	H0Y7A7;P62158;E7ETZ0;E7EMB3;Q96HY3;G3V361	11;11;10;10;7;6;5;4;4;4;2;1;1	48.1	34.2	48.1	48.1	48.1	48.1	36.4	36.4	36.4	16	17.6	24.6	41.2	43.3	48.1	36.4	35.3	36.4	48.1	35.3	35.3	43.3	43.3	48.1	36.4	33.2	25.7	43.3	44.9	48.1	16	17.6	17.6	7	0	10.7	898130000	5075700000	4150500000	7403900000	8418100000	345510000	252140000	2037500000	100590000	42217000	439250000
H0Y860;Q9P246;Q9P246-2;H7C5A5;Q9P246-3;H7C5K2;R4GN82;R4GMP0;H7C5C6	H0Y860;Q9P246;Q9P246-2;H7C5A5;Q9P246-3;H7C5K2	4;4;4;3;3;2;1;1;1	8.4	0	8.4	0	2.1	0	0	0	0	0	0	0	0	0	0	0	0	0	0	0	0	0	0	0	0	0	0	0	0	0	0	0	0	0	0	0	0	53922000	0	0	0	0	0	0	0	0	0
H0Y886;O43674;E7EWP0;O43674-2;H7C568;A0A087WYD0	H0Y886;O43674;E7EWP0;O43674-2	6;6;5;5;1;1	25.2	3.9	25.2	0	0	0	0	0	0	0	0	0	0	0	0	0	0	0	0	0	0	0	0	0	0	0	0	0	0	0	0	0	0	0	0	0	3711800	285700000	0	0	0	0	0	0	0	0	0
H0Y8B3;Q96HN2-4;Q96HN2-3;Q96HN2-2;Q96HN2;C9K0S0	H0Y8B3;Q96HN2-4;Q96HN2-3;Q96HN2-2;Q96HN2	10;10;10;10;10;1	24.3	4.2	6.6	6.6	5	2.7	6.2	6.2	8.5	0	0	0	15.4	13.9	13.5	5	2.7	7.3	0	2.3	1.5	24.3	24.3	24.3	1.5	9.7	0	11.8	7.3	5.8	0	0	2.3	0	0	0	3875500	117920000	24266000	30354000	20032000	10440000	5113300	52233000	0	0	0
H0Y8D1	H0Y8D1	10	81.7	57.7	14.1	32.4	21.1	21.1	71.8	71.8	76.1	54.9	55.6	54.9	58.5	58.5	60.6	77.5	71.8	76.1	81.7	74.6	71.8	61.3	64.1	69	77.5	69	78.9	69.7	69.7	60.6	77.5	74.6	57.7	14.1	25.4	14.1	0	0	0	0	0	25554000	17706000	231770000	0	0	0
H0Y8R3;Q06330-3;Q06330-2;Q06330-5;Q06330-4;Q06330-6;Q06330-7;Q06330	H0Y8R3;Q06330-3;Q06330-2;Q06330-5;Q06330-4;Q06330-6;Q06330-7;Q06330	1;1;1;1;1;1;1;1	8.1	0	8.1	0	0	0	0	0	0	0	0	0	0	0	0	0	0	0	0	0	0	0	0	0	0	0	0	0	0	0	0	0	0	0	0	0	0	23416000	0	0	0	0	0	0	0	0	0
H0Y8R8;H0Y8Y6;H0Y9K2;Q13535-2;Q13535-3;Q13535	H0Y8R8;H0Y8Y6;H0Y9K2;Q13535-2;Q13535-3;Q13535	1;1;1;1;1;1	33.3	0	33.3	0	33.3	0	0	0	0	0	0	0	0	0	0	0	0	0	0	0	0	0	0	0	0	0	0	0	0	0	0	0	0	0	0	0	0	7491200	0	1228600	0	0	0	0	0	0	0
H0Y8X4;O43598;O43598-2	H0Y8X4;O43598;O43598-2	5;5;3	38.3	0	13.6	16.9	20.6	23.9	0	0	0	0	0	0	35	20.6	27.6	0	0	0	0	0	0	13.6	27.6	27.6	0	0	0	27.6	14.4	27.6	0	0	0	7	0	0	0	1577200	17194000	19786000	32234000	0	0	0	0	0	0
H0Y997;Q96J42-2;Q96J42;H0Y928	H0Y997;Q96J42-2;Q96J42;H0Y928	6;6;6;4	24.1	0	24.1	0	0	0	0	0	0	0	0	0	0	0	0	0	0	0	0	0	0	0	0	0	0	0	0	0	0	0	0	0	0	0	0	0	0	180480000	0	0	0	0	0	0	0	0	0
H0YA05;Q8WX93-7;Q8WX93-4;Q8WX93-8;Q8WX93-3;Q8WX93-2;Q8WX93-9;Q8WX93-5;Q8WX93	H0YA05;Q8WX93-7;Q8WX93-4;Q8WX93-8;Q8WX93-3;Q8WX93-2;Q8WX93-9;Q8WX93-5;Q8WX93	1;1;1;1;1;1;1;1;1	8.1	0	0	8.1	0	0	0	0	0	0	0	0	8.1	8.1	0	0	0	0	0	0	0	0	0	0	0	0	0	8.1	8.1	8.1	0	0	0	0	0	0	0	0	7618300	0	0	0	0	0	0	0	0
H0YAC1;P03952;E9PBC5;C9J075;C9IYG8;C9JCT1	H0YAC1;P03952;E9PBC5	16;16;11;2;1;1	27.6	7.9	0	0	0	0	3.5	1.6	0	3.1	5.4	3.1	8.7	12.2	10.3	0	1.6	1.6	0	0	3.6	12.1	13.8	19.5	0	1.6	0	13.8	10.9	11.5	11.7	20.1	10.1	0	0	0	49279000	0	0	0	0	2463200	445780	0	10222000	4515700	63898000
H0YAH3;H0YAK0	H0YAH3;H0YAK0	15;8	38.8	11.7	36.6	22.2	32.4	31.9	10.8	10.8	7.9	0	0	0	2.9	7.3	7.3	7.3	7.3	10.8	4.4	4.4	14.3	7.3	7.3	12.3	4.4	7.3	0	7.3	4.4	15.9	0	0	4.4	0	0	0	0	4515000	0	0	0	0	0	0	0	0	0
H0YB84;Q9UQ53-2;Q9UQ53;Q9UQ53-3;H0YB89;H0YC13;E5RFS3;H0YB63;H0YC79;H0YC11	H0YB84;Q9UQ53-2;Q9UQ53;Q9UQ53-3;H0YB89;H0YC13	3;3;3;3;2;2;1;1;1;1	16.4	0	11.5	9.1	9.1	9.1	0	0	0	0	0	0	0	0	0	0	0	0	0	0	0	0	0	0	0	0	0	0	0	0	0	0	0	0	0	0	0	40138000	24118000	19337000	26918000	0	0	0	0	0	0
H0YCV3;Q8TEY7-3;Q8TEY7-2;Q8TEY7;H0YD08	H0YCV3;Q8TEY7-3;Q8TEY7-2;Q8TEY7;H0YD08	2;2;2;2;1	9.2	4.8	9.2	0	0	0	0	0	0	0	0	0	0	0	0	0	0	0	0	0	0	0	0	0	0	0	0	0	0	0	0	0	0	0	0	0	540170	25980000	0	0	0	0	0	0	0	0	0
H0YDF9	H0YDF9	1	5	0	5	0	0	0	0	0	0	0	0	0	0	0	0	0	0	0	0	0	0	0	0	0	0	0	0	0	0	0	0	0	0	0	0	0	0	1276500	0	0	0	0	0	0	0	0	0
H0YDP6;H0YEL0;O14893-3;O14893	H0YDP6;H0YEL0;O14893-3;O14893	1;1;1;1	16.7	0	16.7	0	0	0	0	0	0	0	0	0	0	0	0	0	0	0	0	0	0	0	0	0	0	0	0	0	0	0	0	0	0	0	0	0	0	22206000	0	0	0	0	0	0	0	0	0
H0YDP8;P19474-2;P19474	H0YDP8;P19474-2;P19474	1;1;1	15.6	0	15.6	15.6	0	15.6	15.6	0	0	0	0	0	0	0	0	0	0	0	0	0	0	0	0	15.6	0	0	0	0	0	0	0	0	0	0	0	0	0	7427800	3035800	0	1534600	2190300	0	0	0	0	0
H0YDU8;P53041;A8MU39	H0YDU8;P53041;A8MU39	8;8;5	21.6	2.1	6	21.6	17.9	17.9	2.1	2.1	2.1	0	0	0	8.7	4.5	2.7	0	0	0	0	0	0	7.2	11.1	13.8	0	0	0	2.1	2.1	2.1	0	0	3.9	0	0	0	3134100	21890000	186510000	108230000	59360000	3449900	2333400	14551000	0	0	0
H0YE25;H0YF25;Q8NB37;Q8NB37-2;H0YER3;E9PQD8;E9PLI5;Q8NB37-3	H0YE25;H0YF25;Q8NB37;Q8NB37-2;H0YER3;E9PQD8;E9PLI5;Q8NB37-3	2;2;2;2;1;1;1;1	23.6	0	6.9	6.9	6.9	23.6	0	0	0	0	0	0	0	0	0	0	0	0	0	0	0	0	0	0	0	0	0	0	0	0	0	0	0	0	0	0	0	4100400	944370	5023200	8264000	0	0	0	0	0	0
J3KP52;H0YEJ9;H0YE88;P28347-2;P28347;H0YGS2;H0YG62;Q53GI4;Q15561-3;Q15561;Q15562;Q15562-2;Q15562-4;E9PKB7	J3KP52;H0YEJ9;H0YE88;P28347-2;P28347;H0YGS2;H0YG62;Q53GI4;Q15561-3;Q15561;Q15562;Q15562-2;Q15562-4	3;3;3;3;3;2;2;2;2;2;2;2;2;1	5.5	0	5.5	0	0	0	0	0	0	0	0	0	0	0	0	0	0	0	0	0	0	0	0	0	0	0	0	0	0	0	0	0	0	0	0	0	0	38141000	0	0	0	0	0	0	0	0	0
H0YEF7;H0YEH1;H0YE97;H0YEY8;H0YD48	H0YEF7;H0YEH1;H0YE97;H0YEY8;H0YD48	7;7;5;5;5	41.4	0	41.4	6.6	7	3.3	0	0	0	0	0	0	0	0	0	0	0	0	0	0	0	0	0	0	0	0	0	0	0	0	0	0	0	0	0	0	0	124730000	0	0	0	0	0	0	0	0	0
H0YFA4;P52943;P52943-2;H0YHD8	H0YFA4;P52943;P52943-2;H0YHD8	6;6;6;4	53.6	0	34.9	8.3	34.9	34.9	0	0	0	0	0	0	29.2	20.8	34.9	0	0	0	0	0	0	29.2	29.2	49.5	0	9.9	0	29.2	34.9	12.5	0	0	0	0	0	0	0	131890000	4332400	132390000	103200000	0	0	0	0	0	0
H0YGV0;J3KNJ8;Q9NNZ3	H0YGV0;J3KNJ8;Q9NNZ3	2;1;1	11.4	0	0	0	4.2	4.2	0	0	0	0	0	0	7.2	7.2	0	0	0	0	0	0	0	7.2	0	0	0	0	0	0	0	0	0	0	0	0	0	0	0	0	0	24916000	123660000	0	0	0	0	0	0
H0YH87;V9GY86;Q99700-2;Q99700-4;Q99700;F8WB06;F8VQP2;Q24JQ7;F8VRK6;F8W0B5;F8WB05	H0YH87;V9GY86;Q99700-2;Q99700-4;Q99700;F8WB06;F8VQP2;Q24JQ7	3;3;3;3;3;2;2;2;1;1;1	8.4	0	8.4	0	1.9	1.9	0	0	0	0	0	0	0	0	0	0	0	0	0	0	0	0	0	0	0	0	0	0	0	0	0	0	0	0	0	0	0	28990000	0	670980	3049600	0	0	0	0	0	0
H0YHH7	H0YHH7	2	16.2	0	16.2	6.2	0	10	0	0	0	0	0	0	0	0	0	0	0	0	0	0	0	0	0	0	0	0	0	0	0	0	0	0	0	0	0	0	0	153270000	92248000	0	0	0	0	0	0	0	0
H0YI09;Q9H8H3;F8VQX6	H0YI09;Q9H8H3;F8VQX6	4;4;3	26.6	6.1	21.7	0	6.1	0	4.9	4.9	11.1	0	0	6.1	0	4.9	0	4.9	4.9	4.9	17.2	4.9	11.1	0	0	0	4.9	0	0	0	0	0	0	0	0	0	0	0	5931200	58773000	0	2236400	0	7314700	4557000	92458000	0	0	206420000
H0YIV9;O43716;P12074	H0YIV9;O43716	3;2;1	26.8	0	26.8	0	0	0	0	0	0	0	0	0	0	0	0	0	0	0	0	0	0	0	0	0	0	0	0	0	0	0	0	0	0	0	0	0	0	61946000	0	0	0	0	0	0	0	0	0
H0YJ34;Q96AC1-2;Q96AC1;Q96AC1-3;G3V3J0	H0YJ34;Q96AC1-2;Q96AC1;Q96AC1-3	5;5;5;5;1	10.6	0	6.9	10.6	5.2	6.7	0	0	0	0	0	0	0	0	3	0	0	0	0	0	0	3	0	3	0	0	0	3	0	3	0	0	0	0	0	0	0	16948000	30726000	10753000	29772000	0	0	0	0	0	0
H0YJ44;Q9NUW8-2;Q9NUW8	H0YJ44;Q9NUW8-2;Q9NUW8	1;1;1	6.8	0	6.8	6.8	0	6.8	0	0	0	0	0	0	0	0	0	0	0	0	0	0	0	0	0	0	0	0	0	0	0	0	0	0	0	0	0	0	0	3783700	3091300	0	741220	0	0	0	0	0	0
H0YJ75;Q13362-2;Q13362-3;Q13362;Q13362-4;Q13362-5;Q96B13;H0YJU0	H0YJ75;Q13362-2;Q13362-3;Q13362;Q13362-4;Q13362-5;Q96B13	5;5;5;5;5;5;3;2	11.6	0	8.1	2.2	2.2	5.6	0	0	2.2	0	0	0	0	0	0	0	0	0	0	0	0	2.2	0	2.2	0	0	0	2.2	0	0	0	0	0	0	0	0	0	4336700	0	0	0	0	0	0	0	0	0
H0YJE3;Q6ZU80-1;Q6ZU80;H0YIZ9;Q6ZU80-3	H0YJE3;Q6ZU80-1;Q6ZU80;H0YIZ9;Q6ZU80-3	2;2;2;1;1	3.7	0	0	0	0	0	0	3.7	3.7	0	0	0	0	0	0	0	0	0	0	0	0	0	0	1.2	0	0	0	0	0	0	0	2.5	0	0	0	0	0	0	0	0	0	0	21049000	104280000	0	0	0
H0YJH0;Q9H4B6	H0YJH0;Q9H4B6	1;1	8	0	8	0	0	0	0	0	0	0	0	0	0	0	0	0	0	0	0	0	0	0	0	0	0	0	0	0	0	0	0	0	0	0	0	0	0	8905100	0	0	0	0	0	0	0	0	0
H0YJP4;H0YJG9	H0YJP4;H0YJG9	5;4	28.9	0	22.2	13.9	0	0	0	0	0	6.7	6.7	6.7	0	0	0	0	0	0	0	0	0	0	0	0	0	0	0	0	0	0	0	0	0	0	0	0	0	0	0	0	0	0	0	0	171200000	93898000	718570000
H0YKD8;P46779;P46779-2;P46779-3;H0YMF4;P46779-4;P46779-5;H0YLP6	H0YKD8;P46779;P46779-2;P46779-3;H0YMF4;P46779-4;P46779-5;H0YLP6	6;6;6;6;5;5;5;4	31.8	0	25.3	0	12.4	17.6	6.5	0	12.9	0	0	0	6.5	6.5	6.5	0	6.5	0	0	0	6.5	6.5	6.5	6.5	0	0	0	6.5	6.5	0	0	0	0	0	0	0	0	1587200000	0	18526000	112330000	6560800	0	45792000	0	0	0
H0YL18;P61769;H0YLF3;F5H6I0	H0YL18;P61769;H0YLF3;F5H6I0	4;4;3;3	36.9	34.4	36.9	36.9	36.9	36.9	26.2	16.4	26.2	26.2	26.2	28.7	26.2	26.2	34.4	34.4	34.4	34.4	34.4	16.4	34.4	26.2	26.2	26.2	34.4	34.4	34.4	28.7	28.7	28.7	18	26.2	26.2	0	0	0	200980000	1761400000	77271000000	9489000000	8394100000	85820000	54111000	372420000	91479000	100790000	1649200000
H0YL22;Q9Y375;H0YNN4;H0YNB7	H0YL22;Q9Y375;H0YNN4;H0YNB7	3;3;2;2	18.8	0	18.8	0	0	0	0	0	0	0	0	0	0	0	0	0	0	0	0	0	0	0	0	0	0	0	0	0	0	0	0	0	0	0	0	0	0	77611000	0	0	0	0	0	0	0	0	0
H0YL33;H0YN28;H0YNA0;H0YN52;H0YLE2	H0YL33;H0YN28;H0YNA0;H0YN52	17;16;11;9;3	78.9	69	69.7	67.6	67.6	67.6	56.3	38	54.9	35.9	43.7	50	71.8	62.7	51.4	56.3	71.1	57	62	71.1	62	67.6	62	67.6	54.9	52.1	62.7	64.1	50	63.4	20.4	23.2	11.3	12.7	23.9	19.7	0	17979000	0	0	0	0	0	0	0	0	0
H0YN26;P39687;H7BZ09;O95626;O43423	H0YN26;P39687	12;12;2;2;2	65.5	28.2	58.2	61	65.5	65.5	0	0	0	9	0	0	36.2	28.2	27.7	0	0	6.2	0	0	0	49.7	55.9	57.6	0	0	6.2	27.1	28.8	33.3	0	0	0	0	0	0	75436000	372550000	1946400000	3416800000	3549000000	0	0	0	2734000	0	0
H0YN81;Q9GZS3;H0YMF9;H3BQA8;H0YL19;H0YM76;H0YLA1	H0YN81;Q9GZS3;H0YMF9;H3BQA8;H0YL19	4;4;3;2;2;1;1	29.3	0	29.3	12.2	29.3	0	0	0	0	0	0	0	5.4	0	15.3	0	0	0	0	0	0	15.3	9.9	15.3	0	0	0	9.9	9.9	0	0	0	0	0	0	0	0	88897000	10706000	7242000	0	0	0	0	0	0	0
H0YNE9;Q92930;H0YMN7;H0YLJ8;H0YL94;P59190-2;P59190	H0YNE9;Q92930;H0YMN7	6;6;4;2;2;1;1	31.4	5.9	23.4	13.3	9.6	9.6	10.1	10.1	5.9	5.9	5.9	5.9	10.1	16.5	10.1	10.1	10.1	5.9	5.9	10.1	10.1	5.9	12.2	12.2	5.9	5.9	5.9	16.5	5.9	5.9	0	0	5.9	0	0	0	0	101970000	0	0	0	0	0	0	0	0	0
H0YNG3;P67812-4;P67812;P67812-3;P67812-2;H0YNX5;H0YNA5;H0YKT4	H0YNG3;P67812-4;P67812;P67812-3;P67812-2;H0YNX5;H0YNA5	7;7;7;7;5;4;4;3	42.9	0	42.9	11.7	26.4	0	0	0	0	0	0	0	0	0	0	0	0	0	0	0	7.4	0	0	0	0	0	0	0	0	0	0	0	0	0	0	0	0	1324400000	903780	4577100	0	0	0	0	0	0	0
H0YNH6;Q9Y3B6	H0YNH6;Q9Y3B6	2;2	22.4	0	22.4	0	0	0	0	0	0	0	0	0	0	0	0	0	0	0	0	0	0	0	0	0	0	0	0	0	0	0	0	0	0	0	0	0	0	57460000	0	0	0	0	0	0	0	0	0
H0YNP1;O94923	H0YNP1;O94923	6;6	19.7	0	15.6	14.5	5.8	6.9	1.4	0	0	0	0	0	0	0	0	1.4	0	0	1.4	0	0	0	0	0	1.4	0	1.4	0	0	0	0	0	0	0	1.4	1.4	0	105040000	30262000	8175800	3389900	1284300	0	0	0	0	0
H0YNP9;Q8N4P3-2;Q8N4P3;H0YKT9	H0YNP9;Q8N4P3-2;Q8N4P3;H0YKT9	2;2;2;1	22.4	0	0	0	0	0	0	0	9.8	0	0	0	9.8	12.6	0	0	0	0	0	0	0	22.4	9.8	12.6	0	0	0	9.8	9.8	0	0	0	0	0	0	0	0	0	0	0	0	0	0	14292000	0	0	0
H3BLU2;Q13449;C9J5G3;F5H5G1	H3BLU2;Q13449;C9J5G3;F5H5G1	3;3;2;2	12.5	0	4.3	0	12.5	12.5	0	0	0	0	0	0	0	0	0	0	0	0	0	0	0	0	0	0	0	0	0	0	0	0	0	0	0	0	0	0	0	3153100	0	45640000	18241000	0	0	0	0	0	0
H3BLU7;O43488;H7C5H7	H3BLU7;O43488	9;9;2	40.8	17.8	27.4	29	40.8	24.2	27.7	24.2	24.2	0	0	0	34.7	34.7	14.3	11.8	20.4	18.2	7.3	4.8	13.4	31.2	25.2	38.2	14.6	21.7	10.8	18.2	18.2	21.7	0	0	0	0	0	6.1	53830000	131140000	95733000	115360000	40969000	23303000	8866800	101480000	0	0	0
H3BLZ8;Q92841;Q92841-1;Q92841-3;Q92841-2	H3BLZ8;Q92841;Q92841-1;Q92841-3;Q92841-2	32;32;30;30;29	49.2	6.3	49.2	37.5	31.9	30.5	1.8	1.8	0	0	0	0	6.8	3	2.9	1.8	0	0	0	0	0	3.4	5.5	4.5	0	0	0	6.8	5.2	3.1	0	0	0	0	0	0	5000500	8740500000	858730000	839170000	579850000	1765200	2067200	0	0	0	0
H3BM67;H3BUP2;H3BUN4;O60936-2;O60936-3;O60936;J3QLT7;H3BQJ5	H3BM67;H3BUP2;H3BUN4;O60936-2;O60936-3;O60936	4;4;4;4;4;2;1;1	51.8	0	13.7	51.8	38.1	38.1	0	0	0	0	0	0	0	0	0	0	0	0	0	0	0	18.7	18.7	0	0	0	0	0	0	0	0	0	0	0	0	0	0	8550100	43145000	17372000	15732000	0	0	0	0	0	0
H3BMD7;Q2QL34-2;Q2QL34	H3BMD7;Q2QL34-2;Q2QL34	1;1;1	19.5	0	19.5	0	0	0	0	0	0	0	0	0	0	0	0	0	0	0	0	0	0	0	0	0	0	0	0	0	0	0	0	0	0	0	0	0	0	2913400	0	0	0	0	0	0	0	0	0
H3BMF1;H3BUT5;Q8N9A8;Q8N9A8-2	H3BMF1;H3BUT5;Q8N9A8;Q8N9A8-2	1;1;1;1	12.5	0	12.5	0	0	0	0	0	0	0	0	0	0	0	0	0	0	0	0	0	0	0	0	0	0	0	0	0	0	0	0	0	0	0	0	0	0	39890000	0	0	0	0	0	0	0	0	0
H3BMF4;Q9H2V7-3;Q9H2V7-2;Q9H2V7;H3BR82;Q9H2V7-4;H3BPQ9;Q9H2V7-5;H3BP14;H3BT44;H3BPT8	H3BMF4;Q9H2V7-3;Q9H2V7-2;Q9H2V7;H3BR82;Q9H2V7-4;H3BPQ9;Q9H2V7-5	4;4;4;4;3;3;2;2;1;1;1	11.5	0	11.5	2.4	0	3	0	0	0	0	0	0	0	0	0	0	0	0	0	0	0	0	0	0	0	0	0	0	0	0	0	0	0	0	0	0	0	187110000	1482200	0	508750	0	0	0	0	0	0
H3BMM5;Q96AX1;F5H2X5	H3BMM5;Q96AX1;F5H2X5	3;3;2	11.9	0	11.9	9.5	6.3	3.9	0	0	0	0	0	0	0	0	3.9	0	0	0	0	0	0	3.9	3.9	3.9	0	0	0	0	0	0	0	0	0	0	0	0	0	33439000	17045000	11025000	10426000	0	0	0	0	0	0
H3BMN6;I3L2C4;H3BMM6;Q9UJY4	H3BMN6;I3L2C4;H3BMM6;Q9UJY4	1;1;1;1	52.5	0	52.5	0	0	52.5	0	0	0	0	0	0	0	0	0	0	0	0	0	0	0	0	0	0	0	0	0	0	0	0	0	0	0	0	0	0	0	9647300	0	0	2192900	0	0	0	0	0	0
H3BV80;H3BMM9;H3BTC0;Q15287-3;Q15287-2;Q15287;H3BPG5;H3BMS0	H3BV80;H3BMM9;H3BTC0;Q15287-3;Q15287-2;Q15287;H3BPG5;H3BMS0	4;4;4;4;4;4;3;3	20.9	0	20.9	4.3	3.8	13.7	0	0	0	0	0	0	0	0	0	0	0	0	0	0	0	0	0	0	0	0	0	0	0	0	0	0	0	0	0	0	0	926500000	755540	1232000	5090000	0	0	0	0	0	0
H3BMY1	H3BMY1	12	72.6	58.3	0	26.8	8.9	0	61.3	67.3	70.2	49.4	42.3	47	49.4	49.4	61.3	58.3	67.3	67.3	61.3	58.3	67.3	49.4	58.3	49.4	72.6	60.7	58.3	49.4	49.4	49.4	58.3	58.3	58.3	31.5	49.4	32.1	0	0	0	0	0	0	10302000	0	0	0	0
H3BN98;H3BPJ2;Q15041;F5GXP4;H3BTX6;H3BS91	H3BN98	7;3;3;2;1;1	35.4	9.3	35.4	3.4	16.5	13.1	13.1	5.9	13.1	0	0	0	9.3	13.1	13.1	0	0	5.9	0	0	3.4	13.1	13.1	13.1	3.8	5.9	0	5.9	7.2	13.1	0	0	0	0	0	0	12589000	2886700000	7855600	81152000	71806000	15176000	6045400	181860000	0	0	0
H3BND4;Q6P996-4;Q6P996-5;Q6P996;Q6P996-3;Q86XE2;Q6P996-2;J3KNK7;Q6P474;H3BNL6;H3BU11;H3BQ54	H3BND4;Q6P996-4;Q6P996-5;Q6P996;Q6P996-3	15;15;15;15;14;7;5;4;4;2;1;1	25.2	1.4	4.6	0	0	0	0	0	1.9	0	0	0	10.2	9.8	8.3	0	1.9	0	0	4.3	1.9	15.3	14.5	16	0	0	0	10.2	10.9	9.1	0	0	0	0	0	0	5099900	18839000	0	0	0	0	0	13107000	0	0	0
H3BNI4	H3BNI4	1	8.9	0	8.9	0	0	0	0	0	0	0	0	0	0	0	0	0	0	0	0	0	0	0	0	0	0	0	0	0	0	0	0	0	0	0	0	0	0	22248000	0	0	0	0	0	0	0	0	0
H3BNV1;P23434	H3BNV1;P23434	1;1	17.9	0	17.9	17.9	17.9	17.9	0	0	0	0	0	0	0	0	0	0	0	0	0	0	0	0	0	0	0	0	0	0	0	0	0	0	0	0	0	0	0	1316500	10074000	5983200	5893300	0	0	0	0	0	0
H3BP20;P06865;H3BS10;H3BTD4;H3BU85;P06865-2;A0A087WUJ7;H3BRP6;A0A087WTY2;H3BVH8;H3BT62;H3BQ04	H3BP20;P06865;H3BS10;H3BTD4	22;22;20;11;10;5;4;2;2;2;2;2	48.1	11.3	34.6	48	40.4	44.4	2	2	3.5	0	0	1.5	1.5	2.2	5	0	2	2	0	0	1.5	3.5	5	6.9	0	4.1	0	0	3.5	4.1	0	2	0	0	0	0	52584000	726370000	2282500000	2177500000	1718800000	2324000	2604300	33681000	0	0	23865000
H3BSZ3;H3BS11;H3BTN8;I3L1T0;H3BP28;Q99807-2;Q99807	H3BSZ3;H3BS11;H3BTN8;I3L1T0;H3BP28;Q99807-2;Q99807	1;1;1;1;1;1;1	10.7	0	10.7	0	0	0	0	0	0	0	0	0	0	0	0	0	0	0	0	0	0	0	0	0	0	0	0	0	0	0	0	0	0	0	0	0	0	34307000	0	0	0	0	0	0	0	0	0
H3BP71;O75150-3;O75150-4;O75150;H3BS50;Q5VTR2	H3BP71;O75150-3;O75150-4;O75150;H3BS50;Q5VTR2	2;2;2;2;1;1	2.6	1.1	1.5	0	0	0	0	0	0	0	0	0	0	1.1	1.1	0	0	0	0	0	0	1.1	0	1.1	0	0	1.1	1.1	1.1	1.1	0	0	0	0	1.1	1.1	829390000	6920800	0	0	0	0	0	0	0	0	0
H3BP77;O00142-5;O00142-2;O00142-3;O00142-4;O00142	H3BP77;O00142-5;O00142-2;O00142-3;O00142-4;O00142	1;1;1;1;1;1	2.5	0	0	2.5	0	0	0	0	0	0	0	0	0	0	0	0	0	0	0	0	0	0	0	0	0	0	0	0	0	0	0	0	0	0	0	0	0	0	14603000	0	0	0	0	0	0	0	0
H3BP92	H3BP92	8	62.8	59.9	0	32.8	10.9	0	59.9	59.9	59.9	46.7	46.7	43.8	46.7	59.9	46.7	59.9	59.9	59.9	59.9	59.9	59.9	46.7	46.7	46.7	62.8	62.8	59.9	46.7	46.7	46.7	59.9	46.7	46.7	24.8	59.9	14.6	37640000	0	0	0	0	89044000	71092000	253370000	0	0	0
H3BPE1;H3BQK9;Q9UPN3-3;Q9UPN3-2;Q9UPN3;Q9UPN3-4;H0Y390;Q9UPN3-5;E9PNZ4;E9PLY5;E9PLY0;H0YD69;H0Y314;H0Y6T5;H0Y4F5;H0Y7I1;E9PS75	H3BPE1;H3BQK9;Q9UPN3-3;Q9UPN3-2;Q9UPN3;Q9UPN3-4;H0Y390;Q9UPN3-5	56;56;55;55;55;54;43;40;16;15;9;6;5;3;3;2;1	10.4	0	5	5.9	5.4	4.4	0	0	0	0	0	0	0.2	0	0.2	0	0	0	0	0	0	0.2	0.2	0	0	0	0	0.2	0.2	0	0.2	0	0	0	0	0	0	331270000	276670000	145570000	102260000	0	0	0	0	0	0
H3BPE7;P35637-2;P35637	H3BPE7;P35637-2;P35637	9;9;9	15.9	0	15.9	14.2	15.7	15.7	0	0	0	0	0	0	2.7	2.7	2.7	0	0	0	0	0	0	2.7	2.7	2.7	0	0	0	2.7	2.7	2.7	0	0	0	0	0	0	0	5721200000	96965000	565410000	689900000	0	0	0	0	0	0
H3BPG1;I3L1J2;P33151-2;P33151	H3BPG1;I3L1J2;P33151-2;P33151	1;1;1;1	9.9	0	0	9.9	9.9	0	0	0	0	0	0	0	0	0	0	0	0	0	0	0	0	0	0	0	0	0	0	0	0	0	0	0	0	0	0	0	0	0	23685000	1701400	0	0	0	0	0	0	0
H3BPK3;Q16775-2;Q16775;H3BPQ4;H3BQW8;H3BV79;Q16775-3	H3BPK3;Q16775-2;Q16775;H3BPQ4;H3BQW8	7;7;7;6;4;1;1	46.9	6.3	9.6	37.7	25.1	13.8	0	4.6	3.3	0	0	0	11.7	18	9.6	0	0	0	6.7	0	0	16.3	22.6	25.9	6.3	0	0	18	13	25.9	0	0	0	0	0	0	5990300	20139000	64045000	98753000	116430000	0	1065800	0	0	0	0
H3BQQ2;Q86UK7-2;Q86UK7-3;Q86UK7;H3BR87;Q86UK7-4	H3BQQ2;Q86UK7-2;Q86UK7-3;Q86UK7;H3BR87;Q86UK7-4	2;2;2;2;1;1	3.8	0	3.8	0	0	0	0	0	0	0	0	0	0	0	0	0	0	0	0	0	0	0	0	0	0	0	0	0	0	0	0	0	0	0	0	0	0	10293000	0	0	0	0	0	0	0	0	0
H3BQQ9;B0QYN7;H3BPC4;H3BRD1	H3BQQ9;B0QYN7;H3BPC4	11;10;8;1	89.8	0	34.3	70.1	65	84.7	0	0	9.5	0	0	0	14.6	9.5	0	0	0	0	0	0	0	5.1	14.6	14.6	0	0	0	14.6	14.6	5.1	0	0	0	0	0	0	0	0	0	8079500	771830	0	0	0	0	0	0
H3BR35;P15170;P15170-2;P15170-3;Q8IYD1;H3BSV8	H3BR35;P15170;P15170-2;P15170-3;Q8IYD1	13;13;13;13;8;3	31.6	0	9.1	25.7	24.4	25.5	4	4	8.4	0	0	0	6.7	9.3	6.9	0	1.7	0	0	1.7	0	16.4	14.3	15.4	0	1.7	0	0	4	4.2	0	0	0	0	0	0	0	54758000	244300000	290530000	196040000	4541900	5436700	41542000	0	0	0
H3BUD2;H3BS05;H3BR94;Q9BTE1-3;Q9BTE1-2;Q9BTE1	H3BUD2;H3BS05;H3BR94;Q9BTE1-3;Q9BTE1-2;Q9BTE1	2;2;2;2;2;2	39.6	0	0	0	18.9	0	0	0	0	0	0	0	0	20.8	0	0	0	0	0	0	0	0	0	20.8	0	0	0	0	0	20.8	0	0	0	0	0	0	0	0	0	2545000	0	0	0	0	0	0	0
H3BR99	H3BR99	3	41.1	0	26.7	0	14.4	14.4	0	0	0	0	0	0	0	0	0	0	0	0	0	0	0	0	0	0	0	0	0	0	0	0	0	0	0	0	0	0	0	0	0	26972000	6006200	0	0	0	0	0	0
H3BRB3;Q14807-2;Q14807;H3BTH5;I3L306	H3BRB3;Q14807-2;Q14807;H3BTH5	9;9;9;6;1	22.6	0	22.6	0	0	1.6	0	0	0	0	0	0	0	0	0	0	0	0	0	0	0	0	0	0	0	0	0	0	0	0	0	0	0	0	0	0	0	224910000	0	0	183130	0	0	0	0	0	0
H3BRL3;O14562;H3BUM8	H3BRL3;O14562;H3BUM8	5;5;3	19.7	0	3.7	16	11.3	19.7	0	0	0	0	0	0	0	0	0	0	0	0	0	0	0	0	0	0	0	0	0	0	0	0	0	0	0	0	0	0	0	8831300	47411000	77085000	103200000	0	0	0	0	0	0
H3BRN4;P80404;H3BNQ7;H3BRJ1;H3BMJ9;H3BRT1;H3BPW8	H3BRN4;P80404;H3BNQ7	12;12;11;1;1;1;1	29.3	7	12.2	9.7	0	0	8.9	9.3	17.9	0	0	0	2.9	2.9	4.7	2.9	0	2.3	0	0	2.3	15.3	20.2	20.4	5.4	5.2	2.9	2.9	2.9	2.9	0	0	0	0	0	0	10151000	109610000	22438000	0	0	22899000	22142000	186390000	0	0	0
H3BRY5;P50225;E9PKW4;P50226;P50225-2;H3BNY7;H3BQX5;E9PKR8;E9PM76	H3BRY5;P50225;E9PKW4;P50226;P50225-2	4;4;3;3;2;1;1;1;1	14.2	0	0	0	0	0	0	0	2.5	0	0	0	5.7	5.7	11.7	0	0	0	0	0	0	0	0	8.2	0	0	0	0	5.7	9.3	0	0	0	0	0	0	0	0	0	0	0	0	0	11283000	0	0	0
H3BSM7;Q96GQ5;H3BR29;I3L2V0;H3BTA0;H3BS97;Q96GQ5-2	H3BSM7;Q96GQ5;H3BR29	7;7;6;1;1;1;1	23.2	5.4	23.2	0	0	0	0	0	0	0	0	0	0	0	0	0	0	0	0	0	0	0	0	0	0	0	0	0	0	0	0	0	0	0	0	0	1717300	269070000	0	0	0	0	0	0	0	0	0
H3BSR6;P78423;J3QRA1;H3BV86	H3BSR6;P78423;J3QRA1	4;4;3;1	10.7	0	1.7	2.7	10.7	8.9	0	0	0	0	0	0	0	0	0	0	0	0	0	0	0	0	0	0	0	0	0	0	0	0	0	0	0	0	0	0	0	853400	3130300	142930000	63021000	0	0	0	0	0	0
H3BST1;Q9UL45;H3BPR6;H3BU57;H3BN13;Q9UL45-2	H3BST1;Q9UL45;H3BPR6;H3BU57;H3BN13;Q9UL45-2	2;2;1;1;1;1	23.7	0	0	0	0	0	0	0	0	0	0	0	0	0	13	0	0	0	0	0	0	0	0	0	0	0	0	0	0	0	0	0	0	0	0	0	0	0	0	0	0	0	0	0	0	0	0
H3BT17;Q8N729	H3BT17;Q8N729	1;1	15	0	0	0	0	0	0	0	0	0	0	0	0	0	0	0	0	0	0	0	0	0	0	0	0	0	0	0	0	0	0	0	0	0	0	0	0	0	0	0	0	0	0	0	0	0	0
H3BV90;H3BT65;Q6FI81-3;Q6FI81;H3BUG4;H3BPG7;H3BQ23	H3BV90;H3BT65;Q6FI81-3;Q6FI81;H3BUG4;H3BPG7	9;9;9;9;8;7;4	42.7	0	11.8	18.3	20.7	16.7	4.1	0	0	0	0	0	4.9	0	0	0	0	0	0	0	0	4.9	4.9	4.9	0	0	0	4.1	8.9	6.1	0	0	0	0	0	0	0	11655000	81227000	94600000	49098000	1009000	0	0	0	0	0
H3BTA2;P60510;H3BV22;I3L4X0;H3BPN5;H3BVE3	H3BTA2;P60510;H3BV22	8;8;6;2;1;1	41.9	0	16.5	39	28.1	20.2	0	0	3	0	0	0	5.2	5.2	0	0	0	0	0	0	0	7.1	15.4	15.4	0	0	0	5.2	5.2	0	0	0	0	0	0	0	0	44661000	127430000	43253000	19926000	0	0	2237200	0	0	0
H3BTH8;Q96S86;H3BRY4;H3BT26;Q86UW8	H3BTH8;Q96S86	19;19;8;8;1	46.4	0	7.3	30.3	46.4	43.1	0	0	2.8	0	0	0	0	0	0	0	0	0	0	0	0	0	0	0	0	0	0	2.8	0	0	0	0	0	5	2.8	5	0	38751000	181490000	1699600000	1091400000	0	0	5216700	0	0	0
H3BTN9;Q96DP5-2;Q96DP5	H3BTN9;Q96DP5-2;Q96DP5	1;1;1	8.2	0	8.2	0	0	0	0	0	0	0	0	0	0	0	0	0	0	0	0	0	0	0	0	0	0	0	0	0	0	0	0	0	0	0	0	0	0	15059000	0	0	0	0	0	0	0	0	0
H3BUW2;H3BTR4;Q96BT3-2;Q96BT3;H3BQJ0;I3L4F8	H3BUW2;H3BTR4;Q96BT3-2;Q96BT3;H3BQJ0;I3L4F8	2;2;2;2;1;1	11.9	0	11.9	0	0	0	0	0	0	0	0	0	0	0	0	0	0	0	0	0	0	0	0	0	0	0	0	0	0	0	0	0	0	0	0	0	0	10565000	0	0	0	0	0	0	0	0	0
H3BTW5;Q7Z401;Q7Z401-2	H3BTW5;Q7Z401;Q7Z401-2	2;2;2	4.7	0	4.7	0	0	0	0	0	0	0	0	0	0	0	0	0	0	0	0	0	0	0	0	0	0	0	0	0	0	0	0	0	0	0	0	0	0	51779000	0	0	0	0	0	0	0	0	0
H3BUX2;O43169;D6RFH4	H3BUX2;O43169;D6RFH4	5;5;4	60.7	6.4	60.7	8.6	37.9	32.9	0	0	0	0	0	0	0	0	0	0	0	0	0	0	0	0	0	0	0	0	0	0	0	0	0	0	0	0	0	0	0	6610000	0	0	0	0	0	0	0	0	0
H3BV99	H3BV99	4	38.7	0	31.7	0	12	12	0	0	0	0	14.1	0	0	0	0	0	0	0	0	0	0	0	0	0	0	0	0	0	0	0	0	0	0	0	0	0	0	0	0	0	0	0	0	0	0	1984400	0
H3BVF7;Q0P6H9	H3BVF7;Q0P6H9	2;2	6.3	0	6.3	0	0	0	0	0	0	0	0	0	0	0	0	0	0	0	0	0	0	0	0	0	0	0	0	0	0	0	0	0	0	0	0	0	0	11491000	0	0	0	0	0	0	0	0	0
H7BXD5;P28676;H7C2Z6	H7BXD5;P28676;H7C2Z6	5;5;4	30.8	0	0	5.6	5.6	5.6	0	5.6	11.6	11.6	5.6	5.6	11.6	5.6	5.6	0	0	0	5.6	0	5.6	5.6	5.6	11.6	0	0	6.1	5.6	5.6	5.6	5.6	5.6	0	0	0	0	0	0	10547000	7007800	1098600	0	2698000	40488000	309240000	274540000	2786900000
H7BXF5;Q9H0E3;Q9H0E3-3;Q9H0E3-2	H7BXF5;Q9H0E3;Q9H0E3-3;Q9H0E3-2	2;2;2;1	2.2	0	2.2	0	1	0	0	0	0	0	0	0	0	0	0	0	0	0	0	0	0	0	0	0	0	0	0	0	0	0	0	0	0	0	0	0	0	67995000	0	124070	0	0	0	0	0	0	0
H7BZJ9;H7BZI2;H7BXG1;Q2KHT3-2;Q2KHT3	H7BZJ9;H7BZI2;H7BXG1;Q2KHT3-2;Q2KHT3	1;1;1;1;1	27.1	0	27.1	0	0	0	0	0	0	0	0	0	0	0	0	0	0	0	0	0	0	0	0	0	0	0	0	0	0	0	0	0	0	0	0	0	0	14289000	0	0	0	0	0	0	0	0	0
H7BXI1;A0FGR8-6	H7BXI1;A0FGR8-6	29;28	47.6	2.5	47.6	6.6	8.8	5.7	0	0	0	0	0	0	0	0	0	0	0	0	0	0	0	0	0	0	0	0	0	0	0	0	0	0	0	0	0	0	862040	4505400000	84173000	2909100	15289000	0	0	0	0	0	0
H7BXK9;Q9NP58-4;Q9NP58	H7BXK9;Q9NP58-4;Q9NP58	6;6;6	15.9	0	15.9	0	0	0	0	0	0	0	0	0	0	0	0	0	0	0	0	0	0	0	0	0	0	0	0	0	0	0	0	0	0	0	0	0	0	76237000	0	0	0	0	0	0	0	0	0
H7BXY3;Q7L2E3-3;Q7L2E3;Q7L2E3-2	H7BXY3;Q7L2E3-3;Q7L2E3;Q7L2E3-2	37;37;37;37	43.1	0	43.1	1.3	2.3	2.1	0	0	0	0	0	0	0	0	0	0	0	0	0	0	0	0	0	0	0	0	0	0	0	0	0	0	0	0	0	0	0	1487200000	291070	898700	809680	0	0	0	0	0	0
H7BY58;P22061;P22061-2;F6S8N6;C9J0F2;F8WDT3;F8WAV5;F8WAX2;H7C4X2	H7BY58;P22061;P22061-2;F6S8N6	11;11;11;10;2;2;2;2;1	51.4	10.5	32.9	49	44.4	51.4	0	0	23.8	0	0	0	14.7	26.6	5.9	0	0	0	0	0	0	10.8	22.7	14.7	0	0	0	36.4	18.5	18.5	0	0	0	0	0	0	2288400	75841000	611600000	373270000	570900000	0	0	46161000	0	0	0
Q5JRG1;H7BYF2;Q9BVL2-2;Q9BVL2-3;Q9BVL2	Q5JRG1;H7BYF2;Q9BVL2-2;Q9BVL2-3;Q9BVL2	5;5;5;5;5	16.4	0	16.4	5.4	0	0	0	0	0	0	0	0	0	0	0	0	0	0	0	0	0	0	0	0	0	0	0	0	0	0	0	0	0	0	0	0	0	298060000	720070	0	0	0	0	0	0	0	0
H7BYT1;P48730-2;P48730;J3KRM8	H7BYT1;P48730-2;P48730	4;4;4;1	14.5	0	14.5	0	0	0	0	0	0	0	0	0	0	0	0	0	0	0	0	0	0	0	0	0	0	0	0	0	0	0	0	0	0	0	0	0	0	116150000	0	0	0	0	0	0	0	0	0
H7BYW5;P31321	H7BYW5;P31321	3;3	14	0	7.4	0	0	0	0	0	0	0	0	0	0	0	3.3	0	0	0	0	0	0	0	0	0	0	0	0	0	0	0	0	0	0	0	0	0	0	3418300	0	0	0	0	0	0	0	0	0
H7BYW6;P04085-2;P04085	H7BYW6;P04085-2;P04085	5;4;4	33.2	0	3.9	28.3	9.8	9.8	0	0	0	0	0	0	0	0	4.9	0	0	0	0	0	0	0	0	0	0	0	0	0	0	0	0	0	0	0	0	0	0	947860	212010000	1420600	7978000	0	0	0	0	0	0
H7BYY1;F5H7S3;B7Z596;P09493-2;P09493-5;H0YK48;H0YL42;H0YK20;H0YN06	H7BYY1;F5H7S3;B7Z596;P09493-2;P09493-5;H0YK48	14;13;13;11;10;10;6;5;2	45.6	4	13.3	25	10.9	16.1	39.1	36.3	42.3	4	0	4	21.8	28.2	39.9	5.2	21.4	14.9	12.1	10.5	9.3	31	27	42.7	8.9	10.1	18.1	25.4	14.1	38.7	0	0	0	4	0	0	0	70350000	61528000	6898100	9913500	43550000	28613000	207110000	0	0	0
H7BZF5	H7BZF5	1	5.8	0	5.8	0	5.8	0	0	0	0	0	0	0	0	0	0	0	0	0	0	0	0	0	0	5.8	0	0	0	0	0	0	0	0	0	0	0	0	0	6405700	0	16518000	0	0	0	0	0	0	0
H7BZJ3	H7BZJ3	8	65.9	65	65.9	47.2	59.3	41.5	21.1	41.5	41.5	0	0	17.1	41.5	41.5	41.5	32.5	30.1	21.1	32.5	32.5	41.5	41.5	41.5	41.5	32.5	30.9	19.5	41.5	39	41.5	31.7	8.1	28.5	0	0	0	6380300	1108000000	234820000	160660000	110180000	0	10499000	117920000	0	0	0
H7BZP2;Q9H2J4;C9JST4	H7BZP2;Q9H2J4;C9JST4	2;2;1	14	0	0	14	14	14	0	0	0	0	0	0	0	0	0	0	0	0	0	0	0	0	0	0	0	0	0	0	0	0	0	0	0	0	0	0	0	0	11257000	33258000	5701300	0	0	0	0	0	0
H7C053;O60828-4;O60828-2;O60828;O60828-5;C9JQA1;O60828-7;O60828-6;O60828-3	H7C053;O60828-4;O60828-2;O60828;O60828-5	3;3;3;3;2;1;1;1;1	38.7	0	38.7	0	0	22	0	0	0	0	0	0	0	0	0	0	0	0	0	0	0	0	0	0	0	0	0	0	0	0	0	0	0	0	0	0	0	67608000	0	0	2059400	0	0	0	0	0	0
H7C0E5;O75312;H7BZM7	H7C0E5;O75312;H7BZM7	7;7;6	23.3	0	3.1	16.6	13.7	13.7	0	3.1	0	0	0	0	3.1	0	0	0	0	0	0	0	0	3.1	3.1	3.1	0	0	0	0	0	0	0	0	0	0	0	0	0	6313400	38736000	52120000	40415000	0	1371100	0	0	0	0
H7C0V4;H7C215;Q9BZR6	H7C0V4;H7C215;Q9BZR6	8;8;8	28.8	0	4.7	24.1	23.9	24.1	0	0	0	0	0	0	0	0	0	0	0	0	0	0	0	0	0	0	0	0	0	0	0	0	0	0	0	0	0	0	0	8475300	68794000	111560000	67515000	0	0	0	0	0	0
H7C144	H7C144	23	74	49.4	70.5	71.6	74	70.5	54.1	56.4	56.4	15.5	23.7	3.8	46.2	49.1	56.4	50.6	41.2	46.2	27.8	33.3	49.7	46.2	48.5	53.5	44.7	41.2	38.3	45.3	37.7	39.8	3.8	12	3.8	0	3.8	0	0	0	5397000	5081100	0	0	0	0	0	0	0
H7C148;H7C3F5;O75175-3;O75175-2;O75175	H7C148;H7C3F5;O75175-3;O75175-2;O75175	1;1;1;1;1	3.5	0	0	3.5	3.5	3.5	0	0	0	0	0	0	0	0	0	0	0	0	0	0	0	0	0	0	0	0	0	0	0	0	0	0	0	0	0	0	0	0	10756000	2398200	5446700	0	0	0	0	0	0
H7C1E4;P61966;P61966-2	H7C1E4;P61966;P61966-2	4;4;3	20.9	0	0	17.3	20.9	12.6	0	0	4.7	0	0	0	8.4	0	13.1	0	0	0	0	0	0	13.1	13.1	8.4	0	0	0	0	8.4	0	0	0	0	0	0	0	0	0	29815000	10334000	9843100	0	0	9291300	0	0	0
H7C1F9;Q2PPJ7-3;Q2PPJ7-2;Q2PPJ7	H7C1F9;Q2PPJ7-3;Q2PPJ7-2;Q2PPJ7	3;3;3;3	1.8	0	1.1	1.1	0	0.4	0	0	0	0	0	0	0	0	0	0	0	0	0	0	0	0	0	0	0	0	0	0	0	0	0	0	0	0	0	0	0	49663000	49911000	0	464010	0	0	0	0	0	0
H7C1N3;O15155;C9JTT8;Q68DU7;O15155-2	H7C1N3;O15155;C9JTT8;Q68DU7;O15155-2	2;2;1;1;1	21.8	0	21.8	8.3	0	0	0	0	0	0	0	0	0	0	0	0	0	0	0	0	0	0	0	0	0	0	0	0	0	0	0	0	0	0	0	0	0	126080000	3619900	0	0	0	0	0	0	0	0
H7C1U8;Q9BUR5;Q9BUR5-2;G3V1B6	H7C1U8;Q9BUR5;Q9BUR5-2	6;6;4;2	49.4	0	49.4	0	0	0	0	0	0	0	0	0	0	0	0	0	0	0	0	0	0	0	0	0	0	0	0	0	0	0	0	0	0	0	0	0	0	890800000	0	0	0	0	0	0	0	0	0
H7C270;H7C1Z7;Q9GZU7-3;Q9GZU7-2;Q9GZU7;H7C2S4;O15194-2;O15194	H7C270;H7C1Z7;Q9GZU7-3;Q9GZU7-2;Q9GZU7;H7C2S4;O15194-2;O15194	2;2;2;2;2;1;1;1	8.3	0	8.3	4.3	0	0	0	0	0	0	0	0	0	0	0	0	0	0	0	0	0	0	0	0	0	0	0	0	0	0	0	0	0	0	0	0	0	46505000	699390	0	0	0	0	0	0	0	0
H7C285;O95858	H7C285;O95858	4;4	35.6	7.5	35.6	0	21.9	6.2	13.8	6.2	13.8	0	0	0	7.5	0	7.5	0	0	0	6.2	0	6.2	13.8	13.8	13.8	0	0	0	0	0	0	0	0	0	0	0	0	1266900	306740000	0	13487000	5060200	7061500	3391300	110690000	0	0	0
H7C2Q8;Q99848	H7C2Q8;Q99848	9;9	31.6	2.8	31.6	16.3	3	10.8	0	0	0	0	0	0	0	0	0	0	0	0	0	0	0	0	0	0	0	0	0	0	0	0	0	0	0	0	0	0	704850	1293600000	23177000	2785600	4124800	0	0	0	0	0	0
H7C3M9;Q86W67	H7C3M9;Q86W67	1;1	3.3	0	0	3.3	3.3	3.3	0	0	0	0	0	0	0	0	0	0	0	0	0	0	0	0	0	0	0	0	0	0	0	0	0	0	0	0	0	0	0	0	2279400000	100410000	103230000	0	0	0	0	0	0
H7C417	H7C417	6	22.8	0	16.6	12.7	2.7	5.9	0	0	0	0	0	0	9.5	3.3	3.3	0	0	0	0	0	0	6.8	6.8	5.9	3.6	0	0	0	0	0	0	0	0	0	0	0	0	119260000	4008800	0	608910	0	0	0	0	0	0
H7C419;O95639;B7Z7B0;C9JEV9;O95639-3;O95639-2;C9K0K2	H7C419;O95639;B7Z7B0;C9JEV9;O95639-3;O95639-2	5;5;4;4;4;4;1	34.2	0	34.2	0	0	0	0	0	0	0	0	0	0	0	0	0	0	0	0	0	0	0	0	0	0	0	0	0	0	0	0	0	0	0	0	0	0	62079000	0	0	0	0	0	0	0	0	0
H7C488;Q9NQ48-3;Q9NQ48-2;Q9NQ48	H7C488;Q9NQ48-3;Q9NQ48-2;Q9NQ48	1;1;1;1	5.5	0	0	0	0	0	0	0	0	0	0	0	0	0	0	0	0	0	0	0	0	0	0	5.5	0	0	0	0	0	0	0	0	0	0	0	0	0	0	0	0	0	0	0	0	0	0	0
H7C5B0;H7C4H7;P13196	H7C5B0;H7C4H7;P13196	1;1;1	12.8	0	12.8	0	0	0	0	0	0	0	0	0	0	0	0	0	0	0	0	0	0	0	0	0	0	0	0	0	0	0	0	0	0	0	0	0	0	27698000	0	0	0	0	0	0	0	0	0
H7C4W6;Q9Y2G3	H7C4W6;Q9Y2G3	1;1	2.3	0	2.3	0	0	0	0	0	0	0	0	0	0	0	0	0	0	0	0	0	0	0	0	0	0	0	0	0	0	0	0	0	0	0	0	0	0	21287000	0	0	0	0	0	0	0	0	0
H7C5S6;Q9UFC0	H7C5S6;Q9UFC0	1;1	5	0	5	0	0	0	0	0	0	0	0	0	0	0	0	0	0	0	0	0	0	0	0	0	0	0	0	0	0	0	0	0	0	0	0	0	0	12806000	0	0	0	0	0	0	0	0	0
I1E4Y6;Q6Y7W6-4;Q6Y7W6-5;Q6Y7W6;C9JHW1;E7ESB6;Q6Y7W6-3;C9J7G1;C9JH18;B8ZZD2	I1E4Y6;Q6Y7W6-4;Q6Y7W6-5;Q6Y7W6;C9JHW1;E7ESB6;Q6Y7W6-3	3;3;3;3;2;2;2;1;1;1	3.1	0	3.1	0	1.4	1.4	0	0	0	0	0	0	0	0	0	0	0	0	0	0	0	0	0	0	0	0	0	0	0	0	0	0	0	0	0	0	0	103540000	0	1449800	6949900	0	0	0	0	0	0
I3L072;Q9BSJ5-2;Q9BSJ5-3;Q9BSJ5	I3L072;Q9BSJ5-2;Q9BSJ5-3;Q9BSJ5	3;3;3;3	7.7	2.2	7.7	0	0	0	0	0	0	0	0	0	0	0	0	0	0	0	0	0	0	0	0	0	0	0	0	0	0	0	0	0	0	0	0	0	380760	30921000	0	0	0	0	0	0	0	0	0
I3L0A0;Q13404-1;Q13404;Q13404-7;Q13404-2;Q13404-8;G3V2F7;Q13404-6	I3L0A0;Q13404-1;Q13404;Q13404-7;Q13404-2;Q13404-8;G3V2F7;Q13404-6	10;9;8;8;8;7;6;5	29.5	5.1	17	22.7	13.8	14.9	2.4	0	6.2	4.6	0	0	0	5.1	5.1	0	0	0	0	0	1.9	5.1	2.4	4.6	1.9	0	0	7.8	2.7	5.1	0	0	1.9	0	1.9	1.9	7376700	219450000	1195900000	854380000	733670000	0	0	35124000	738680000	0	0
I3L0E3;Q9Y2R5;E9PE17	I3L0E3;Q9Y2R5;E9PE17	5;5;4	34.7	4.9	34.7	0	8.9	0	0	0	0	0	0	0	0	0	0	0	0	0	0	0	0	0	0	0	0	0	0	0	0	0	0	0	0	0	0	0	5430300	897600000	0	1748400	0	0	0	0	0	0	0
I3L0N3;P46459;P46459-2;I3L0L3;I3L2G1;K7EQD6;I3L338;I3L4Q9	I3L0N3;P46459;P46459-2	28;28;25;6;4;3;2;2	43.2	10.1	41.7	9.1	3.1	9.7	0	5.8	9.1	0	0	0	6.1	4.6	3.2	0	1.4	2.8	1.5	0	2.8	7.7	6	8.7	0	1.5	0	1.4	4.5	3	0	0	0	0	0	0	23545000	2804200000	14062000	5759600	11162000	0	9223000	76818000	0	0	0
I3L0U5;Q6PK04	I3L0U5;Q6PK04	1;1	6.2	0	6.2	0	0	0	0	0	0	0	0	0	0	0	0	0	0	0	0	0	0	0	0	0	0	0	0	0	0	0	0	0	0	0	0	0	0	29601000	0	0	0	0	0	0	0	0	0
I3L4W0;I3L0X6;I3L1D9;I3L3K5;I3L4B2;O95476	I3L4W0;I3L0X6;I3L1D9;I3L3K5;I3L4B2;O95476	1;1;1;1;1;1	16.4	0	16.4	0	0	0	0	0	0	0	0	0	0	0	0	0	0	0	0	0	0	0	0	0	0	0	0	0	0	0	0	0	0	0	0	0	0	45987000	0	0	0	0	0	0	0	0	0
I3L112;P52429	I3L112;P52429	2;2	11	0	11	0	0	0	0	0	0	0	0	0	0	0	0	0	0	0	0	0	0	0	0	0	0	0	0	0	0	0	0	0	0	0	0	0	0	125160000	0	0	0	0	0	0	0	0	0
I3L145;P04278;I3L1J1;B4DYU0;I3L2X4;P04278-4;P04278-2;P04278-3;I3L4B9;I3L2F1;B0FWH6;B0FWH5;P04278-5;I3L1G4;I3L1C1;B0FWH7;I3L0M1;CON__Q6T181	I3L145;P04278;I3L1J1;B4DYU0;I3L2X4;P04278-4;P04278-2;P04278-3;I3L4B9;I3L2F1;B0FWH6;B0FWH5;P04278-5	6;6;5;5;5;5;5;5;4;4;4;4;3;1;1;1;1;1	28.8	0	5.8	0	0	0	0	0	0	0	0	0	10.5	14.8	7.3	0	0	0	0	0	0	26.7	26.7	23	0	0	0	7.3	3.5	3.5	23	10.2	7.3	0	0	0	0	80900000	0	0	0	0	0	0	0	0	0
I3L1P8;Q02978;Q02978-2	I3L1P8;Q02978;Q02978-2	13;13;11	52	2.7	52	2.7	0	0	0	0	0	0	0	0	0	0	0	0	0	0	0	0	0	0	0	0	0	0	0	0	0	0	0	0	0	0	0	0	421720	4625000000	2504200	0	0	0	0	0	0	0	0
I3L2Q1;I3L1R7;Q99447-4;Q99447;Q99447-3;Q99447-2;I3L1L9;I3L1C4;I3L1F9;I3L3V9	I3L2Q1;I3L1R7;Q99447-4;Q99447;Q99447-3;Q99447-2;I3L1L9	5;5;5;5;5;4;3;2;1;1	25.2	0	7.7	7.7	21.7	7.7	0	0	0	0	0	0	4.2	4.2	4.2	0	0	0	0	0	0	4.2	4.2	4.2	0	0	0	4.2	4.2	0	0	0	0	0	0	0	0	2482300	2734500	14119000	4073000	0	0	0	0	0	0
I3L1T3;Q9GZP9	I3L1T3;Q9GZP9	1;1	19	0	19	0	0	0	0	0	0	0	0	0	0	0	0	0	0	0	0	0	0	0	0	0	0	0	0	0	0	0	0	0	0	0	0	0	0	21201000	0	0	0	0	0	0	0	0	0
I3L1Y9;Q96CP2;I3L0R3;I3L231;I3L4I0;Q4VC44-2;Q4VC44;Q4VC44-3	I3L1Y9;Q96CP2;I3L0R3;I3L231;I3L4I0;Q4VC44-2;Q4VC44;Q4VC44-3	2;2;1;1;1;1;1;1	18.1	0	18.1	8.3	18.1	18.1	0	0	0	0	0	0	0	0	0	0	0	0	0	0	0	0	0	0	0	0	0	0	0	0	0	0	0	0	0	0	0	39791000	7223000	13615000	21378000	0	0	0	0	0	0
I3L2C7;P57678	I3L2C7;P57678	1;1	1.7	0	1.7	0	0	0	0	0	0	0	0	0	0	0	0	0	0	0	0	0	0	0	0	0	0	0	0	0	0	0	0	0	0	0	0	0	0	14107000	0	0	0	0	0	0	0	0	0
I3L2J0;Q96RK0	I3L2J0;Q96RK0	1;1	0.8	0	0.8	0	0	0	0	0	0	0	0	0	0	0	0	0	0	0	0	0	0	0	0	0	0	0	0	0	0	0	0	0	0	0	0	0	0	4820300	0	0	0	0	0	0	0	0	0
I3L2R3;I3L2T8;I3L533;I3L2R9;I3L522;Q9NXR1-2;Q9NXR1	I3L2R3;I3L2T8;I3L533;I3L2R9;I3L522;Q9NXR1-2;Q9NXR1	1;1;1;1;1;1;1	9.5	0	9.5	0	0	0	0	0	0	0	0	0	0	0	0	0	0	0	0	0	0	0	0	0	0	0	0	0	0	0	0	0	0	0	0	0	0	5946400	0	0	0	0	0	0	0	0	0
I3L4N6;Q9UP95-5;Q9UP95-2;Q9UP95-6;Q9UP95;Q9UP95-7;Q9UP95-3;Q9UP95-4;B3KXX3;Q9UHW9-6;Q9UHW9-5;Q9UHW9-2;Q9UHW9-3;Q9UHW9-4;Q9UHW9;H0YMQ9;H0YKQ8;J3QSF2	I3L4N6;Q9UP95-5;Q9UP95-2;Q9UP95-6;Q9UP95;Q9UP95-7;Q9UP95-3;Q9UP95-4;B3KXX3;Q9UHW9-6;Q9UHW9-5;Q9UHW9-2;Q9UHW9-3;Q9UHW9-4;Q9UHW9	9;9;9;9;9;9;7;6;5;5;5;5;5;5;5;4;4;1	8.7	0	8.7	0.9	1	0	0	0	0	0	0	0	0	0	0	0	0	0	0	0	0	0	0	0	0	0	0	0	0	0	0	0	0	0	0	0	0	299870000	466960	493900	0	0	0	0	0	0	0
I6L8E2	I6L8E2	1	3.9	0	3.9	0	0	0	0	0	0	0	0	0	0	0	0	0	0	0	0	0	0	0	0	0	0	0	0	0	0	0	0	0	0	0	0	0	0	3975600	0	0	0	0	0	0	0	0	0
J3KMZ7;Q9H0H0;J3KRH0	J3KMZ7;Q9H0H0	5;5;2	6.9	0	6.9	0	0	0	0	0	0	0	0	0	0	0	0	0	0	0	0	0	0	0	0	0	0	0	0	0	0	0	0	0	0	0	0	0	0	83015000	0	0	0	0	0	0	0	0	0
J3KMZ8;Q92785;Q92785-2;E9PN04	J3KMZ8;Q92785;Q92785-2;E9PN04	4;4;3;2	12.1	0	12.1	0	0	0	0	0	0	0	0	0	0	0	0	0	0	0	0	0	0	0	0	0	0	0	0	0	0	0	0	0	0	0	0	0	0	99679000	0	0	0	0	0	0	0	0	0
J3KMZ9;P01130-5;P01130;H0YMD1;P01130-3;P01130-4;P01130-2;P01130-6;H0YM92;H0YMQ3	J3KMZ9;P01130-5;P01130;H0YMD1;P01130-3;P01130-4;P01130-2;P01130-6	17;17;17;16;16;16;15;14;7;4	21.7	0	13.2	17.6	17.5	16.6	0	0	0	0	0	0	0	0	0	0	0	0	0	0	0	0	0	0	0	0	0	0	0	0	0	0	0	0	0	0	0	366990000	238790000	384660000	253640000	0	0	0	0	0	0
J3KN10;P42356;P42356-2;A8MTF1;A4QPH2-2;A4QPH2-3;A4QPH2	J3KN10;P42356	6;6;2;1;1;1;1	4.3	0	4.3	0	0	1.1	0	0	0	0	0	0	0	0	0	0	0	0	0	0	0	0	0	0	0	0	0	0	0	0	0	0	0	0	0	0	0	155020000	0	0	3589100	0	0	0	0	0	0
J3KN16;Q5VYK3;R4GMY1;F6XAQ5;R4GMY3	J3KN16;Q5VYK3;R4GMY1	27;27;15;4;2	18.6	1.4	9.1	10	7.5	9.7	0.7	0.5	0.9	0	0	0	6	5	4.5	0	0	0	0	0	0	4.9	4.9	5.3	0	0	0	2.2	0.6	1.4	0	0	0	0.5	0.5	0	4570800	182070000	72385000	37432000	46645000	1096500	387250	2809500	0	0	0
J3KN29;O00233;F5H5V4;F5GX23;O00233-2;F5H7X1;F5H169;O00233-3	J3KN29;O00233;F5H5V4;F5GX23;O00233-2;F5H7X1	9;9;8;8;8;5;4;3	41	0	9.5	31.1	30.2	30.6	0	0	0	0	0	0	0	0	4.5	0	0	0	0	0	0	0	4.5	0	0	0	0	5.4	0	5.4	0	0	0	0	0	0	0	24332000	98913000	74302000	120160000	0	0	0	0	0	0
J3KN32;Q9UKL0;E9PQE5;B4DV59;Q9P2K3-2;Q9P2K3-4;Q9P2K3;Q9P2K3-3;Q8IZ40	J3KN32;Q9UKL0	7;7;3;3;3;3;3;3;1	19.4	0	19.4	4.9	0	12	0	0	0	0	0	0	0	0	0	0	0	0	0	0	0	0	0	0	0	0	0	0	0	0	0	0	0	0	0	0	0	148490000	2005400	0	2095800	0	0	0	0	0	0
J3KN66;Q5JTV8-3;H0Y4R4;Q5JTV8-2	J3KN66;Q5JTV8-3;H0Y4R4;Q5JTV8-2	15;15;8;8	35.4	1.8	35.4	11.2	10.7	4.5	0	0	0	0	0	0	0	0	0	0	0	0	0	0	0	0	0	0	0	0	0	0	0	0	0	0	0	0	0	0	0	88433000	0	0	0	0	0	0	0	0	0
J3KN67;P06753;P06753-7;H0YLS7;H0YKZ6;D6RGJ6;A0A087WTJ7	J3KN67;P06753;P06753-7	18;15;12;1;1;1;1	46	14.7	28.4	40	30.2	37.5	27.4	27	27.4	3.5	0	9.1	30.9	32.3	29.1	12.6	18.9	15.4	11.9	13	11.9	28.8	35.4	41.4	16.5	20	12.3	32.6	26.7	41.4	8.1	0	11.2	0	0	0	0	0	5945600	4460000	5492100	0	0	0	0	0	0
S4R3Q9;J3KNA0;Q15070-2;Q15070;E7EVY0;C9JC63;Q15070-3	S4R3Q9;J3KNA0;Q15070-2;Q15070;E7EVY0	9;9;9;9;8;4;4	19.8	0	19.8	0	4.1	0	0	0	0	0	0	0	0	0	0	0	0	0	0	0	0	0	0	0	0	0	0	0	0	0	0	0	0	0	0	0	0	1358300000	0	1503800	0	0	0	0	0	0	0
J3KNB4;P49913	J3KNB4;P49913	8;8	26.6	26.6	0	0	6.4	7.5	0	0	0	23.7	11.6	23.7	0	0	5.2	0	0	0	0	0	5.2	0	0	0	0	0	0	0	5.2	0	0	0	0	7.5	0	0	219950000	0	0	764970	358730	0	0	0	183990000	27087000	673440000
J3KNF4;O14618;E9PP76;E9PK03	J3KNF4;O14618;E9PP76	5;5;4;1	17.6	5.1	0	3.1	11	3.1	0	3.5	0	0	0	0	3.5	8.6	5.1	0	0	0	0	0	0	5.1	5.1	8.6	0	3.5	0	5.1	3.5	11.8	0	0	0	0	0	0	1731900	0	10741000	14729000	5477600	0	835040	0	0	0	0
J3KNF8;J3QR91	J3KNF8	6;1	59.3	16	59.3	8	35.3	30.7	0	0	0	0	0	0	0	0	0	0	0	0	0	0	0	0	0	0	0	0	0	0	0	0	0	0	0	0	0	0	4105300	7139200000	457920	29328000	2856900	0	0	0	0	0	0
J3KNI1;Q9H9E3-2;Q9H9E3;Q9H9E3-3;J3QLW1;E9PRT5;H3BSD2;J3KRB5;H3BMV9	J3KNI1;Q9H9E3-2;Q9H9E3;Q9H9E3-3	3;3;3;2;1;1;1;1;1	5.1	0	0	0	0	0	0	0	0	0	0	0	4.1	5.1	0	0	1	0	0	0	0	4.1	4.1	3.2	0	0	0	2.2	1.9	1	0	0	0	0	1	0	0	0	0	0	0	0	0	0	0	0	0
J3KNL6;O15027-2;O15027-4;O15027-3;O15027;O15027-5;X6RGP5;Q8N9G1	J3KNL6;O15027-2;O15027-4;O15027-3;O15027;O15027-5;X6RGP5	11;10;10;10;10;10;7;2	9.2	0	9.2	0.8	0	0	0	0	0	0	0	0	0	0	0	0	0	0	0	0	0	0	0	0	0	0	0	0	0	0	0	0	0	0	0	0	0	177530000	466680	0	0	0	0	0	0	0	0
J3KNN5;Q9UJV9;H0Y8L8;H0YA06;D6RGI7	J3KNN5;Q9UJV9	13;13;4;2;2	24.4	3.6	23.1	0	3.6	1.9	0	0	0	0	0	0	0	0	0	0	0	0	0	0	0	0	0	0	0	0	0	0	0	0	0	0	0	0	0	0	1841100	383780000	0	576670	524510	0	0	0	0	0	0
J3KNP4;Q9NPR2;Q9NPR2-2;H0YMZ3;H0YN49;H0YNM2;H0YMR1;H0YLN3;H0YMD6	J3KNP4;Q9NPR2;Q9NPR2-2;H0YMZ3	25;25;23;16;8;3;2;2;2	40.1	4.2	32.6	38	33	29.5	0	0	0	0	0	0	1.7	1.7	0	0	0	0	0	0	0	1.7	1.7	1.7	0	0	0	0	0	0	0	0	0	0	0	0	9710300	1756000000	2784700000	1480500000	830100000	0	0	0	0	0	0
J3KNW4;Q14192	J3KNW4;Q14192	5;5	14.9	0	9.8	11.8	14.9	3.1	0	0	0	0	0	0	0	3.9	3.9	0	0	0	0	0	0	3.9	3.9	3.9	0	0	0	0	0	0	0	0	0	0	0	0	0	40764000	16687000	51661000	1434200	0	0	0	0	0	0
J3QL05;J3KP15;Q01130-2;Q01130;Q9BRL6-2;Q9BRL6	J3QL05;J3KP15;Q01130-2;Q01130;Q9BRL6-2;Q9BRL6	4;4;4;4;2;2	36.9	12.3	31.5	13.1	36.9	36.9	0	0	0	0	0	0	0	0	0	0	0	0	0	0	0	0	0	18.5	0	0	0	0	0	0	0	0	0	0	0	0	3452700	591830000	2201800	137110000	58352000	0	0	0	0	0	0
J3KPA1;P54108;P54108-2;P54108-3;I3L0A1	J3KPA1;P54108;P54108-2;P54108-3	4;4;4;4;1	22.1	8.7	0	0	0	0	0	0	0	9.1	9.1	9.1	0	0	0	0	0	0	0	0	0	0	0	0	0	0	0	0	2.9	2.9	0	0	0	0	0	0	20300000	0	0	0	0	0	0	0	66103000	46374000	167930000
J3KPD3;I3L521;F5GXV8;F5H606;G3V1T9	J3KPD3;I3L521;F5GXV8	6;5;5;2;2	42.3	0	42.3	0	0	0	0	0	0	0	0	0	0	0	0	0	0	0	0	0	0	0	0	0	0	0	0	0	0	0	0	0	0	0	0	0	0	47910000	0	0	0	0	0	0	0	0	0
J3QKK8;J3KRV9;J3KPF6;J3KPF5;Q8TBF2-4;Q8TBF2-2;Q8TBF2-5;Q8TBF2;Q8TBF2-7;Q8TBF2-3;Q8TBF2-6;Q8TBF2-8	J3QKK8;J3KRV9;J3KPF6;J3KPF5;Q8TBF2-4;Q8TBF2-2;Q8TBF2-5;Q8TBF2;Q8TBF2-7;Q8TBF2-3;Q8TBF2-6;Q8TBF2-8	2;2;2;2;2;2;2;2;2;2;2;2	19.5	0	0	0	0	0	0	0	0	0	0	0	12.3	0	0	0	0	0	0	0	0	0	12.3	19.5	0	0	0	0	0	0	0	0	0	0	0	0	0	0	0	0	0	0	0	0	0	0	0
J3KPP4;O95232;D6RDI2;C9JL41;O95232-2;D6RHH0;H7C5U7;U3KQT3;E7EN55	J3KPP4;O95232;D6RDI2	7;7;5;2;2;1;1;1;1	18.2	0	16.8	10.6	8.8	12.1	0	0	0	0	0	0	0	0	0	0	0	0	0	0	0	0	0	0	0	0	0	0	0	0	0	0	0	0	0	0	0	459420000	23642000	25701000	55347000	0	0	0	0	0	0
J3KPS0;Q9NXW2;Q9NXW2-2;V9GYN7;V9GY70	J3KPS0;Q9NXW2;Q9NXW2-2;V9GYN7	6;6;6;3;1	23	0	23	0	9.5	0	0	0	0	0	0	0	0	0	0	0	0	0	0	0	0	0	0	0	0	0	0	0	0	0	0	0	0	0	0	0	0	429880000	0	4901500	0	0	0	0	0	0	0
J3KPT4;Q9H4I3;Q9H4I3-2	J3KPT4;Q9H4I3;Q9H4I3-2	8;8;6	30.6	0	30.6	0	3.7	7.7	0	0	0	0	0	0	0	0	0	0	0	0	0	0	0	0	0	0	0	0	0	0	0	0	0	0	0	0	0	0	0	224240000	0	227840	716700	0	0	0	0	0	0
J3KPX7;Q99623;F5GY37;Q99623-2;F5GWA7;F5H3X6;F5H0C5;F5H2D2;U3KPZ5	J3KPX7;Q99623;F5GY37;Q99623-2;F5GWA7;F5H3X6	19;19;18;16;14;13;5;4;1	67.8	10.7	67.8	6.7	12.4	9.4	5.7	5.7	0	0	0	0	4	4	0	5.7	5.7	5.7	9.7	9.7	9.7	0	0	0	5.7	0	0	0	0	4	0	0	0	0	0	0	36703000	22351000000	29341000	6585000	1477500	2756800	3822100	0	0	0	0
J3KQ32;Q9NTK5;Q9NTK5-2;Q9NTK5-3;C9JTK6;C9JCJ9	J3KQ32;Q9NTK5;Q9NTK5-2;Q9NTK5-3	20;20;12;11;7;3	59.4	24.3	30.8	48.1	56.5	53.4	14.2	6.2	18.5	0	0	2.2	26.9	24.5	30.8	7.5	2.6	2.6	4.8	4.8	8.4	31.2	34.4	39.9	4.8	4.8	3.6	21.4	20.2	19.7	0	9.1	2.2	0	0	0	77880000	239550000	850610000	1130500000	809140000	8431800	13748000	244540000	0	0	6467000
J3KQ41;Q9H9Q2;Q9H9Q2-3;J3KQ34;J3QT95;A0A087X1P5;J3KQV6;J3QT67;J3QT66;J3QT69;J3QT50;J3QT43;Q9H9Q2-2	J3KQ41;Q9H9Q2;Q9H9Q2-3;J3KQ34;J3QT95;A0A087X1P5	4;4;4;3;2;2;1;1;1;1;1;1;1	21.6	4.7	6.5	6.5	21.6	21.6	0	0	0	0	0	0	4.7	4.7	0	0	0	0	0	0	0	4.7	0	6.8	0	0	0	0	4.7	4.7	0	0	0	0	0	0	2441700	682490	5289500	42395000	30517000	0	0	0	0	0	0
J3KQ48;Q9Y3E5	J3KQ48;Q9Y3E5	7;7	55.6	7.8	55.6	8.3	12.8	0	0	0	0	0	0	0	0	0	0	0	0	0	0	0	0	0	0	0	0	0	0	0	0	0	0	0	0	0	0	0	2025100000	1721800000	321410	431100	0	0	0	0	0	0	0
J3KQJ1;Q8NBJ7;A8MXB9;C9JL30;C9J660;Q8NBJ7-2;E9PBT8;H7C3B2;F8WA42;Q8NBJ7-3;J3QT17;Q8NBJ7-5;F8WEX5;E9PG02;F8WEV7;F8WES7;Q8NBJ7-4	J3KQJ1;Q8NBJ7;A8MXB9;C9JL30;C9J660;Q8NBJ7-2;E9PBT8;H7C3B2;F8WA42;Q8NBJ7-3;J3QT17;Q8NBJ7-5	9;9;8;7;7;7;6;6;6;6;5;5;3;3;2;2;2	34.1	0	20	7.2	17.2	11.9	8.1	8.1	16.2	0	3.4	0	10.3	6.9	0	4.7	0	3.1	4.7	4.7	4.7	3.1	3.4	3.1	0	3.1	0	6.9	3.1	6.6	0	0	0	0	0	0	0	242090000	15492000	61273000	24439000	5639300	3203200	45360000	0	31325000	0
J3KQL8;Q9BQE5;E9PM95	J3KQL8;Q9BQE5	6;5;1	19.4	2.4	19.4	2.4	0	2.4	0	0	0	0	0	0	2.4	0	0	0	0	0	0	0	0	2.4	0	0	0	0	0	0	0	0	0	0	0	0	0	0	155590	247410000	1161900	0	415280	0	0	0	0	0	0
J3KR44;Q96FW1;F5H6Q1;F5GYN4;F5GYJ8;F5H3F0;Q96FW1-2	J3KR44;Q96FW1;F5H6Q1;F5GYN4;F5GYJ8;F5H3F0	13;13;12;11;11;7;5	59.9	9.9	36.4	54.4	39.7	50.7	23.2	29.8	33.5	0	0	0	25.4	32.7	29.8	12.5	0	9.9	5.5	5.5	0	35.3	34.2	45.2	15.8	14.3	5.5	23.9	24.3	31.6	5.5	5.5	5.5	0	0	0	22258000	290660000	1033900000	444490000	374520000	23506000	26817000	325320000	0	0	0
J3KR58;Q99611	J3KR58;Q99611	2;2	4.6	0	0	0	0	0	0	0	0	0	0	0	0	0	0	0	0	0	0	0	0	0	0	1.4	0	0	0	0	0	1.4	0	0	0	0	0	0	0	0	0	0	0	0	0	0	0	0	0
J3KR72;P49848;P49848-3;P49848-2;C9JTY6;E5RKA5;C9JIS2;E5RHA1;C9J088;C9JFL8;F8WEJ7;C9J7C4	J3KR72;P49848;P49848-3;P49848-2	8;8;8;7;3;2;2;2;2;2;1;1	18	0	18	4.2	1.8	0	0	0	0	0	0	0	0	0	0	0	0	0	0	0	0	0	0	0	0	0	0	0	0	0	0	0	0	0	0	0	0	87448000	1721200	2030100	0	0	0	0	0	0	0
J3KR97;Q9BTW9;Q9BTW9-4;Q9BTW9-5;I3L439;I3L143;I3L0V3;I3L163;I3L500;I3L120;I3L4D2;I3L1S3;I3L3H4;I3L131;Q9BTW9-2;Q9BTW9-3	J3KR97;Q9BTW9;Q9BTW9-4;Q9BTW9-5	16;16;15;11;4;3;3;3;3;3;2;2;2;2;2;1	21.3	0	10	6.7	15.3	13	0	0	0	0	0	0	0	0	0	0	0	0	0	0	0	0	0	0	0	0	0	0	0	0	0	0	0	0	0	0	0	119440000	14277000	93832000	85297000	0	0	0	0	0	0
J3KRC4;Q8TCD5;J3KSY6;Q8TCD5-2;J3KSX6	J3KRC4;Q8TCD5;J3KSY6;Q8TCD5-2	4;4;2;2;1	39.6	0	13.7	22.5	29.7	22.5	20.9	13.7	29.7	0	0	0	13.7	23.6	20.9	20.9	7.1	7.1	0	7.1	0	13.7	13.7	13.7	13.7	13.7	13.7	13.7	13.7	23.6	0	0	0	0	0	0	0	8023100	78830000	28037000	67989000	17901000	6629300	44992000	0	0	0
J3KRP0	J3KRP0	4	15.5	1.7	0	0	0	0	0	0	0	0	0	0	0	0	0	0	0	0	0	0	0	6.7	0	2.4	0	0	0	0	0	0	0	0	6.7	0	0	0	4547100	0	0	0	0	0	0	0	0	0	0
J3KS05;P83916;B5MD17;K7ELA4;C9JWS9	J3KS05;P83916;B5MD17;K7ELA4	5;5;4;3;2	48.9	0	32.8	32.2	48.9	42	0	0	0	0	0	0	0	0	0	0	0	0	0	0	0	0	0	0	0	0	0	0	0	0	0	0	0	0	0	0	0	154390000	54575000	69874000	80840000	0	0	0	0	0	0
J3KS15;Q14197	J3KS15;Q14197	4;4	24.5	7.3	24.5	0	0	0	0	0	0	0	0	0	0	0	0	0	0	0	0	0	0	0	0	0	0	0	0	0	0	0	0	0	0	0	0	0	3575400	501970000	0	0	0	0	0	0	0	0	0
J3KS22;Q7Z4W1;J3QS36;J3QL34;J3QS45;J3KRZ4;J3KSZ5;J3QRQ2	J3KS22;Q7Z4W1;J3QS36;J3QL34;J3QS45;J3KRZ4;J3KSZ5	10;10;9;6;5;5;5;1	55.8	4.5	33.5	0	14.7	18.3	25.4	12.5	15.6	3.1	0	0	23.7	15.2	16.5	7.1	13.4	0	0	0	0	31.2	13.8	35.7	4.9	22.3	0	3.1	3.1	0	0	0	0	0	0	0	505780	300210000	0	28475000	46040000	20163000	3356000	68811000	903530	0	0
J3KS81;Q8N511;J3KRW7	J3KS81;Q8N511;J3KRW7	4;4;2	42.4	7.2	42.4	0	8	0	0	0	0	0	0	0	0	0	0	0	0	0	0	0	0	0	0	0	0	0	0	0	0	0	0	0	0	0	0	0	2217700	582710000	0	2902500	0	0	0	0	0	0	0
J3KTF4;J3QRG5;J3KSJ5;Q9BQA9-2;Q9BQA9;J3QQQ4;J3QKS6;H0Y2X1;J3QRZ2;J3QLB7	J3KTF4;J3QRG5;J3KSJ5;Q9BQA9-2;Q9BQA9;J3QQQ4;J3QKS6	3;3;3;3;3;2;2;1;1;1	44.3	0	44.3	0	0	8	0	0	0	0	0	0	0	0	0	0	0	0	0	0	0	0	0	0	0	0	0	0	0	0	0	0	0	0	0	0	0	162320000	0	0	412370	0	0	0	0	0	0
J3KSN0;J3QQU6;J3QKK2;J3KTR4;Q8WVN6	J3KSN0;J3QQU6;J3QKK2;J3KTR4;Q8WVN6	1;1;1;1;1	12.9	0	0	12.9	12.9	12.9	0	0	0	0	0	0	0	0	0	0	0	0	0	0	0	0	0	0	0	0	0	0	0	0	0	0	0	0	0	0	0	0	7819200	10553000	478700	0	0	0	0	0	0
J3KSY7;O15234	J3KSY7;O15234	1;1	7.2	0	0	7.2	0	0	0	0	0	0	0	0	0	0	0	0	0	0	0	0	0	0	0	0	0	0	0	0	0	0	0	0	0	0	0	0	0	0	11601000	0	0	0	0	0	0	0	0
J3KT68;Q5BJF2	J3KT68;Q5BJF2	2;2	25	16.3	25	0	0	0	0	0	0	0	0	0	0	0	0	0	0	0	0	0	0	0	0	0	0	0	0	0	0	0	0	0	0	0	0	0	531560	107460000	0	0	0	0	0	0	0	0	0
J3KTA4;P17844;P17844-2;J3KRZ1;J3QSF1;J3QRQ7;J3KRX8;J3QR02;J3QRN5;X6RLV5;J3QLG9;J3QR62	J3KTA4;P17844;P17844-2	30;30;27;11;10;10;5;4;2;2;1;1	51.3	9.3	49.7	38.3	35.3	32.4	2.1	2.1	0	0	0	0	5.7	3.6	2.1	2.1	0	0	0	0	0	4.1	4.1	5.4	0	0	0	5.7	3.7	3.7	0	0	0	0	0	0	1610800	3653300000	199210000	71617000	37568000	0	0	0	0	0	0
J3QR09;J3KTE4;P84098;J3QL15	J3QR09;J3KTE4;P84098	6;6;6;2	23.3	9.3	23.3	18.7	18.1	14	8.8	8.8	13.5	0	0	0	13.5	0	0	0	0	8.8	4.7	0	0	13.5	4.7	18.1	0	0	0	4.7	0	4.7	0	0	0	0	0	0	11840000	1730100000	36954000	89229000	163830000	4575200	4097500	66016000	0	0	0
J3KTI3;O95544-3;O95544;O95544-2	J3KTI3;O95544-3;O95544;O95544-2	1;1;1;1	23	0	0	0	0	0	0	0	0	0	0	0	0	0	0	0	0	0	0	0	0	0	0	0	0	0	0	0	0	0	0	0	0	0	0	0	0	0	0	0	0	0	0	0	0	0	0
J3KTJ8;J3QRI7;J3QQQ9;J3QQV1;J3QRC4;P61254;E5RIT6;J3KSS0;E5RHH1;J3KS10	J3KTJ8;J3QRI7;J3QQQ9;J3QQV1;J3QRC4;P61254;E5RIT6	7;7;7;7;7;7;6;3;2;2	44.3	0	35.1	18.6	35.1	25.8	8.2	0	15.5	0	0	0	7.2	7.2	0	0	7.2	0	0	7.2	0	15.5	15.5	23.7	0	0	0	0	7.2	7.2	0	0	0	0	0	0	0	1586800000	11954000	57884000	89482000	0	0	29995000	0	0	0
J3KTL2;Q07955;Q07955-3;Q07955-2;J3KSR8;J3QQV5;J3KSW7	J3KTL2;Q07955;Q07955-3;Q07955-2	15;15;14;14;7;5;5	43.9	0	43.9	42.7	43.5	43.5	0	0	0	0	0	0	0	0	0	0	0	0	4.7	4.7	0	4.7	4.7	4.7	0	4.7	0	0	0	0	0	0	0	0	0	0	0	3416500000	231810000	593410000	617620000	0	0	0	0	0	0
J3QK89;Q8IWX8	J3QK89;Q8IWX8	9;9	13.7	0	13.7	6.1	1.2	0.9	0	0	0	0	0	0	0	0	0	0	0	0	0	0	0	0	0	0	0	0	0	0	0	0	0	0	0	0	0	0	0	453000000	20090000	10633000	1812800	0	0	0	0	0	0
J3QLB2;Q8N1S5-2;Q8N1S5;J3KRX2;J3QS49;J3QQP1;J3KS66;J3KTP1;J3QRN3;J3QLA9	J3QLB2;Q8N1S5-2;Q8N1S5;J3KRX2;J3QS49	5;5;5;3;3;2;2;1;1;1	42.5	0	42.5	0	0	0	0	0	0	0	0	0	0	0	0	0	0	0	0	0	9.1	0	0	0	0	0	0	0	0	0	0	0	0	0	0	0	0	212380000	0	0	0	0	0	0	0	0	0
J3QLS3;Q9Y2R9;J3QQS1;J3KSI8;J3QKW2	J3QLS3;Q9Y2R9;J3QQS1;J3KSI8;J3QKW2	13;13;10;9;9	48.3	4.1	48.3	0	0	0	0	0	0	0	0	0	0	0	0	0	0	0	0	0	0	0	0	0	0	0	0	0	0	0	0	0	0	0	0	0	494680	1685000000	0	0	0	0	0	0	0	0	0
J3QLU9;P04626-5;P04626-4;P04626;B4DTR1;P04626-3;P04626-2;F5H1T4;J3QL83;J3KRI9;J3QLV2;J3KS21;J3QRX1	J3QLU9;P04626-5;P04626-4;P04626;B4DTR1;P04626-3;P04626-2	6;6;6;6;5;4;4;2;1;1;1;1;1	8.2	1.2	6.8	0	2.5	0	0	0	0	0	0	0	0	0	0	0	0	0	0	0	0	0	0	0	0	0	0	0	0	0	0	0	0	0	0	0	2791500	27974000	0	3745600	0	0	0	0	0	0	0
J3QQR8;J3QQX6;J3QRQ1;J3QRT5;P13598;J3QKR4	J3QQR8;J3QQX6;J3QRQ1;J3QRT5;P13598;J3QKR4	4;4;4;4;4;3	28.7	24.6	22.8	22.8	0	0	9.6	0	0	0	0	0	9.6	9.6	9.6	0	0	0	0	0	9.6	9.6	9.6	9.6	0	0	0	18.6	18.6	18.6	9.6	0	0	0	0	0	14084000	41768000	83642000	0	0	1215400	0	0	0	0	0
J3QQV6;Q9NVS9-2;Q9NVS9;Q9NVS9-4;Q9NVS9-3	J3QQV6;Q9NVS9-2;Q9NVS9;Q9NVS9-4;Q9NVS9-3	2;2;2;1;1	30.8	0	0	0	15.8	15.8	0	0	0	0	0	0	0	15	0	0	0	0	0	0	0	15	15	15	0	0	0	15	0	0	0	0	0	0	0	0	0	0	0	1227500	2988300	0	0	0	0	0	0
J3QQW9;Q15022	J3QQW9;Q15022	5;5	13.4	0	13.4	0	2.5	0	0	0	0	0	0	0	0	0	0	0	0	0	0	0	0	0	0	0	0	0	0	0	0	0	0	0	0	0	0	0	0	91520000	0	1049300	0	0	0	0	0	0	0
J3QQY2;J9JIE6;Q9UM00-2;Q9UM00;J3KS45	J3QQY2;J9JIE6;Q9UM00-2;Q9UM00	3;3;3;3;1	35.6	0	35.6	0	0	0	0	0	0	0	0	0	0	0	0	0	0	0	0	0	0	0	0	0	0	0	0	0	0	0	0	0	0	0	0	0	0	877640000	0	0	0	0	0	0	0	0	0
J3QR07;Q96MU7-2;Q96MU7;J3KS01	J3QR07;Q96MU7-2;Q96MU7	5;4;4;1	9.1	0	9.1	3.4	0	1.9	0	0	0	0	0	0	0	0	0	0	0	0	0	0	0	0	0	0	0	0	0	0	0	0	0	0	0	0	0	0	0	473770000	1988500	0	1324300	0	0	0	0	0	0
J3QRN6;O94832;K7EIG7;J3KRL0	J3QRN6;O94832;K7EIG7	15;15;13;7	19.6	4	18.3	1.2	0	0	2.2	2.2	2.2	0.9	0	2.3	0	0	0	0.9	0.9	2.2	2.2	2.2	0.9	0	0	0	0.9	0.9	0	0	0	0	0.9	0	0	0	0	0.9	4856000	244990000	315990	0	0	7100800	4216800	25402000	3738000	0	7783800
J3QRS3;P19105;O14950;P24844;J3KTJ1;P24844-2	J3QRS3;P19105;O14950;P24844;J3KTJ1	8;8;8;5;4;3	60.5	39	49.2	60.5	60.5	60.5	17.5	22	17.5	0	0	0	42.9	37.3	49.2	21.5	27.7	21.5	5.6	16.4	11.9	42.9	32.8	42.9	10.2	22	15.8	32.2	27.1	25.4	0	0	0	0	0	0	24034000	1507400000	903540000	762020000	422880000	12468000	14262000	47763000	0	0	0
J3QRS9;X6R4W8;O43670-2;O43670;O43670-4;J3KS31;O43670-3;J3QS27;J3KTL1;J3KRB6;J3KRW6;H0Y3M2	J3QRS9;X6R4W8;O43670-2;O43670;O43670-4;J3KS31;O43670-3	3;3;3;3;3;2;2;1;1;1;1;1	7.7	0	5.3	5.3	7.7	5.3	0	0	0	0	0	0	0	0	0	0	0	0	0	0	0	0	0	0	0	0	0	0	0	0	0	0	0	0	0	0	0	102450000	71227000	97863000	94278000	0	0	0	0	0	0
J3QRU1;P07947;P06241-3;P06241-2;P06241	J3QRU1;P07947	12;12;4;4;4	34.1	2	34.1	4.7	15.3	13.9	3.8	3.8	4.4	2	0	3.8	1.8	1.8	2	3.8	1.8	3.8	1.8	2	0	3.8	5.3	7.7	0	2	0	1.8	0	1.5	0	0	2	0	0	0	0	761720000	78133000	89877000	18588000	0	0	0	0	0	0
J3QRU8;Q9Y2X7;Q9Y2X7-3;J3QLH1	J3QRU8;Q9Y2X7;Q9Y2X7-3;J3QLH1	4;4;4;2	8.1	0	4.2	5.9	5.9	5.9	0	0	0	0	0	0	0	0	0	0	0	0	0	0	0	0	0	0	0	0	0	0	0	0	0	0	0	0	0	0	0	171420000	11527000	7827800	9116100	0	0	0	0	0	0
J3QRV5;Q6P1M3-2;Q6P1M3;Q6P1M3-3;J3QLD8	J3QRV5;Q6P1M3-2;Q6P1M3	7;7;7;3;1	10.1	0	3.7	0	0	0	1	1	1	0	1.6	1.6	1	2.1	0	0	0	0	1	1	1	1.1	1	2.1	0	0	0	0	0	0	0	0	0	0	0	0	0	15615000	0	0	0	1238100	1135100	6398200	0	13029000	44776000
J3QSU6;P24821-4;P24821;F5H7V9;E9PC84;P24821-6;P24821-5;P24821-2;P24821-3;H0YGZ3	J3QSU6;P24821-4;P24821;F5H7V9;E9PC84;P24821-6;P24821-5;P24821-2;P24821-3	10;10;10;9;9;9;9;9;9;3	6.4	0	0	0	0	0	0	0	0	1.1	0.6	1.1	0	0.5	0	0	0	0	0	0	0	0	0.5	0.5	0	0	0	0	0	0	0.6	0.5	1	0	0	0	0	0	0	0	0	0	0	0	4432200	1206300	27857000
J3QSX6;O14639-4;O14639-3;O14639-5;H0Y7N6;F6XFR5	J3QSX6;O14639-4;O14639-3;O14639-5;H0Y7N6;F6XFR5	8;8;8;8;4;4	23.9	0	23.9	2.2	2.2	0	0	0	0	0	0	0	0	0	0	0	0	0	0	0	0	0	0	0	0	0	0	0	0	0	0	0	0	0	0	0	0	27752000	0	0	0	0	0	0	0	0	0
J3QT28;O43684-2;O43684;J3QSX4	J3QT28;O43684-2;O43684;J3QSX4	11;11;11;6	55	0	43.9	37.4	45	55	0	0	0	0	0	0	4.7	4.7	0	0	0	0	0	0	0	9.7	9.7	4.7	0	0	0	4.7	4.7	4.7	0	0	0	0	0	0	0	333230000	121990000	230320000	243300000	0	0	0	0	0	0
J3QTA2;Q99933-4;Q99933-3;Q99933;C9JYK5;Q99933-2	J3QTA2;Q99933-4;Q99933-3;Q99933;C9JYK5;Q99933-2	2;2;2;2;1;1	7.2	0	0	0	0	0	0	0	0	0	0	0	4.3	0	4.3	0	2.9	0	0	0	0	0	2.9	2.9	0	0	0	0	0	0	0	0	0	0	0	0	0	0	0	0	0	0	0	0	0	0	0
J3QTA6;Q9BRQ6;J3QTB2;H0Y922	J3QTA6;Q9BRQ6;J3QTB2;H0Y922	8;8;4;4	39.8	0	39.8	6.6	0	6.2	0	0	0	0	0	0	0	0	0	0	0	0	0	0	0	0	0	0	0	0	0	0	0	0	0	0	0	0	0	0	0	382560000	561420	0	652020	0	0	0	0	0	0
J3QTJ6;Q5CZC0;Q5CZC0-2;A0A087WUX3;H7BZL6	J3QTJ6;Q5CZC0	6;6;2;1;1	1.2	0	0.2	0.3	0.1	0.1	0	0	0	0	0	0	0.2	0.2	0	0	0.2	0.2	0	0	0	0.2	0.2	0.2	0	0	0.2	0.2	0	0	0.2	0.2	0	0	0	0	0	4079100	62663000	4277400	20402000	0	0	0	0	0	0
J9JID7;Q03252	J9JID7;Q03252	35;34	50.6	4	50.6	32.9	32.6	28.9	0	0	0	0	0	0	2.1	1.3	3.4	0	0	0	0	0	0	0	0	1.3	0	0	0	5	2.1	5	0	0	0	0	0	0	5078200	10253000000	359990000	341040000	450450000	0	0	0	0	0	0
K4DI93;Q13620-3;Q13620-1;Q13620;A6NE76	K4DI93;Q13620-3;Q13620-1;Q13620	22;22;22;22;7	26.2	1.4	14.2	20.4	22.8	17.8	0	0	0	0	0	0	0	0	0	0	0	0	0	0	0	0	0	1.2	0	0	0	0	0	0	0	0	0	0	0	0	2907100	229890000	253530000	212780000	196380000	0	0	0	0	0	0
K4DIA0;O75144;O75144-2	K4DIA0;O75144;O75144-2	2;2;2	7.2	0	0	0	7.2	7.2	0	0	0	0	0	0	0	0	0	0	0	0	0	0	0	0	0	0	0	0	0	0	0	0	0	0	0	0	0	0	0	0	0	29960000	12840000	0	0	0	0	0	0
K7EIE8;O95983-2;O95983;A0A087WT34;A0A087X1H1	K7EIE8;O95983-2;O95983	4;4;4;1;1	20.9	0	20.9	10.2	6	0	0	0	0	0	0	0	0	0	0	0	0	0	0	0	0	0	0	0	0	0	0	0	0	0	0	0	0	0	0	0	0	53430000	3171700	1027800	0	0	0	0	0	0	0
K7EIG1;O75153;Q9Y5I4-2;Q9Y5I4	K7EIG1;O75153	5;5;1;1	5.4	0	0	0.6	4.7	4.3	0	0	0	0	0	0	0	0	0	0	0	0	0	0	0	0	0	0	0	0	0	0	0	0	0	0	0	0	0	0	0	0	2159600	12181000	10044000	0	0	0	0	0	0
K7EM02;K7EIJ8;Q8IYT4-2;Q8IYT4	K7EM02;K7EIJ8;Q8IYT4-2;Q8IYT4	1;1;1;1	9.4	9.4	9.4	9.4	9.4	9.4	9.4	9.4	9.4	0	0	0	9.4	9.4	9.4	0	0	0	9.4	9.4	9.4	9.4	9.4	9.4	9.4	0	9.4	0	0	9.4	0	0	0	0	0	0	1167600	847320000	496080000	737340000	522270000	17751000	20213000	0	0	0	0
K7EIP7;K7ERW0;K7ENM8;Q9BWQ6	K7EIP7;K7ERW0;K7ENM8;Q9BWQ6	1;1;1;1	15.6	0	15.6	0	0	0	0	0	0	0	0	0	0	0	0	0	0	0	0	0	0	0	0	0	0	0	0	0	0	0	0	0	0	0	0	0	0	24409000	0	0	0	0	0	0	0	0	0
K7EIQ0;K7ELZ7;K7ES91;Q53F39-2;Q53F39-3;Q53F39	K7EIQ0;K7ELZ7;K7ES91;Q53F39-2;Q53F39-3;Q53F39	1;1;1;1;1;1	27.2	0	27.2	0	0	0	0	0	0	0	0	0	0	0	0	0	0	0	0	0	0	0	0	0	0	0	0	0	0	0	0	0	0	0	0	0	0	8201800	0	0	0	0	0	0	0	0	0
K7EIT2	K7EIT2	4	68.8	0	51.2	31.2	51.2	51.2	0	0	0	0	0	0	0	0	0	0	0	0	0	0	0	0	0	0	0	0	0	0	0	0	0	0	0	0	0	0	0	0	0	0	0	0	0	0	0	0	0
K7EJ46-3;K7EJ46-2;K7EJ46	K7EJ46-3;K7EJ46-2;K7EJ46	1;1;1	20.5	20.5	20.5	0	0	0	20.5	20.5	20.5	20.5	20.5	20.5	20.5	20.5	20.5	20.5	20.5	0	0	20.5	0	20.5	20.5	20.5	20.5	20.5	0	20.5	20.5	20.5	20.5	20.5	20.5	0	0	0	46775000	720290	0	0	0	2618800	2662800	13791000	48712000	20552000	166290000
K7ERQ7;K7EJH0;K7EMX1;K7EJV2;K7ESQ2;Q8NBT2-2;Q8NBT2	K7ERQ7;K7EJH0;K7EMX1;K7EJV2;K7ESQ2;Q8NBT2-2;Q8NBT2	1;1;1;1;1;1;1	13.5	0	13.5	0	0	0	0	0	0	0	0	0	0	0	0	0	0	0	0	0	0	0	0	0	0	0	0	0	0	0	0	0	0	0	0	0	0	11647000	0	0	0	0	0	0	0	0	0
K7EK00;Q96ND0;K7EPG9	K7EK00;Q96ND0	4;4;1	23.1	0	23.1	0	0	0	0	0	0	0	0	0	0	0	0	0	0	0	0	0	0	0	0	0	0	0	0	0	0	0	0	0	0	0	0	0	0	129910000	0	0	0	0	0	0	0	0	0
K7EK07;P84243;Q16695;K7EMV3;B4DEB1;K7ES00;Q6NXT2;K7EP01	K7EK07;P84243;Q16695;K7EMV3;B4DEB1;K7ES00;Q6NXT2	9;9;8;6;6;6;6;4	57.6	17.4	57.6	44.7	10.6	43.2	34.8	34.8	41.7	29.5	0	5.3	12.1	6.8	10.6	10.6	10.6	5.3	41.7	41.7	41.7	36.4	31.1	41.7	41.7	34.8	34.8	36.4	31.1	41.7	6.8	6.8	6.8	0	0	0	0	13544000000	142670000	0	52673000	42460000	109120000	105590000	5302300	0	0
K7EQ55;K7EK33;Q96EP5-2;Q96EP5;K7EQ02	K7EQ55;K7EK33;Q96EP5-2;Q96EP5;K7EQ02	6;6;6;6;5	21.2	0	21.2	13.8	7.9	7.9	0	0	0	0	0	0	3.7	3.7	0	0	3.7	0	0	0	0	3.7	3.7	3.7	0	0	0	3.7	0	0	0	0	0	0	0	0	0	683170000	38207000	49586000	20439000	0	0	0	0	0	0
K7EKE6;K7EJE8;P36776-2;P36776;P36776-3;K7ER27;K7ERR6;K7ER56;K7EQF8	K7EKE6;K7EJE8;P36776-2;P36776;P36776-3	31;30;30;30;29;10;4;3;1	45.8	0	45.8	17.6	8.2	14	0	0	0	0	0	0	0	2.2	0	0	0	0	0	0	0	0	0	0	0	0	0	0	2.2	0	0	0	0	0	0	0	0	4009100000	26010000	13398000	11392000	0	0	0	0	0	0
K7EKI8;O60437;K7EQ71	K7EKI8;O60437;K7EQ71	79;79;48	51.5	2.3	48	34.1	24.9	20.9	0	0	0	0	0	0	0	0	0	0	0	0	0	0.5	0	0	0	0	0.5	0.5	0.5	0	0	0	0	0	0	0	0	0	12713000	14131000000	2840300000	395410000	310900000	0	0	0	0	0	0
K7EL21;Q13938-3;Q13938;K7ES72	K7EL21;Q13938-3;Q13938;K7ES72	3;3;3;2	13.5	0	0	0	0	0	0	0	0	0	0	0	5.5	5.5	8	0	0	0	0	0	0	0	3.6	9.1	0	0	0	0	0	0	0	0	0	0	0	0	0	0	0	0	0	0	0	0	0	0	0
K7ELC2;P62841;K7EM56;K7EJ78;S4R417;K7EQJ5;S4R456	K7ELC2;P62841;K7EM56;K7EJ78;S4R417;K7EQJ5;S4R456	5;5;4;4;4;4;3	53.3	12.5	53.3	23	8.6	23	0	0	8.6	0	0	0	0	0	0	0	0	0	0	0	0	7.9	0	8.6	0	0	0	0	0	0	0	0	0	0	0	0	312190	993670000	5958800	20465000	130680000	0	0	1740900	0	0	0
K7ELL7;P14314-2;P14314;K7EPW7;K7EKX1;K7EJ70	K7ELL7;P14314-2;P14314	20;18;18;8;4;4	40	15	40	33.5	29.9	29	10.5	11.8	16.1	3.7	3.7	0	19.4	21.5	21.5	12.3	11.4	12.3	6	8.6	13.6	23.4	23.4	23.7	10.5	15.5	7.1	15.7	14.8	23.4	0	8.6	0	0	0	2.4	24426000	10767000000	1164300000	1096000000	831810000	37580000	29025000	187050000	3190500	2686300	0
K7ELQ9;Q6UW68;K7ER05;K7EJQ9;K7EM09;K7EPR0;K7EMV9	K7ELQ9;Q6UW68;K7ER05;K7EJQ9;K7EM09;K7EPR0	4;4;2;2;2;2;1	30	0	30	0	0	0	0	0	0	0	0	0	0	0	0	0	0	0	0	0	0	0	0	0	0	0	0	0	0	0	0	0	0	0	0	0	0	1854500000	0	0	0	0	0	0	0	0	0
K7ELW0	K7ELW0	14	83.4	13.6	57.4	72.2	83.4	58.6	30.8	17.8	40.2	0	0	0	45.6	40.2	40.2	26	26	21.9	13	18.3	27.2	31.4	22.5	35.5	31.4	35.5	27.2	36.1	31.4	40.2	0	0	0	0	0	0	0	0	0	2801500	0	0	0	0	0	0	0
K7EM18;P41567;O60739	K7EM18;P41567;O60739	2;2;1	22.3	0	22.3	0	0	10.7	0	0	0	0	0	0	0	0	0	0	0	0	0	0	0	0	0	0	0	0	0	0	0	0	0	0	0	0	0	0	0	8765900	0	0	390400	0	0	0	0	0	0
K7EML3;Q9NUL5-3;Q9NUL5-2;Q9NUL5-4;Q9NUL5	K7EML3;Q9NUL5-3;Q9NUL5-2;Q9NUL5-4;Q9NUL5	1;1;1;1;1	25.4	0	25.4	25.4	25.4	0	0	25.4	0	0	0	0	25.4	25.4	0	0	0	25.4	0	0	0	0	0	25.4	0	0	0	0	0	0	0	0	0	0	0	0	0	3359000	7538900	2571800	0	0	196510	0	0	0	0
K7EMM8;Q49A26-5;Q49A26-2;Q49A26;Q49A26-4;Q49A26-3;K7EQB2;K7EK70	K7EMM8;Q49A26-5;Q49A26-2;Q49A26;Q49A26-4;Q49A26-3	10;10;10;10;9;9;2;1	27.7	0	25.8	7.8	3.2	3.2	0	0	0	0	0	0	0	0	0	0	0	0	0	0	0	0	0	0	0	0	0	0	0	0	0	0	0	0	0	0	0	266540000	23762000	838460	1463400	0	0	0	0	0	0
K7EN15;Q8WVQ1-2	K7EN15;Q8WVQ1-2	9;8	43.2	0	13.6	27.3	38.3	34.5	0	0	0	4.2	0	0	0	4.2	0	0	4.2	0	0	0	0	4.2	4.2	0	0	4.2	0	0	4.2	4.2	0	0	0	0	0	0	0	72844000	0	0	345850	0	0	0	0	0	0
K7EN45;Q13526	K7EN45;Q13526	1;1	21.1	0	0	0	0	21.1	0	0	0	0	0	0	0	0	0	0	0	0	0	0	0	0	0	0	0	0	0	0	0	0	0	0	0	0	0	0	0	0	0	0	4050300	0	0	0	0	0	0
K7ENI6;K7ERE1;Q8N2U0	K7ENI6;K7ERE1;Q8N2U0	2;2;2	87.8	0	87.8	0	0	0	0	0	0	0	0	0	0	0	0	0	0	0	0	0	0	0	0	0	0	0	0	0	0	0	0	0	0	0	0	0	0	337260000	0	0	0	0	0	0	0	0	0
K7ENP1;Q7Z4G4-3;Q7Z4G4-2;Q7Z4G4;Q5JY02;K7EPZ4;K7EJQ4;Q5JY01	K7ENP1;Q7Z4G4-3;Q7Z4G4-2;Q7Z4G4;Q5JY02	3;3;3;3;2;1;1;1	14.8	3	11.7	6.5	11.7	11.7	3	0	3	0	0	0	0	0	0	0	0	0	3	3	3	0	0	0	3	0	0	0	0	0	0	0	0	0	0	0	236050000	10365000	3283500	5220100	884420	8215200	0	50225000	0	0	0
K7EP90;Q9BTD8-4;Q9BTD8-2;Q9BTD8-3;Q9BTD8;K7EQ03;K7ER08;K7EML2	K7EP90;Q9BTD8-4;Q9BTD8-2;Q9BTD8-3;Q9BTD8;K7EQ03;K7ER08	6;6;6;6;6;5;4;1	17.7	0	17.7	2.4	0	0	0	0	0	0	0	0	0	0	0	0	0	0	0	0	0	0	0	0	0	0	0	0	0	0	0	0	0	0	0	0	0	116130000	385730	0	0	0	0	0	0	0	0
K7EPJ1;Q16763;K7EM75	K7EPJ1;Q16763;K7EM75	2;2;1	11.3	0	0	11.3	6.9	6.9	0	0	0	0	0	0	0	0	0	0	0	0	0	0	0	0	0	0	0	0	0	0	0	0	0	0	0	0	0	0	0	0	12184000	26082000	11374000	0	0	0	0	0	0
K7EPJ5;O60291-4;O60291;O60291-3;O60291-2;B4DR12;K7EIM7;K7ERA1;Q96PX1-2;Q96PX1	K7EPJ5;O60291-4;O60291;O60291-3;O60291-2;B4DR12;K7EIM7	3;3;3;3;3;2;2;1;1;1	6.4	0	6.4	0	0	0	0	0	0	0	0	0	0	0	0	0	0	0	0	0	0	0	0	0	0	0	0	0	0	0	0	0	0	0	0	0	0	31380000	0	0	0	0	0	0	0	0	0
K7EPR2	K7EPR2	1	35.4	0	0	0	0	0	0	0	0	0	0	0	0	0	0	0	0	0	0	0	0	0	0	0	0	0	0	0	0	0	0	0	0	0	0	0	0	0	0	0	0	0	0	0	0	0	0
K7EQ21;Q9P0U4;Q9P0U4-2;K7EKZ6;K7EQZ1;K7EJR0	K7EQ21;Q9P0U4;Q9P0U4-2;K7EKZ6;K7EQZ1	3;3;3;2;2;1	8.6	0	8.6	0	0	2.3	0	0	0	0	0	0	0	0	0	0	0	0	0	0	0	0	0	0	0	0	0	0	0	0	0	0	0	0	0	0	0	55105000	0	0	442540	0	0	0	0	0	0
K7EQ34;U3KQT6;Q9NX61;K7EQE7;K7EPA3;Q9NX61-2	K7EQ34;U3KQT6;Q9NX61;K7EQE7;K7EPA3;Q9NX61-2	3;3;3;2;2;2	13.3	0	13.3	0	0	0	0	0	0	0	0	0	0	0	0	0	0	0	0	0	0	0	0	0	0	0	0	0	0	0	0	0	0	0	0	0	0	168000000	0	0	0	0	0	0	0	0	0
K7EQC7;P32942	K7EQC7;P32942	1;1	6.8	0	0	0	0	0	0	0	0	6.8	6.8	6.8	0	0	0	0	0	0	0	0	0	0	0	0	0	0	0	0	0	0	0	0	0	0	0	0	0	0	0	0	0	0	0	0	6567700	3592800	45615000
K7ER15;Q9H0R4;Q9H0R4-2;K7EMY7;K7EQD2;K7EJQ8	K7ER15;Q9H0R4;Q9H0R4-2;K7EMY7	5;5;4;3;2;1	44.1	3.9	10.3	34.8	29.9	34.8	3.9	6.4	6.4	0	0	0	10.3	10.3	10.3	0	0	0	0	0	0	16.7	10.3	20.6	0	10.3	0	16.7	10.3	20.6	0	0	0	0	0	0	366440	442190	24388000	14240000	43967000	297440	1702400	26893000	0	0	0
K7ER74;P02655;V9GYJ8;Q6P163;K7EMC3	K7ER74;P02655;V9GYJ8	5;4;3;2;1	32	0	0	0	0	0	0	7.3	7.3	0	6.2	0	11.2	5.1	0	7.3	0	0	0	0	7.3	7.3	7.3	7.3	0	7.3	7.3	5.1	0	12.4	7.3	7.3	7.3	0	0	0	0	0	0	0	0	0	4271500	10723000	0	890890	0
K7ERG9;P00746	K7ERG9;P00746	11;11	51.5	33.1	0	42.3	47.7	47.7	0	0	0	51.2	46.2	44.6	25	25	20	0	0	0	5	0	0	5.8	5.8	5.8	0	0	0	5.8	13.8	5.8	46.2	40.8	45.8	0	0	0	37999000	0	90420000	259880000	91928000	0	0	0	679950000	564830000	11057000000
K7ERI9;P02654;K7EKP1;K7EJI9;K7ELM9;K7EPF9	K7ERI9;P02654;K7EKP1;K7EJI9;K7ELM9;K7EPF9	4;4;2;2;2;2	28.6	28.6	0	0	0	11.7	14.3	11.7	23.4	14.3	11.7	14.3	28.6	28.6	28.6	0	0	0	11.7	11.7	23.4	26	28.6	28.6	11.7	11.7	28.6	14.3	26	28.6	28.6	26	26	0	14.3	0	513460000	0	0	0	8970200	238350	1460200	15617000	47966000	3047700	222750000
K7ES54;O95633-2;O95633;A0A087X1Q2	K7ES54;O95633-2;O95633;A0A087X1Q2	4;4;4;2	30.7	0	0	30.7	30.7	30.7	0	0	0	0	0	0	0	0	0	0	0	0	0	0	0	0	0	0	0	0	0	0	0	0	0	0	0	0	0	0	0	0	57898000	140540000	71802000	0	0	0	0	0	0
K7ES61;Q9BYD3;K7ELQ0;X6RAY8;Q9BYD3-2;K7EKI4;K7ELF1;K7EJ73	K7ES61;Q9BYD3;K7ELQ0;X6RAY8;Q9BYD3-2;K7EKI4;K7ELF1	7;7;6;6;6;4;4;2	38.3	0	38.3	0	5.3	0	0	0	0	0	0	0	0	0	0	0	0	0	0	0	0	0	0	0	0	0	0	0	0	0	0	0	0	0	0	0	0	872660000	0	264140	0	0	0	0	0	0	0
K7ES70;P55083;P55083-2	K7ES70;P55083;P55083-2	1;1;1	6.4	0	0	0	0	0	0	0	0	6.4	6.4	6.4	0	0	0	0	0	0	0	0	0	0	0	0	0	0	0	0	0	0	0	0	0	0	0	0	0	0	0	0	0	0	0	0	11623000	49458000	173480000
K7ESP4;Q8WVC6;Q8WVC6-2	K7ESP4;Q8WVC6	4;4;1	20.6	0	20.6	0	0	0	0	0	0	0	0	0	0	0	0	0	0	0	0	0	0	0	0	0	0	0	0	0	0	0	0	0	0	0	0	0	0	135310000	0	0	0	0	0	0	0	0	0
L0R6Q1	L0R6Q1	5	46.6	0	46.6	0	14.6	29.1	0	0	0	0	0	0	0	0	0	0	0	0	0	0	0	0	0	6.8	0	0	0	0	0	0	0	0	0	0	0	0	0	291440000	0	3938700	2502300	0	0	0	0	0	0
M0QWZ7;Q9NP81;Q9NP81-2;B4DJM9;M0R2H5;M0R1C0	M0QWZ7;Q9NP81;Q9NP81-2	20;20;16;9;4;3	53.3	2.9	53.3	0	8.7	8.9	0	0	0	0	0	0	0	0	0	0	0	0	0	0	0	2.9	2.9	6.4	0	0	0	0	0	0	0	0	0	0	0	0	397120	4198000000	0	4326700	3908400	0	0	0	0	0	0
M0QX15;M0R002;Q8NAG6-1;Q8NAG6	M0QX15;M0R002;Q8NAG6-1;Q8NAG6	1;1;1;1	1.3	0	0	1.3	0	1.3	0	0	0	0	0	0	0	0	0	0	0	0	0	0	0	0	0	0	0	0	0	0	0	0	0	0	0	0	0	0	0	0	160010000	0	1513100	0	0	0	0	0	0
M0QXA7;O95785-2;O95785-4;O95785-3;O95785	M0QXA7;O95785-2;O95785-4;O95785-3;O95785	7;7;7;7;7	11.2	0	11.2	0	0	0	0	0	0	0	0	0	0	0	0	0	0	0	0	0	0	0	0	0	0	0	0	0	0	0	0	0	0	0	0	0	0	154180000	0	0	0	0	0	0	0	0	0
M0QXB4;O14579;A0A087X0I4;O14579-2;O14579-3;M0R061	M0QXB4;O14579;A0A087X0I4;O14579-2;O14579-3	12;12;11;10;8;5	55.9	6.6	41.4	53.2	45	51.4	0	6.3	6.3	0	0	0	17.5	17.5	14.2	0	6.3	6	7.9	0	6	17.5	14.2	17.5	0	0	0	14.2	14.2	17.5	0	0	0	0	0	0	630330	158760000	365290000	236390000	230250000	0	3911200	433490000	0	0	0
M0QXB5;O95571;M0QY80	M0QXB5;O95571	7;7;2	45.8	0	39.2	24.6	0	8.1	5.4	5.4	5.4	0	0	0	0	0	5.4	5.4	5.4	5.4	5.4	0	0	20.8	15.4	16.5	5.4	5.4	0	0	0	0	0	5.4	5.4	0	0	0	0	924330000	48865000	0	797830	2649100	2749300	20791000	0	0	0
M0QXU3;F8WBV3	M0QXU3;F8WBV3	2;1	14	0	7.8	0	6.2	6.2	0	0	0	0	0	0	0	0	0	0	0	0	0	0	0	0	0	0	0	0	0	0	0	0	0	0	0	0	0	0	0	6425000	0	5216500	631830	0	0	0	0	0	0
M0QXZ5;Q96B54	M0QXZ5;Q96B54	4;4	25.7	0	19.3	17.9	19.3	25.7	0	0	0	0	0	0	0	0	0	0	0	0	0	0	0	0	0	0	0	0	0	0	0	0	0	0	0	0	0	0	0	57467000	29513000	12260000	23358000	0	0	0	0	0	0
M0QY97;Q9UPT8	M0QY97;Q9UPT8	2;2	3.2	0	1.8	3.2	3.2	1.8	0	0	0	0	0	0	0	0	0	0	0	0	0	0	0	0	0	0	0	0	0	0	0	0	0	0	0	0	0	0	0	31861000	30459000	10688000	3963800	0	0	0	0	0	0
M0QYN0;Q969H8;M0QXF7	M0QYN0;Q969H8;M0QXF7	5;5;4	28	13.8	21.7	28	19	19	0	0	0	0	0	0	7.9	16.9	0	0	0	0	0	0	0	16.9	7.9	7.9	0	0	0	7.9	7.9	7.9	0	0	0	0	0	0	2849900	462480000	150130000	77751000	62049000	0	0	0	0	0	0
M0R0N4;M0QYZ2;P53680;M0QZ21;X6R390;P53680-2;M0R1S0	M0R0N4;M0QYZ2;P53680;M0QZ21;X6R390;P53680-2;M0R1S0	4;4;4;3;3;3;2	27.1	0	27.1	11.1	11.8	21.5	0	0	0	0	0	0	0	0	0	0	0	0	0	0	0	0	0	0	0	0	0	0	0	0	0	0	0	0	0	0	0	491660000	10953000	5337100	15055000	0	0	0	0	0	0
M0QZ66;P54852;M0R122;M0QXN1	M0QZ66;P54852;M0R122;M0QXN1	2;2;1;1	24.4	0	24.4	0	0	0	0	0	0	0	0	0	0	0	0	0	0	0	0	0	0	0	0	0	0	0	0	0	0	0	0	0	0	0	0	0	0	57500000	0	0	0	0	0	0	0	0	0
M0QZL6;O75462	M0QZL6;O75462	2;2	16.2	0	16.2	0	16.2	16.2	0	0	0	0	0	0	0	0	0	0	0	0	0	0	0	0	0	0	0	0	0	0	0	0	0	0	0	0	0	0	0	7228200	0	12296000	15891000	0	0	0	0	0	0
M0QZP7;Q9NW81-5;Q9NW81;Q9NW81-4;M0QZC4;K7EIV4;B4DFT4	M0QZP7;Q9NW81-5;Q9NW81;Q9NW81-4;M0QZC4;K7EIV4;B4DFT4	2;2;2;2;1;1;1	20	0	20	0	0	0	0	0	0	0	0	0	0	0	0	0	0	0	0	0	0	0	0	0	0	0	0	0	0	0	0	0	0	0	0	0	0	143450000	0	0	0	0	0	0	0	0	0
M0QZQ8;Q8IUR0	M0QZQ8;Q8IUR0	1;1	22.3	0	22.3	22.3	22.3	22.3	0	0	0	0	0	0	0	0	0	0	0	0	0	0	0	0	0	0	0	0	0	0	0	0	0	0	0	0	0	0	0	14982000	878810	2781700	623280	0	0	0	0	0	0
M0QZR4;Q92888-2;Q92888;Q92888-3;Q6NX52;M0R3H5	M0QZR4;Q92888-2;Q92888;Q92888-3;Q6NX52	3;3;3;3;3;1	3.9	0	1.3	3.9	2.4	1.3	0	0	0	0	0	0	0	0	0	0	0	0	0	0	0	0	0	0	0	0	0	0	0	0	0	0	0	0	0	0	0	84384000	43367000	38184000	4729100	0	0	0	0	0	0
M0R0A9;P55899;M0R0K7;M0R266;M0R0H0;M0QYM4;M0R220;M0QYN1;M0QYN9	M0R0A9;P55899;M0R0K7;M0R266;M0R0H0;M0QYM4;M0R220;M0QYN1;M0QYN9	2;2;1;1;1;1;1;1;1	6.6	0	6.6	0	0	0	0	0	0	0	0	0	0	0	0	0	0	0	0	0	0	0	0	0	0	0	0	0	0	0	0	0	0	0	0	0	0	31887000	0	0	0	0	0	0	0	0	0
M0R0F0;P46782;M0R0R2;M0QZN2	M0R0F0;P46782;M0R0R2;M0QZN2	10;10;9;7	47.5	12	47.5	30	41	41	8.5	31	31.5	0	0	0	20.5	20.5	26.5	8.5	16	16	4	4	16	20.5	20.5	21	17	20.5	8.5	20.5	16	16	0	7.5	7.5	0	0	0	2055200	2471800000	25641000	131440000	268180000	22784000	151150000	266210000	0	0	0
M0R0Q9	M0R0Q9	6	84.2	53.5	0	69.3	29.7	13.9	37.6	29.7	37.6	45.5	29.7	45.5	45.5	45.5	69.3	23.8	23.8	29.7	37.6	23.8	29.7	45.5	45.5	29.7	45.5	15.8	37.6	29.7	45.5	29.7	29.7	29.7	45.5	0	0	0	0	0	0	0	0	0	0	0	0	0	0
M0R117;Q02543;M0R3D6;M0R1A7;M0R0P7	M0R117;Q02543;M0R3D6;M0R1A7;M0R0P7	8;8;7;7;6	41.6	0	41.6	14.9	26	34.4	6.5	11	19.5	0	0	0	0	6.5	4.5	0	6.5	0	6.5	6.5	11	14.9	14.9	19.5	0	6.5	0	0	0	6.5	14.9	0	0	6.5	0	0	0	2892700000	6966700	9860800	62692000	6001800	5489500	138080000	0	0	0
M0R165;Q9UBC2-4;Q9UBC2-3;Q9UBC2;Q9UBC2-2;M0R2S2;M0R1V5;K7EJR2;M0R330	M0R165;Q9UBC2-4;Q9UBC2-3;Q9UBC2;Q9UBC2-2;M0R2S2	10;10;10;10;10;7;2;1;1	18.3	2.5	14	13	11.8	11.4	1.5	0	1.5	0	0	0	1.5	1.5	0	0	0	0	0	0	0	2.5	2.5	3.3	0	0	0	1.9	1.5	1.9	0	0	0	0	0	0	2197500	146310000	49468000	51523000	49282000	803290	0	1262100	0	0	0
M0R175;P10588	M0R175;P10588	1;1	14.4	0	14.4	0	0	0	0	0	0	0	0	0	0	0	0	0	0	0	0	0	0	0	0	0	0	0	0	0	0	0	0	0	0	0	0	0	0	33907000	0	0	0	0	0	0	0	0	0
M0R177;Q9NYJ7-2;Q9NYJ7	M0R177;Q9NYJ7-2;Q9NYJ7	1;1;1	12.3	0	12.3	0	12.3	12.3	0	0	0	0	0	0	0	0	0	0	0	0	0	0	0	0	0	0	0	0	0	0	0	0	0	0	0	0	0	0	0	3211300	0	3825400	11544000	0	0	0	0	0	0
M0R1B0;O43402	M0R1B0;O43402	2;2	19	0	19	0	10	0	0	0	0	0	0	0	0	0	0	0	0	0	0	0	0	0	0	0	0	0	0	0	0	0	0	0	0	0	0	0	0	94554000	0	593750	0	0	0	0	0	0	0
M0R1E3;Q8WUY8	M0R1E3;Q8WUY8	3;3	27.7	4.6	27.7	0	0	4.6	0	0	0	0	0	0	0	0	0	0	0	0	0	0	0	0	0	0	0	0	0	0	0	0	0	0	0	0	0	0	426130	87002000	0	0	462080	0	0	0	0	0	0
M0R1G1;Q9NPR9;M0QYF6;G5E9L6	M0R1G1;Q9NPR9	3;3;1;1	15.1	0	6	3.3	0	0	5.7	5.7	5.7	0	0	0	0	0	5.7	5.7	5.7	5.7	5.7	5.7	0	0	0	0	5.7	5.7	0	0	0	0	0	0	0	0	0	0	0	4567600	15698000	0	0	31540000	29809000	310710000	0	0	0
M0R1W9	M0R1W9	3	44.6	0	36	44.6	44.6	44.6	0	0	0	0	0	0	0	0	0	0	0	0	0	0	0	0	0	0	0	0	0	0	0	0	0	0	0	0	0	0	0	0	392640000	18043000	14282000	0	0	0	0	0	0
M0R226;Q9BQ48	M0R226;Q9BQ48	2;2	12	0	12	0	0	0	0	0	0	0	0	0	0	0	0	0	0	0	0	0	0	0	0	0	0	0	0	0	0	0	0	0	0	0	0	0	0	279220000	0	0	0	0	0	0	0	0	0
M0R2A0;Q5UCC4-2;Q5UCC4	M0R2A0;Q5UCC4-2;Q5UCC4	1;1;1	4.6	0	4.6	0	0	0	0	0	0	0	0	0	0	0	0	0	0	0	0	0	0	0	0	0	0	0	0	0	0	0	0	0	0	0	0	0	0	128600000	0	0	0	0	0	0	0	0	0
M0R2C6;M0R259;M0QX29;M0QZ95	M0R2C6;M0R259	17;10;6;1	40.6	2.6	38.3	0	7.7	7.8	0	0	0	0	0	2.4	0	0	0	0	0	0	0	0	0	0	0	3.1	0	0	0	0	0	0	0	0	0	0	0	0	0	0	0	0	0	0	0	0	0	0	0
M0R2F5;Q96CT7	M0R2F5;Q96CT7	3;3	21.2	0	15.3	0	5.8	0	0	0	0	0	0	0	0	0	0	0	0	0	0	0	0	0	0	0	0	0	0	0	0	0	0	0	0	0	0	0	0	14921000	0	0	0	0	0	0	0	0	0
M0R2P6;Q8TBC3;M0R0S1;Q8TBC3-2;M0R2U6;M0QZF2;M0R204;M0QXA4;M0QYJ9;M0R0S2;M0QZF4	M0R2P6;Q8TBC3;M0R0S1;Q8TBC3-2	3;3;2;2;1;1;1;1;1;1;1	6.7	0	6.7	5	0	0	0	0	0	0	0	0	0	0	0	0	0	0	0	0	0	0	0	0	0	0	0	0	0	0	0	0	0	0	0	0	0	46640000	2009300	0	0	0	0	0	0	0	0
M0R2Z9;Q8IX01-4;Q8IX01-3;Q8IX01;M0R3F6;M0R065;M0R216;M0R2Y3	M0R2Z9;Q8IX01-4;Q8IX01-3;Q8IX01;M0R3F6	13;13;13;13;12;2;2;1	16.1	0.9	16.1	0	0.9	5.3	0	0	0	0	0	0	0	0	0	0	0	0	0	0	0	0	0	0	0	0	0	0	0	0	0	0	0	0	0	0	1541600	599980000	0	7455600	9981800	0	0	0	0	0	0
M0R3D4;Q9UI14;M0R1H9;M0QXH1	M0R3D4;Q9UI14;M0R1H9	3;3;2;1	24.5	0	24.5	0	0	0	0	0	0	0	0	0	0	0	0	0	0	0	0	0	0	0	0	9.9	0	0	0	0	0	0	0	0	0	0	0	0	0	200360000	0	0	0	0	0	0	0	0	0
O00115-2;O00115;K7ENE5	O00115-2;O00115;K7ENE5	7;7;4	29.8	3.6	20.3	29.8	20	29.8	0	0	0	3.9	3.9	3.9	0	3.9	0	0	0	0	0	0	0	0	0	3.9	0	0	0	3.9	3.9	3.9	0	0	0	0	0	7.2	1989700	63095000	247180000	1037400000	753970000	0	0	0	4897300	3850100	21395000
O00116;B8ZZ81	O00116	27;5	52.9	5.6	52.9	0	0	3.3	0	0	0	0	0	0	0	0	0	0	0	0	0	0	0	0	0	0	0	0	0	0	0	0	0	0	0	0	0	0	4976900	4055100000	0	0	660760	0	0	0	0	0	0
O00139-2;D6R9M0;O00139-1;O00139-5;O00139;O00139-4	O00139-2;D6R9M0;O00139-1;O00139-5;O00139;O00139-4	2;1;1;1;1;1	3.9	0	3.9	1.2	0	1.2	0	0	0	0	0	0	0	0	0	0	0	0	0	0	0	0	0	0	0	0	0	0	0	0	0	0	0	0	0	0	0	25614000	1062500	0	1229600	0	0	0	0	0	0
O00148;O00148-2;B1Q2N1;K7EQN7;K7EPJ3;K7EN69	O00148;O00148-2;B1Q2N1;K7EQN7	16;11;10;9;7;4	45.2	6.8	45.2	28.6	35.1	40.3	15	12.2	11.5	0	0	0	10.8	14.1	12.2	12.2	2.8	2.8	0	0	4.4	23	19.7	26.7	0	5.2	4.2	12.6	10.8	16.6	0	0	0	0	0	0	0	403560000	872180	20192000	10097000	0	0	0	0	0	0
O00151	O00151	16	62.6	0	55.6	32.8	32.8	35.9	0	0	0	0	0	0	3.6	8.2	4.6	0	0	0	0	0	0	8.2	8.2	8.2	0	0	0	4.6	0	0	0	0	0	0	0	0	0	956110000	312430000	384110000	230580000	0	0	0	0	0	0
O00154-4;O00154-6;O00154-7;O00154;O00154-5;O00154-2;O00154-3;K7EKP8;Q6ZUV0	O00154-4;O00154-6;O00154-7;O00154;O00154-5;O00154-2;O00154-3;K7EKP8	12;11;11;11;10;8;8;7;1	43.5	2.1	34.9	43.5	34	40.8	0	0	0	0	0	0	0	0	0	0	0	0	0	0	0	3.3	0	4.7	0	0	0	0	0	0	0	0	0	0	0	0	1660500	250370000	449420000	249180000	287670000	0	0	0	0	0	0
O00159;F5H6E2;O00159-3;I3L501	O00159;F5H6E2;O00159-3	52;51;51;8	57.4	5.8	57.4	8.9	18.9	13.9	0.8	0.8	0.8	2.4	1.6	1.6	1.6	1.6	0	0.8	0.8	0	0.8	0.8	1.6	1.6	2.4	1.6	0.8	0.8	0.8	0	0	0	0	0	0.8	0	0	0	444930000	11698000000	18603000	97442000	52228000	15395000	8648400	48806000	10607000	14287000	91912000
O00159-2;I3L204;I3L4D4;I3L3Y6;I3L168;I3L3F5	O00159-2	51;13;8;8;7;7	57.8	5.1	57.8	6.9	18.6	14.4	0.9	0.9	0.9	2.5	1.7	1.7	1.7	1.7	0	0.9	0.9	0	0.9	0.9	1.7	1.7	2.4	1.7	0.9	0.9	0.9	0	0	0	0	0	0.9	0	0	0	0	1817500	0	0	0	0	0	0	0	0	0
O00161;H3BM38;O00161-2;H3BNE1;H3BR18;H3BPJ0;H3BP15;H3BQY9;H3BNG6;H3BU94	O00161;H3BM38;O00161-2;H3BNE1;H3BR18;H3BPJ0	7;6;6;5;5;5;3;3;2;2	46.9	6.6	46.9	0	14.7	8.1	0	0	0	6.6	6.6	6.6	0	0	0	0	0	0	0	0	0	0	0	0	0	0	0	6.6	0	0	0	0	0	0	0	0	638040	982600000	0	4828000	2068000	0	0	0	5220200	2933500	109970000
O00165;O00165-2;O00165-5;O00165-3;E9PIQ7;Q5VYD6;O00165-4;O00165-6	O00165;O00165-2;O00165-5;O00165-3;E9PIQ7;Q5VYD6	8;8;7;6;5;4;3;3	44.1	3.9	44.1	0	0	0	0	3.9	0	0	3.9	3.9	0	3.9	0	0	0	0	0	0	3.9	0	0	0	0	0	0	0	3.9	3.9	3.9	0	3.9	0	0	0	210540000	138000000	0	0	0	0	863310	0	0	14436000	64219000
O00170;E9PMH2;V9GYQ3	O00170;E9PMH2	5;3;2	19.7	0	13.3	19.7	13.9	4.2	0	0	0	0	0	0	0	0	0	0	0	0	0	0	0	0	0	0	0	0	0	0	0	0	0	0	0	0	0	0	0	12610000	58373000	38228000	25175000	0	0	0	0	0	0
O00186	O00186	13	26.5	1.5	26.5	5.9	4.4	13	0	0	0	0	0	0	0	0	0	0	0	0	0	0	0	0	0	0	0	0	0	0	0	0	0	0	0	0	0	0	566130	576920000	14548000	3558300	17980000	0	0	0	0	0	0
O00194;K7ES41	O00194;K7ES41	6;3	32.6	17	26.6	5	13.3	5	18.3	18.3	24.3	5	8.3	5	0	13.3	5	5	5	5	5	18.3	18.3	18.3	13.3	18.3	5	13.3	5	18.3	13.3	18.3	0	0	0	0	0	0	15417000	237890000	1083200	6199100	4272300	20757000	18935000	143950000	1346900	3053900	138540000
O00203-3;O00203;H0YBD0	O00203-3;O00203	11;11;3	13.4	0	9.5	7.6	6.6	6.8	2.1	2.1	1.8	0	0	0	0	0	0	0	0	0	0	0	0	1.8	0	2.9	1.1	0	0	0	0	0	0	0	0	0	0	0	0	162670000	110020000	38758000	18168000	6585300	3745200	22020000	0	0	0
O00214;O00214-2;E9PN19;F6V2D4;H7BXD8;B1ANM0;Q5T3P9;E9PJ77;E9PRN3	O00214;O00214-2;E9PN19;F6V2D4;H7BXD8	8;8;7;7;6;3;3;2;2	22.7	3.2	22.7	6	3.2	3.2	0	0	0	0	0	0	0	0	0	0	0	0	0	0	0	0	0	0	0	0	0	0	0	0	0	0	0	0	0	0	1193000	303590000	2496300	11104000	6854300	0	0	0	0	0	0
O00231;O00231-2;J3QRY4;J3QS13;J3KSW3	O00231;O00231-2	16;16;7;2;1	44.1	2.8	36.3	25.4	31	33.6	3.6	0	3.1	0	0	0	14.5	11.6	8.1	0	0	0	0	0	0	17.5	21.1	26.3	0	6.2	0	10	3.1	18.5	0	0	0	0	3.6	0	3714600	548990000	116250000	198100000	221140000	368840	0	43142000	0	0	0
O00232;O00232-2;J3KTJ5;J3KSK1	O00232;O00232-2	17;16;1;1	46.7	6.4	31.6	20.2	36.6	39.9	3.1	4.6	0	0	0	0	17.5	9.2	6.1	0	0	0	0	0	0	9.4	14.9	16.9	0	0	0	2.9	10.3	2.9	0	0	0	0	0	0	8160400	231350000	66543000	145250000	168340000	3874100	4033200	0	0	0	0
O00264;O00264-2	O00264;O00264-2	11;7	62.1	0	62.1	26.2	30.8	19	0	10.3	0	0	0	0	0	0	0	0	0	4.6	0	10.3	10.3	0	0	0	0	0	4.6	0	0	0	0	0	0	0	4.6	0	0	3769600000	16330000	5140600	5858900	0	746370	0	0	0	0
O00267-2;O00267;M0R105;M0R2M5;M0QYL9	O00267-2;O00267	31;31;3;3;2	34	1.1	22.4	16.5	26	21.9	0	0	0	0	0	0	0	0	0	0	0	0	0	0	0	0	0	0	0	0	0	0	0	0	0	0	0	0	0	0	4658200	691160000	131350000	334250000	163860000	0	0	0	0	0	0
O00291-3;V5LU97;O00291;C9JMG5	O00291-3;V5LU97;O00291	13;13;13;2	17.1	1	17.1	4.7	1.6	3.7	0	0	0	0	0	0	0	0	0	0	0	0	0	0	0	0	0	0	0	0	0	0	0	0	0	0	0	0	0	0	495880	492590000	8152200	4289900	6250100	0	0	0	0	0	0
O00299	O00299	14	79.3	56	79.3	70.1	79.3	79.3	64.7	59.8	61.4	16.2	8.7	24.9	70.1	74.3	79.3	35.7	31.1	46.5	36.9	34.4	46.9	74.3	74.3	79.3	54.8	34.9	46.9	59.8	64.7	70.1	7.5	8.7	10	0	0	0	608470000	2831700000	4817900000	4319800000	3876200000	829970000	656890000	3269400000	58090000	8057300	236500000
O00303;H0YDT6;E9PQV8	O00303	11;3;1	38.7	5.3	23.8	31.7	38.7	38.7	0	0	0	0	0	0	4.8	4.8	4.8	0	0	0	0	0	0	7	7	11.2	0	0	0	0	0	4.8	0	0	0	0	0	0	3788800	342930000	328150000	451770000	340680000	0	0	0	0	0	0
O00330-3;O00330;O00330-2;H0YD97;E9PLU0;E9PRI6	O00330-3;O00330	17;17;7;6;5;4	43.6	5.8	43.6	3.5	0	0	0	0	0	0	0	0	0	0	0	0	0	0	0	0	0	0	0	0	0	0	0	0	0	0	0	0	0	0	0	0	676660	897680000	2283800	0	0	0	0	0	0	0	0
O00338;B4DLP0;B8ZZF7;O00338-2;H7BZ17;C9JSR0;H7C420	O00338;B4DLP0;B8ZZF7;O00338-2;H7BZ17	12;11;10;10;6;3;2	48	3	0	0	0	3	17.6	23.6	19.9	0	0	0	31.4	27.4	31.8	0	13.5	7.1	3	16.6	19.6	27.4	27.7	44.6	6.1	10.1	0	9.1	21.6	23.6	3.4	0	0	0	0	0	17346000	0	0	0	624750	15415000	57083000	205780000	0	0	0
O00339-3;O00339-2;O00339;H0YBJ4;H0YBU5;O00339-4;H0YBF2	O00339-3;O00339-2;O00339;H0YBJ4;H0YBU5;O00339-4	4;4;4;3;2;2;1	5.5	0	0	0	2.3	2.3	0	0	0	0	0	0	0	0	0	0	0	0	0	0	0	0	0	1.2	0	1.2	0	1.2	1.2	1.2	0	1.2	0	0	0	0	0	0	0	19605000	12294000	0	0	0	0	0	0
O00391;O00391-2;A8MXT8;H0Y5Z8	O00391;O00391-2	37;33;4;2	53.1	40.7	19.4	45.6	50.9	50.7	25.4	22.9	30.1	25.6	26.1	25	31.6	30.1	27.8	33.2	26.8	35.1	16.3	22	25.8	32.4	32.8	26.2	28.6	22.2	24.2	39.6	38.8	38.3	24.8	30.1	34.4	0	0	1.6	1211200000	87135000	4597200000	8116300000	5363800000	227820000	154360000	1309200000	358510000	275190000	1769900000
O00400;H7C562;H7C577	O00400	6;2;1	13.1	0	13.1	0	0	2.4	0	0	0	0	0	0	0	0	0	0	0	0	0	0	0	0	0	0	0	0	0	0	0	0	0	0	0	0	0	0	0	255400000	0	0	605780	0	0	0	0	0	0
O00401	O00401	1	2.2	0	0	0	0	0	0	0	0	0	0	0	0	0	0	0	0	0	0	0	0	2.2	2.2	0	0	0	0	0	0	0	0	0	0	0	0	0	0	0	0	0	0	0	0	0	0	0	0
O00410;O00410-3;H0Y8C6;O00410-2;E7ETV3;E7EQT5;E7EV12;C9JMV5;C9JZD8;E7EWK4;E7EX05;C9JZ53;C9JQT6;E7ESA1;E7ESZ1;E7ETV8;C9J875;C9JXE0	O00410;O00410-3;H0Y8C6;O00410-2	40;39;37;35;10;8;7;7;5;5;5;4;4;4;4;4;3;2	48.4	5	25.2	41.4	43.2	41.1	1.3	1.2	2.1	0	0	0	10.5	11.4	5.2	0	0	0	0	0	0	11.8	13.2	19	1.8	1.2	0	4.1	7.9	3.6	0	0	0	0	0	0	22239000	425370000	1318200000	1493600000	984270000	1314000	669160	43317000	0	0	0
O00411;K7EMH3	O00411	16;3	22.3	0	22.3	0	0	0	0	0	0	0	0	0	0	0	0	0	0	0	0	0	0	0	0	0	0	0	0	0	0	0	0	0	0	0	0	0	0	459630000	0	0	0	0	0	0	0	0	0
X6RAL5;O00422;U3KPY7;H7BZW6;U3KQ12	X6RAL5;O00422;U3KPY7;H7BZW6	4;4;3;3;1	28.5	0	28.5	9.3	0	9.3	0	0	0	0	0	0	0	0	0	0	0	0	0	0	0	0	0	0	0	0	0	0	0	0	0	0	0	0	0	0	0	513310000	692680	0	2424800	0	0	0	0	0	0
O00425;O00425-2;F8WD15	O00425	20;8;4	43.2	1.6	43.2	11.7	11.4	14.2	0	0	0	0	0	0	0	0	0	0	0	0	0	0	0	0	0	0	0	0	0	0	0	0	0	0	0	0	0	0	267110000	2780000000	54337000	12714000	34956000	0	0	0	0	0	0
O00442;O00442-2	O00442;O00442-2	5;5	18.3	2.7	0	2.7	8.2	0	3.6	9	11.7	0	0	0	0	0	3.6	0	0	3.6	0	3.6	0	0	2.7	2.7	0	0	0	0	0	2.7	0	0	0	0	0	0	2158400	0	5092300	18434000	0	2547400	5293500	183960000	0	0	0
O00443	O00443	4	3	0	3	0	0	0	0	0	0	0	0	0	0	0	0	0	0	0	0	0	0	0	0	0	0	0	0	0	0	0	0	0	0	0	0	0	0	51174000	0	0	0	0	0	0	0	0	0
O00461;F8W785	O00461;F8W785	11;10	17	1.9	17	6.2	1.1	1.6	0	0	0	0	0	0	0	0	0	0	0	0	0	0	0	0	0	0	0	0	0	0	0	0	0	0	0	0	0	0	271940	976610000	28724000	2442300	661510	0	0	0	0	0	0
O00462;E9PFW2	O00462;E9PFW2	26;21	37.4	2.2	5.1	34.5	28	24	0.8	0.8	0.8	0	0	0	0	0	0.8	0	0	0	0	0	0	0	0	0.8	0	0	0	0	0	0.8	0	0	0	0	0	0	1658900	34019000	591930000	372350000	279630000	2848200	918530	23438000	0	0	0
O00468-6;O00468-7;O00468-3;O00468-5;O00468-4;O00468;A0A087X208;O00468-2;H0Y5U1	O00468-6;O00468-7;O00468-3;O00468-5;O00468-4;O00468;A0A087X208;O00468-2	77;76;75;74;74;74;69;68;10	52.9	1.1	27.8	52.9	45.8	46.3	0	1.1	1.8	5.7	6.5	8.6	0.6	0	0	0	0	0	0	0	0	0.6	0.7	1.1	0.5	0.5	0	0	0.6	0	0	0	0	0	0	0	2183900	1216800000	45887000000	3991900000	3405700000	0	4549100	84497000	97626000	76678000	458500000
O00469-2;E7ETU9;O00469;O00469-3;C9JXZ0;F8WEW3	O00469-2;E7ETU9;O00469;O00469-3	18;17;17;9;6;1	32.7	1.2	31.5	16	13.6	9.2	0	0	0	0	0	0	0	0	0	0	0	0	0	0	0	0	0	0	0	0	0	0	0	0	0	0	0	0	0	0	15551000	779840000	77552000	61695000	41181000	0	0	0	0	0	0
O00483	O00483	3	37	12.3	37	12.3	0	14.8	0	0	0	0	0	0	0	0	0	0	0	0	0	0	0	0	0	0	0	0	0	0	0	0	0	0	0	0	0	0	3894700	1212500000	6786100	0	265740	0	0	0	0	0	0
O00487;C9JW37	O00487	6;1	33.2	4.2	17.4	28.1	22.3	28.1	0	0	2.3	0	0	2.3	11	11	13.2	0	0	0	0	0	0	11	11	11	11	0	2.3	2.3	11	13.2	2.3	2.3	0	0	0	0	4894700	241840000	128370000	121150000	95034000	0	0	8028300	0	0	42491000
O00488	O00488	1	10.4	0	10.4	0	0	0	0	0	0	0	0	0	0	0	0	0	0	0	0	0	0	0	0	0	0	0	0	0	0	0	0	0	0	0	0	0	0	21913000	0	0	0	0	0	0	0	0	0
O00499-9;O00499-10;O00499-7;O00499-8;O00499-4;O00499-6;O00499-11;O00499-3;O00499-2;O00499-5;O00499	O00499-9;O00499-10;O00499-7;O00499-8;O00499-4;O00499-6;O00499-11;O00499-3;O00499-2;O00499-5;O00499	6;6;6;6;6;6;6;6;6;6;6	23.7	0	0	4.6	11	8.6	0	0	0	0	0	0	0	4.9	0	0	0	0	0	0	0	8.3	0	0	0	0	0	4.9	0	0	0	0	0	0	0	0	0	0	2292700	14159000	19769000	0	0	0	0	0	0
O00505;H0Y4S9	O00505	13;2	41.1	2.7	35.1	34.4	34.5	38	0	0	0	0	0	0	0	0	0	0	0	0	0	0	0	0	0	0	0	0	0	0	0	0	0	0	0	0	0	0	2440200	829400000	236910000	175660000	214760000	0	0	0	0	0	0
O00515;E9PDI4;H0Y901	O00515;E9PDI4	12;11;1	34.8	0	25.7	4.6	0	0	2.3	2.3	7	3.5	0	0	2.3	7	10.4	2.3	2.3	2.3	0	7	0	12.6	2.3	12.6	4.6	7	0	7	7	7	0	0	0	0	0	0	0	768190000	2181000	0	0	2909900	1818300	8438100	8604400	0	0
O00519	O00519	5	15.7	0	15.7	0	0	0	0	0	0	0	0	0	0	0	0	0	0	0	0	0	0	0	0	0	0	0	0	0	0	0	0	0	0	0	0	0	0	45672000	0	0	0	0	0	0	0	0	0
O00534;B4DHS6;O00534-3;O00534-2;O00534-4	O00534;B4DHS6;O00534-3;O00534-2	13;8;8;8;5	23.9	0	0	0	0	0	5.5	2.8	3.8	0	0	0	15	6.1	10.7	1.5	1.5	1.5	2.9	0	1.5	13.4	10.3	18.4	1.5	1.5	0	1.3	4.8	0	0	0	0	0	0	0	0	0	0	0	0	14031000	5977900	47246000	0	0	0
O00548	O00548	1	1.7	0	0	1.7	0	0	0	0	0	0	0	0	0	0	0	0	0	0	0	0	0	0	0	0	0	0	0	0	0	0	0	0	0	0	0	0	0	0	8051600	0	0	0	0	0	0	0	0
O00560;O00560-3;B4DHN5;E9PBU7	O00560;O00560-3;B4DHN5;E9PBU7	11;9;8;8	63.1	27.2	48.3	48.3	55.4	48.3	9.7	6	9.7	50	41.9	45.6	17.1	13.8	13.8	12.8	15.8	13.8	0	11.1	6	31.5	25.2	17.4	13.8	9.7	13.8	41.6	38.6	39.6	16.1	6	25.2	3.7	7.7	11.4	143310000	1268400000	490130000	1180000000	953410000	3404800	1681600	17002000	135980000	130190000	950330000
O00560-2;G5EA09	O00560-2;G5EA09	11;9	63	26.9	48.1	48.1	49.5	48.1	3.7	0	3.7	49.8	41.8	45.5	11.1	7.7	7.7	6.7	9.8	7.7	0	11.1	0	31.3	24.9	11.4	7.7	3.7	7.7	41.4	38.4	39.4	10.1	5.7	24.9	3.7	7.7	11.4	10885000	111020000	33515000	0	24325000	0	0	0	97472000	47855000	176900000
O00566;U3KQ48	O00566	9;4	17.8	0	17.8	0	0	1.6	0	0	0	0	0	0	0	0	0	0	0	0	0	0	0	0	0	0	0	0	0	0	0	0	0	0	0	0	0	0	0	660740000	0	0	1076500	0	0	0	0	0	0
O00567;Q5JXT2;H0YDU4;H0Y653	O00567	29;14;10;8	70.2	9.1	70.2	21.9	3.9	29.3	0	0	0	0	0	0	1.7	0	0	0	0	0	0	0	0	3.5	1.7	3.5	0	0	0	1.9	0	0	0	0	0	0	0	0	3290100	7374300000	27140000	16785000	54940000	0	0	0	0	0	0
O00571;O00571-2;O15523-2;O15523;O15523-3;A0A087WVZ1;C9J081;A0A087WX09;B4DLA0;C9J8G5;D6RCM4;Q9NQI0-3;Q9NQI0-2;Q9NQI0-4;Q9NQI0;H0Y960	O00571;O00571-2;O15523-2;O15523	28;27;21;21;6;4;3;2;2;2;2;2;2;2;2;1	53.9	5.3	53.9	25.1	22.4	17.5	0	0	0	0	0	0	5.1	1.8	9.4	0	0	0	0	0	0	3.6	3.6	9.1	0	0	0	3.3	3.3	3.3	0	0	0	0	0	0	1356100	3624900000	203730000	75100000	35723000	0	0	0	0	0	0
O00592-2;O00592	O00592-2;O00592	6;6	12.4	6.1	12.4	10.3	6.5	8.6	0	0	2.3	2.5	2.5	2.3	4.8	2.3	0	0	0	0	0	0	0	0	0	0	0	0	0	0	0	0	0	0	2.3	0	0	0	9019500	2300300000	291530000	28575000	29120000	0	0	5768900	11941000	7640800	5508300
O00622;A0A087WVM3	O00622;A0A087WVM3	17;15	52.5	0	22	37.5	45.7	44.4	0	0	0	0	0	0	0	0	0	0	0	0	0	0	0	0	0	0	0	0	0	0	0	0	0	0	0	0	0	0	0	306010000	772180000	3353700000	4305300000	0	0	0	0	0	0
O00625	O00625	4	15.2	0	4.1	15.2	10.7	7.6	0	0	0	0	0	0	4.1	4.1	4.1	0	0	0	0	0	0	4.1	4.1	4.1	0	0	0	4.1	4.1	4.1	0	0	0	0	0	0	0	3093300	72181000	15765000	16276000	0	0	0	0	0	0
O00629;H7C4F6	O00629	12;3	43.2	2.7	42	43	43	26.3	0	0	0	0	0	0	0	0	0	0	0	0	0	0	0	0	0	0	0	0	0	0	0	0	0	0	0	0	0	0	0	1127100000	367950000	210650000	162630000	0	0	0	0	0	0
O00743-2;O00743;O00743-3;Q5T1S7	O00743-2;O00743;O00743-3	6;6;5;1	28.3	0	9.9	17	20.8	7.8	0	2.8	0	0	0	0	4.6	7.4	0	0	0	0	0	0	0	4.6	4.6	7.4	0	0	0	0	7.4	0	0	0	0	0	0	0	0	15456000	30728000	26299000	3795000	0	497680	0	0	0	0
O00748-2;O00748;J3QSC0;J3QLP1	O00748-2;O00748	5;5;2;1	15.8	0	5.7	5.7	0	0	0	0	0	0	0	0	2.8	2.9	0	0	0	0	0	0	0	4.6	7.6	5.7	0	0	0	0	2.9	0	0	0	0	0	0	0	0	12061000	9374500	0	0	0	0	0	0	0	0
O00754-2;O00754;M0QZ24;M0R174;M0QZG6;M0R2P5;M0QYZ1	O00754-2;O00754	12;12;4;2;2;2;1	17.4	1.5	7.4	9.3	12.5	10.7	0	0	0	0	0	0	0	0	0	0	0	0	0	0	0	1.5	0	0	0	0	0	0	0	1.5	0	0	0	0	0	0	196410	468010000	28774000	71215000	43438000	0	0	0	0	0	0
O00757	O00757	4	23	0	0	0	0	0	3.2	0	3.2	0	0	0	12.1	6.2	9.1	0	0	0	0	0	3.2	6.2	17.1	23	3.2	10.9	3.2	20.1	3.2	9.1	3.2	2.9	2.9	0	0	0	0	0	0	0	0	0	0	0	0	0	0
O00764;F2Z2Y4;O00764-3;O00764-2;A8MV33	O00764;F2Z2Y4;O00764-3;O00764-2	14;13;12;9;1	61.9	23.7	18.6	52.2	32.7	52.2	21.2	20.5	21.5	6.7	12.2	0	28.8	23.7	21.8	16.7	6.7	6.7	9.9	6.7	6.7	29.2	20.5	29.2	15.4	14.4	14.4	16.7	16.7	23.4	6.7	6.7	6.7	0	0	0	50376000	43469000	584630000	168090000	235800000	59713000	69808000	303720000	2023700	4187600	0
O00767	O00767	2	15.6	0	15.6	0	0	0	0	0	0	0	0	0	0	0	0	0	0	0	0	0	0	0	0	0	0	0	0	0	0	0	0	0	0	0	0	0	0	98489000	0	0	0	0	0	0	0	0	0
O14493;O95484;P56747;O15551	O14493;O95484;P56747;O15551	2;1;1;1	12.9	7.7	12.9	12.9	12.9	12.9	0	0	0	0	7.7	7.7	0	0	0	0	0	0	0	0	0	7.7	7.7	7.7	0	0	0	0	0	0	0	0	0	0	0	0	6324600	353550000	25846000	101990000	111280000	0	0	0	0	4360100	27161000
O14494;O14494-2	O14494;O14494-2	2;2	15.8	0	15.8	0	0	0	0	0	0	0	0	0	0	0	0	0	0	0	0	0	0	0	0	0	0	0	0	0	0	0	0	0	0	0	0	0	0	133610000	0	0	0	0	0	0	0	0	0
O14498;H0YN67;H0YL90	O14498;H0YN67;H0YL90	6;4;4	20.8	2.3	0	0	0	0	0	0	5.8	0	2.3	0	15	6.1	3.7	0	0	5.8	0	0	0	0	0	0	0	0	0	3	0	3	17.5	11.7	9.1	0	0	0	3195500	0	0	0	0	0	0	11902000	0	850210	0
O14503	O14503	1	3.9	0	3.9	0	0	0	0	0	0	0	0	0	0	0	0	0	0	0	0	0	0	0	0	0	0	0	0	0	0	0	0	0	0	0	0	0	0	4268000	0	0	0	0	0	0	0	0	0
O14521-2;O14521;H0YD96;H0YD41;G3V173;E9PK73;H3BRW5;O14521-4	O14521-2;O14521;H0YD96;H0YD41;G3V173;E9PK73;H3BRW5;O14521-4	2;2;1;1;1;1;1;1	14.2	0	14.2	0	0	8.3	0	0	0	0	0	0	0	0	0	0	0	0	0	0	0	0	0	0	0	0	0	0	0	0	0	0	0	0	0	0	0	500860000	0	0	104770	0	0	0	0	0	0
O14524;O14524-2;G3V5K2	O14524;O14524-2	3;2;1	7.9	0	7.9	0	0	0	0	0	0	0	0	0	0	0	0	0	0	0	0	0	0	0	0	0	0	0	0	0	0	0	0	0	0	0	0	0	0	112630000	0	0	0	0	0	0	0	0	0
O14548;E5RJZ1;H0YBD2	O14548;E5RJZ1;H0YBD2	4;2;2	56.1	0	56.1	0	0	0	0	0	0	0	0	0	0	0	0	0	0	0	0	0	0	0	0	0	0	0	0	0	0	0	0	0	0	0	0	0	0	365670000	0	0	0	0	0	0	0	0	0
O14561;I3L505;H3BNK3	O14561;I3L505;H3BNK3	4;2;2	21.2	0	21.2	15.4	15.4	0	5.8	0	0	0	0	0	0	0	0	0	0	0	0	0	0	15.4	5.8	5.8	0	0	0	0	0	0	0	0	0	0	0	0	0	1197000000	20747000	9145500	0	565720	0	0	0	0	0
U3KQU4;O14569	U3KQU4;O14569	1;1	24	0	24	0	0	0	0	0	0	0	0	0	0	0	0	0	0	0	0	0	0	0	0	0	0	0	0	0	0	0	0	0	0	0	0	0	0	68142000	0	0	0	0	0	0	0	0	0
O14578-4;O14578;H7BYJ3;O14578-2;O14578-3;A0A087WX37;P13612	O14578-4;O14578	5;4;2;2;2;1;1	2.9	0.4	1.5	1	0.3	1	0	0	0	0	0	0	0	0	0	0	0	0	0	0	0	0	0	0	0	0	0	0	0	0	0	0	0	0	0	0	11968000	19597000	15117000	5390700	3126700	0	0	0	0	0	0
O14617-4;O14617;O14617-5;O14617-2;O14617-3;A0A087WYN6;K7ELX8;K7ERW8	O14617-4;O14617;O14617-5;O14617-2;O14617-3	11;11;11;8;7;3;2;1	19	4.4	7.1	6.8	10.5	6.3	0	1.5	1.5	0	0	0	2.2	3.4	2.2	0	0	0	0	0	1.5	2.2	3.4	4.7	2.2	2.2	0	2.2	2.2	2.2	0	0	0	0	0	0	164940000	63187000	18592000	62056000	48771000	0	2688700	44627000	0	0	0
O14646-2;O14646	O14646-2;O14646	9;9	6.4	0	6.4	0	0	0.8	0	0	0	0	0	0	0	0	0	0	0	0	0	0	0	0	0	0	0	0	0	0	0	0	0	0	0	0	0	0	0	192850000	0	0	786790	0	0	0	0	0	0
O14647-2;O14647;O14647-3	O14647-2;O14647	8;8;2	5.7	0	5.7	0	0	0.7	0	0	0	0	0	0	0	0	0	0	0	0	0	0	0	0	0	0	0	0	0	0	0	0	0	0	0	0	0	0	0	55918000	0	0	0	0	0	0	0	0	0
O14656;O14656-2	O14656	8;1	32.5	0	32.5	7.5	10.2	3	0	0	0	0	0	0	0	0	0	0	0	0	0	0	0	0	0	0	0	0	0	0	0	0	0	0	0	0	0	0	0	397760000	2253100	3198500	1729400	0	0	0	0	0	0
O14657;H0Y7C8	O14657	10;3	36.3	6.2	30.4	31	27.4	27.1	0	0	0	0	0	0	0	0	0	0	0	0	0	0	0	0	0	0	0	0	0	0	0	0	0	0	0	0	0	0	3211600	190390000	101460000	169290000	84566000	0	0	0	0	0	0
O14672;O14672-2;H0YNC5;C9J9B4;H3BS53;H0YK87;B5MC71	O14672;O14672-2	25;14;4;3;2;2;1	45.7	0	38.4	32.2	27.7	29	1.9	1.9	0	0	0	1.9	0	1.3	0	0	0	0	0	0	1.3	3.2	3.2	3.2	0	1.3	0	0	0	0	0	0	0	0	0	0	0	2270700000	441100000	323240000	303220000	9875300	5091700	0	0	0	0
O14681;E9PM05;E9PS58;E9PK61;O14681-3;E9PL33;E9PLB8;E9PQN7;A0A087WV44;B7ZB74	O14681;E9PM05;E9PS58;E9PK61;O14681-3;E9PL33	6;5;5;5;5;3;2;1;1;1	20.9	0	20.9	8.8	0	0	0	0	0	0	0	0	0	0	0	0	0	0	0	0	0	0	0	0	0	0	0	0	0	0	0	0	0	0	0	0	0	258720000	5566300	0	0	0	0	0	0	0	0
O14684	O14684	1	6.6	0	6.6	0	0	0	0	0	0	0	0	0	0	0	0	0	0	0	0	0	0	0	0	0	0	0	0	0	0	0	0	0	0	0	0	0	0	251560000	0	0	0	0	0	0	0	0	0
O14715;Q99666;J3KQ37	O14715;Q99666;J3KQ37	15;14;13	10.2	0.6	10.2	1.9	1.2	0.7	0	0	0	0	0	0	0	0	0	0	0	0	0	0	0	0	0	0	0	0	0	0	0	0	0	0	0	0	0	0	0	17914000	0	0	0	0	0	0	0	0	0
O14732-2;O14732	O14732-2;O14732	1;1	3.8	0	0	3.8	0	3.8	0	3.8	0	0	0	0	3.8	3.8	3.8	0	0	3.8	0	0	0	3.8	3.8	3.8	3.8	0	3.8	0	0	0	0	0	0	0	0	0	0	0	624070	0	2156600	0	887180	0	0	0	0
O14734;E9PJN0;Q9BR14;E9PMC4;E9PIS4;H7C5A7;H0Y698;F6VBM3;E9PRD4	O14734;E9PJN0;Q9BR14;E9PMC4;E9PIS4;H7C5A7	4;3;2;2;2;2;1;1;1	16	0	16	2.8	0	0	0	0	0	0	0	0	0	0	0	0	0	0	0	0	0	0	0	0	0	0	0	0	0	0	0	0	0	0	0	0	0	106320000	595650	0	0	0	0	0	0	0	0
O14735;H3BUR9;B3KY94;O14735-3	O14735;H3BUR9;B3KY94;O14735-3	3;2;2;2	19.2	5.2	19.2	0	0	0	0	0	0	0	0	0	0	0	0	0	0	0	0	0	0	0	0	0	0	0	0	0	0	0	0	0	0	0	0	0	897810	226000000	0	0	0	0	0	0	0	0	0
O14737;O14737-2;K7ESJ4;Q3HM38;X6R2P6;K7EQA1	O14737;O14737-2;K7ESJ4;Q3HM38;X6R2P6;K7EQA1	6;5;4;3;3;3	42.4	0	8.8	16.8	42.4	32	0	0	0	0	0	0	0	0	0	0	0	0	0	0	0	0	0	0	0	0	0	0	0	0	0	0	0	0	0	0	0	7024500	22935000	44192000	26555000	0	0	0	0	0	0
O14744;O14744-5;O14744-2;O14744-3;O14744-4;G3V580;H0YJX6;G3V2L6;C9JSX3;G3V5L5;H0YJD3;G3V2X6;H0YJ77;G3V507;G3V2F5;H7BZ44;G3V5T6	O14744;O14744-5;O14744-2;O14744-3;O14744-4	19;18;17;16;12;8;8;6;6;5;4;4;3;2;2;2;1	40.8	2	27	30.1	28.4	31.6	1.3	5.8	3.1	0	0	0	0	4.7	2	0	0	3.1	0	0	0	9.3	9.3	13.8	0	0	0	2	4.7	2	0	0	0	0	0	0	5192100	228500000	170040000	433930000	381590000	364520	6539900	8553000	0	0	0
O14745;J3QRP6;O14745-2	O14745;J3QRP6;O14745-2	11;7;7	37.7	14	32.7	37.7	28.8	26	11.2	7.8	18.4	7.3	0	3.4	17.3	20.9	18.4	6.7	0	3.9	4.7	3.9	4.7	18.4	7.8	11.2	25.4	15.1	0	10.6	7.3	10.9	0	0	0	0	0	0	21986000	265050000	333960000	68868000	71850000	11615000	5827400	53215000	11387000	0	42494000
O14763-2;O14763;O14763-3	O14763-2;O14763	4;4;1	15.6	0	15.6	0	0	0	0	0	0	0	0	0	0	0	0	0	0	0	0	0	0	0	0	0	0	0	0	0	0	0	0	0	0	0	0	0	0	124280000	0	0	0	0	0	0	0	0	0
O14773;O14773-2;E7EV34	O14773	21;9;8	59.3	19.7	27.9	38.5	52	53.3	5	8.2	8.2	0	0	0	13	13	7.3	0	2.5	4.8	2.5	2.5	5	5	5	8.2	2.5	8.2	0	9.8	8.2	13	2.5	5	2.5	0	0	0	17281000	1421900000	450030000	5586400000	5077900000	10508000	11681000	61593000	0	0	0
O14776-2;O14776;G3V220	O14776-2;O14776;G3V220	11;11;8	11.8	0	8.8	6.5	4.3	4	0	0	0	0	0	0	0	0	0	0	0	0	0	0	0	0	0	0	0	0	0	0	0	0	0	0	0	0	0	0	0	208080000	38621000	23870000	10829000	0	0	0	0	0	0
O14787-2;O14787;A0A075B780;K7ESC1	O14787-2;O14787;A0A075B780	8;7;6;2	11.5	1.4	6.4	3.6	8.3	5.7	0	0	0	0	0	0	0	0	2.3	0	0	0	0	0	0	0	1.4	2.3	0	0	0	1.4	0	1.4	0	0	0	0	0	0	0	7803800	0	7889400	0	0	0	0	0	0	0
O14791;O14791-2;O14791-3;B1AH96;B1AH94;B1AH95;F8WCH3	O14791;O14791-2;O14791-3	11;11;10;4;1;1;1	35.2	5.5	0	0	0	0	0	5.5	0	0	0	3.3	29.6	25.9	13.1	0	5.5	0	0	5.5	0	21.1	32.4	15.8	5.5	0	0	28.1	25.1	21.4	5.5	7.8	7.8	0	0	0	4728400	0	0	0	0	0	8478500	0	0	0	8480100
O14792	O14792	6	19.5	2.9	2.9	19.5	0	0	0	0	0	0	0	0	0	0	0	0	0	0	0	0	0	0	0	0	0	0	0	0	0	0	0	0	0	0	0	0	1769700	954330	126660000	0	0	0	0	0	0	0	0
O14815-2;O14815;E7ESS6	O14815-2;O14815;E7ESS6	7;7;6	15.1	0	0	0	0	0	5.1	6.3	6	0	0	0	6.8	9	3.6	1.7	3.5	3.5	2.9	1.5	3.6	15.1	15.1	11.4	1.5	3.5	1.5	1.5	3.2	3.2	1.5	1.5	1.5	0	0	1.5	0	0	0	0	0	47398000	27724000	137200000	0	0	0
O14818;O14818-2;H0Y586;O14818-4;Q8TAA3-2;Q8TAA3-5;Q8TAA3;A0A087WYS6;F5GY34	O14818;O14818-2;H0Y586	13;8;7;6;5;5;5;3;2	56	28.2	49.6	56	56	56	35.5	23.8	27	8.1	3.6	10.1	41.5	31.9	35.1	25.4	15.7	10.1	4.4	0	10.1	44.8	41.9	41.9	10.1	15.7	4.4	29.8	37.5	31.5	4.4	4.4	4.4	0	0	0	178050000	989270000	1882900000	2069700000	2553700000	52538000	78479000	850190000	5449300	1411200	35379000
O14828	O14828	9	40.1	0	40.1	7.5	0	16.1	0	0	0	0	0	0	0	0	0	0	0	0	0	0	0	0	0	3.7	0	0	0	0	0	0	0	0	0	0	0	0	0	1424800000	2719200	0	7274500	0	0	0	0	0	0
O14841;A0A087WY99	O14841	27;6	28.7	1.3	0	0	4.5	2.6	2.3	1	3.2	0	0	0	8.6	6.1	4.3	0	0	0	0	0	0	10.8	12	14.8	0	0	0	1.3	0.9	0	0	0	1.2	0	0	0	9153100	0	0	21512000	9748100	3278000	1358900	34115000	0	0	0
O14874-2;O14874-3;O14874;H3BS02;H3BTL2;H3BNP3	O14874-2;O14874-3;O14874;H3BS02;H3BTL2	7;7;7;6;5;2	32.5	0	32.5	0	0	0	0	0	0	0	0	0	0	0	0	0	0	0	0	0	0	0	0	0	0	0	0	0	0	0	0	0	0	0	0	0	0	560990000	0	0	0	0	0	0	0	0	0
O14879	O14879	9	22	1.8	0	15.9	0	0	0	0	0	0	0	0	0	0	0	0	0	0	0	0	0	0	0	0	0	0	0	0	0	0	0	0	0	0	0	0	543630	0	126950000	0	0	0	0	0	0	0	0
Q5VV89;O14880;Q5VV87	Q5VV89;O14880;Q5VV87	5;5;3	31.3	8.4	31.3	13.3	0	0	8.4	0	8.4	0	0	0	8.4	0	0	0	0	8.4	0	0	8.4	0	0	0	0	8.4	0	8.4	8.4	0	0	0	0	0	0	0	5242100	485200000	1921900	0	0	5283200	0	0	0	0	0
O14896;B1AJU4;O14896-2	O14896;B1AJU4;O14896-2	3;2;2	8.1	0	2.6	8.1	0	0	0	0	0	0	0	0	0	0	0	0	0	0	0	0	0	0	0	0	0	0	0	0	0	0	0	0	0	0	0	0	0	12756000	28830000	0	0	0	0	0	0	0	0
O14907;A0A087X282	O14907;A0A087X282	2;1	25	13.7	25	25	25	25	0	0	0	0	0	0	13.7	13.7	13.7	0	0	0	0	0	0	13.7	13.7	13.7	0	0	0	13.7	0	13.7	0	0	0	0	0	0	2604400	42549000	35433000	7538900	14007000	0	0	0	0	0	0
O14908;K7EM11;O14908-2;K7ELJ2;K7ESN1	O14908;K7EM11;O14908-2	8;4;4;1;1	39.9	0	35.4	18	14.1	4.2	4.2	0	0	8.7	4.2	8.7	8.7	8.7	0	0	0	0	0	0	0	4.5	4.5	4.5	0	0	0	4.5	8.7	0	0	0	0	0	0	0	0	505680000	9255400	5915500	1681600	671270	0	0	8720100	6859600	50174000
O14925;Q5SRD1;B4DDK6	O14925;Q5SRD1	6;5;2	51.2	4.8	51.2	9.6	0	0	0	0	0	0	0	0	0	0	0	0	0	0	0	0	0	0	0	0	0	0	0	0	0	0	0	0	0	0	0	0	1060600	1135800000	1691900	0	0	0	0	0	0	0	0
O14929;O14929-2;F8W9G7;F8WEW1	O14929;O14929-2	9;6;2;1	34.1	2.4	10.3	29.1	31.7	25.8	0	0	0	0	0	0	0	0	0	0	0	0	0	0	0	0	0	0	0	0	0	0	0	0	0	0	0	0	0	0	303130	14706000	214000000	147510000	142960000	0	0	0	0	0	0
O14933;E9PQT7;O14933-2	O14933;E9PQT7;O14933-2	2;1;1	26.8	0	0	26.8	9.8	9.8	0	0	0	0	0	0	0	0	0	0	0	0	0	0	0	0	0	0	0	0	0	0	0	0	0	0	0	0	0	0	0	0	89793000	781720	400370	0	0	0	0	0	0
O14936-3;O14936;O14936-4;O14936-6;O14936-2;Q5JS74;Q5JS72;O14936-5;Q5JS79	O14936-3;O14936;O14936-4;O14936-6;O14936-2;Q5JS74	15;15;14;14;14;10;7;7;5	20.4	0	19.2	11.7	1.9	9	0	0	0	0	0	0	0	1.3	0	0	0	0	0	3.1	0	4.7	4.7	4.7	0	0	0	3.1	0	0	0	0	0	0	0	0	0	305600000	59813000	4375500	17395000	0	0	0	0	0	0
O14939-4;O14939;I3L381;I3L3I7	O14939-4;O14939	3;3;1;1	5.2	0	4.4	0	0.8	0	0	0	0	0	0	0	0	0	0	0	0	0	0	0	0	0	0	0	0	0	0	0	0	0	0	0	0	0	0	0	0	22155000	0	3113300	0	0	0	0	0	0	0
O14949	O14949	4	42.7	0	42.7	0	0	0	0	0	0	0	0	0	0	0	0	0	0	0	0	0	0	0	0	0	0	0	0	0	0	0	0	0	0	0	0	0	0	892840000	0	0	0	0	0	0	0	0	0
O14957	O14957	1	21.4	0	21.4	0	0	0	0	0	0	0	0	0	0	0	0	0	0	0	0	0	0	0	0	0	0	0	0	0	0	0	0	0	0	0	0	0	0	23908000	0	0	0	0	0	0	0	0	0
O14964;O14964-2;I3L1P5;I3L165;I3L1E3;I3L2H4	O14964;O14964-2;I3L1P5	8;7;4;2;2;1	10.3	0	2.7	5.4	6.7	6.4	0	0	0	0	0	0	3	3	0	0	0	0	0	0	0	4.5	1.4	4.1	0	0	0	3	1.5	2.7	0	0	0	0	0	0	0	63496000	43444000	40539000	35983000	0	0	0	0	0	0
O14967;O14967-2	O14967;O14967-2	3;2	7.4	0	5.1	0	0	0	0	0	0	2.3	2.3	2.3	0	0	0	0	0	0	0	0	0	0	0	0	0	0	0	0	0	0	2.3	2.3	2.3	0	0	0	0	11810000	0	0	0	0	0	0	8724400	6514100	42531000
O14975-2;O14975	O14975-2;O14975	1;1	3.5	0	3.5	0	0	0	0	0	0	0	0	0	0	0	0	0	0	0	0	0	0	0	0	0	0	0	0	0	0	0	0	0	0	0	0	0	0	6017200	0	0	0	0	0	0	0	0	0
O14976-2;O14976;D6RF16;D6RAQ7;D6RE78;D6RAW3;A0A087X1U9	O14976-2;O14976	4;4;1;1;1;1;1	6.7	0	5.9	0	0	0	0	0	0	0	0	0	0	0.8	0	0	0	0	0	0	0	0.8	0.8	0.8	0.8	0	0	0	0	0	0	0	0	0	0	0	0	57378000	0	0	0	0	0	0	0	0	0
O14979-3;O14979-2;A0A087WU03	O14979-3;O14979-2	10;10;1	40.2	0	40.2	27	20.9	28.7	0	0	0	0	0	0	3.3	6.6	9.8	0	0	0	0	0	0	0	0	3.3	0	0	0	0	0	3.3	0	0	0	0	0	0	0	19671000	0	0	0	0	0	0	0	0	0
O14980;C9JKM9;C9J673;C9IZS4;C9JQ02;C9JV99;F8WF71;C9IYM2;H7BZC5;C9JF49	O14980	39;11;8;6;6;6;5;4;4;3	47.3	5.9	32.3	43	44.2	43.8	0.7	0	5	0.8	0.8	0.8	5.1	7.9	4.4	0	0	0	0.7	0.8	0	11.5	6.2	14.1	0	0	0.8	7.5	8.2	4.3	0	0	0	0	0	0	7272600	803980000	872460000	1120000000	1191300000	897780	0	98326000	4008600	2638800	14191000
O14981	O14981	1	1.1	0	1.1	1.1	1.1	1.1	0	0	0	0	0	0	0	0	0	0	0	0	0	0	0	0	0	0	0	0	0	0	0	0	0	0	0	0	0	0	0	20363000	574650	516780	1123100	0	0	0	0	0	0
O15020-2;O15020;A4QPE4	O15020-2;O15020;A4QPE4	13;13;7	7.2	1.4	6.3	2	3.3	3	0.5	0.5	0.8	0	0	0	0.9	1.1	1.2	0.4	0.4	0.4	0.4	1.3	0.4	0.9	0.9	2	0.4	0.4	0.4	1.1	0.4	0.4	0	0	0	0	0	0	0	122280000	0	1330500	669570	0	0	0	0	0	0
O15031;E2PU09;A6QRG9;A6QRH1;A0A087WU36;H0Y7X5;H0Y6J7;H0YAM9;F5H3A2;B4DHQ7;O60486	O15031	40;11;5;4;3;1;1;1;1;1;1	32.7	2.2	29.7	21.8	11.4	10.7	0	0	0	0	0	0	0	0	0	0	0	0	0	0	0	0	0	0	0	0	0	0	0	0	0	0	0	0	0	0	384840000	1989300000	406850000	78403000	65052000	0	0	0	0	0	0
O15042-2;O15042;E7ET15;O15042-3;C9JB80;E7EW00;H0Y8D9;H7C4V2;H7C4P4;U3KPT1;C9JDJ7;C9J5L1	O15042-2;O15042;E7ET15;O15042-3;C9JB80	17;17;16;10;9;7;7;2;1;1;1;1	20	1.2	20	3.7	6.6	5.6	0	0	0	0	0	0	0	0	0	0	0	0	0	0	0	0	0	0	0	0	0	0	0	0	0	0	0	0	0	0	4473500	1265000000	23160000	15959000	11663000	0	0	0	0	0	0
O15061	O15061	25	22	0	20.3	3.1	0.5	2	0	0	0	0	0	0	0	0	0	0	0	0	0	0	0	1.2	1.2	1.2	0	0	0	0	0	0	0	0	0	0	0	0	0	1751100000	21366000	8999700	9578600	0	0	0	0	0	0
O15067;J3QSG0;J3QSH6;H0YGH1;J3KTL4;J3QL39;J3KT98	O15067	22;3;3;3;2;1;1	27.3	1.7	5.5	20.3	24.4	20.2	0	0	0	0	0	0	2.1	0	0	0	0	0	0	0	0	0	0	0.8	0	0	0	2.1	0	2.1	0	0	0	0	0	0	1396800	17554000	166410000	336380000	389560000	0	0	0	0	0	0
O15091-2;O15091;O15091-4;O15091-3	O15091-2;O15091;O15091-4	11;11;9;4	27.3	0	27.3	0	0	0	0	0	0	0	0	0	0	0	0	0	0	0	0	0	0	0	0	0	0	0	0	0	0	0	0	0	0	0	0	0	0	547570000	0	0	0	0	0	0	0	0	0
O15118;K7EQ23;O15118-2	O15118;K7EQ23;O15118-2	12;8;8	13.7	0	13.7	4.4	0	0	0	0	0	0	0	0	0	0	0	0	0	0	0	0	0	0	0	0	0	0	0	0	0	0	0	0	0	0	0	0	0	937860000	4752800	0	0	0	0	0	0	0	0
O15120-2;O15120	O15120-2;O15120	4;4	28	3.3	28	0	0	0	0	0	0	0	0	0	0	0	0	0	0	0	0	0	0	0	0	0	0	0	0	0	0	0	0	0	0	0	0	0	803320	74169000	0	0	0	0	0	0	0	0	0
O15121;E7EMA0	O15121	3;1	20.4	0	20.4	0	0	0	0	0	0	0	0	0	0	0	0	0	0	0	0	0	0	0	0	0	0	0	0	0	0	0	0	0	0	0	0	0	0	95421000	0	0	0	0	0	0	0	0	0
O15126;A0A087WXB0;O15126-2;A0A087WZA6;A0A087WU14;A0A087WTX8	O15126;A0A087WXB0;O15126-2	8;6;5;3;3;2	45.6	0	45.6	0	0	0	0	0	0	0	0	0	0	0	0	0	0	0	0	0	0	0	0	0	0	0	0	0	0	0	0	0	0	0	0	0	0	515370000	0	0	0	0	0	0	0	0	0
O15127;H3BV04;H3BN93;H3BUB6;H3BPL9	O15127;H3BV04;H3BN93;H3BUB6;H3BPL9	4;2;2;2;2	23.1	0	23.1	0	0	0	0	0	0	0	0	0	0	0	0	0	0	0	0	0	0	0	0	0	0	0	0	0	0	0	0	0	0	0	0	0	0	375600000	0	0	0	0	0	0	0	0	0
O15143;C9J4Z7;F8VXW2;C9JEY1;C9JQM8;C9JFG9;C9J6C8;C9JBJ7;C9K057;C9JTT6;C9JM51;F8WEB3	O15143	17;6;6;6;6;6;6;5;5;4;1;1	55.6	17.7	39	43.5	52.7	45.7	7.5	14.8	21.8	0	0	0	17.2	16.4	28.2	4.8	15.6	11.6	4.6	11	4.6	39.8	41.9	41.9	9.7	15.6	3.5	7.3	18	12.1	4.6	3.5	0	0	0	0	17831000	919000000	736450000	714470000	496940000	5989000	18527000	277150000	0	0	0
O15144;H7C3F9;C9JTV5;G5E9J0;G5E9S7	O15144	18;6;5;5;2	67.7	33.3	56	67.7	56	56	37.7	33.3	45.3	14	0	0	50.7	48.3	56	25	21.7	33	22	37	33.7	53.3	50.7	50.7	29.7	19.7	24.7	36.3	44.7	45.3	16	9.7	14	0	0	0	43089000	1349800000	1661300000	1146900000	982010000	52067000	21814000	245770000	3555500	0	0
O15145;C9JZD1	O15145;C9JZD1	6;3	45.5	7.3	45.5	45.5	41.6	41.6	13.5	30.9	19.7	0	6.2	0	39.3	39.3	38.2	13.5	27	27	27	27	34.3	35.4	39.3	45.5	28.1	39.3	19.7	39.3	39.3	39.3	14.6	29.2	14.6	0	0	0	27370000	698220000	590210000	319410000	375760000	7035800	11808000	97004000	0	2355200	0
O15160-2;O15160;D6RDJ3;H0Y723;E7EQB9	O15160-2;O15160;D6RDJ3;H0Y723;E7EQB9	4;4;2;2;2	16.1	0	16.1	9.9	0	6.1	0	0	0	0	0	0	0	0	0	0	0	0	0	0	0	0	0	6.1	0	0	0	0	0	6.1	0	0	0	0	0	0	0	81024000	5115200	0	413530	0	0	0	0	0	0
O15173;O15173-2;U3KQM0	O15173;O15173-2	7;7;3	32.7	0	32.7	12.6	0	3.6	0	8.5	0	0	0	0	0	0	0	8.5	0	0	0	0	8.5	0	0	0	0	0	0	0	0	0	0	0	0	0	0	0	0	1415700000	1851400	0	816310	0	1252100	0	0	0	0
O15195-2;O15195;D6R9H2;E9PFV5;C9JUR8	O15195-2;O15195;D6R9H2	10;10;5;3;2	12.9	1.7	0	0	0	0	2.5	2.7	7.1	1.7	1.7	1.7	6.2	6.1	10.6	2.9	1.3	1.2	5.8	1.2	4.2	6.2	6.2	9.7	0	0	0	7.1	7.2	7.2	1.7	1.7	1.7	1.7	1.7	0	93220000	0	0	0	0	6724600	5537700	55131000	40218000	99563000	72293000
O15204-2;O15204	O15204-2;O15204	3;3	11.3	3.6	0	0	0	0	0	0	0	0	0	0	0	0	0	0	0	0	0	0	0	0	0	0	0	0	0	0	0	0	0	0	0	0	0	0	8414100	0	0	0	0	0	0	0	0	0	0
O15212;A2AB88	O15212	3;1	23.3	0	6.2	15.5	23.3	15.5	0	0	0	0	0	0	0	0	0	0	0	0	0	0	0	0	0	0	0	0	0	0	0	0	0	0	0	0	0	0	0	7663300	7526200	57964000	26036000	0	0	0	0	0	0
O15213;H0Y6G3	O15213	16;6	35.9	0	34.4	1.5	3.8	6.9	0	0	0	0	0	0	0	0	0	0	0	0	0	0	0	0	0	0	0	0	0	0	0	0	0	0	0	0	0	0	0	646520000	16906000	3026900	5899400	0	0	0	0	0	0
O15226;O15226-2;A0A087WXT2	O15226;O15226-2;A0A087WXT2	19;19;10	37.8	1.3	36.7	6.2	3.9	1.4	0	0	0	0	0	0	0	0	0	0	0	0	0	0	0	0	0	0	0	0	0	0	0	0	0	0	0	0	0	0	1600700	465860000	8387900	4718900	344210	0	0	0	0	0	0
O15228;O15228-2;Q5TBH8;Q5TBH6	O15228;O15228-2;Q5TBH8	16;13;12;3	30.6	0	30.6	0	0	0	0	0	0	0	0	0	0	0	0	0	0	0	0	0	0	0	0	0	0	0	0	0	0	0	0	0	0	0	0	0	0	772590000	0	0	0	0	0	0	0	0	0
O15229-3;O15229-2;O15229;H0Y320	O15229-3;O15229-2;O15229;H0Y320	2;2;2;1	6	0	6	0	0	0	0	0	0	0	0	0	0	0	0	0	0	0	0	0	0	0	0	0	0	0	0	0	0	0	0	0	0	0	0	0	0	64549000	0	0	0	0	0	0	0	0	0
O15230;A0A087WYH7	O15230	123;4	49.4	1.5	27.4	45.6	42.2	39.6	0	0	0	0	0	0	0	0	0	0	0	0	0	0	0	0	0	0	0	0	0	0	0	0	0	0	0	0	0	0	38742000	1287300000	10839000000	7785800000	5384200000	0	0	0	0	0	0
O15231;O15231-6;O15231-4;O15231-7;O15231-8;H7BZT5;O15231-5;O15231-9;H7C1R1	O15231;O15231-6;O15231-4;O15231-7;O15231-8;H7BZT5;O15231-5	20;19;18;18;17;13;13;9;3	43.3	0	43.3	16.4	0	0	0	0	0	0	0	0	3	3	0	0	0	0	0	0	0	0	0	0	0	0	0	3	3	3	0	0	0	0	0	0	0	38667000	0	0	0	0	0	0	0	0	0
O15231-2	O15231-2	15	46	0	40.9	14.8	0	5.1	0	0	0	0	0	0	4.6	4.6	0	0	0	0	0	0	0	0	0	0	0	0	0	4.6	4.6	4.6	0	0	0	0	0	0	0	0	0	0	7376700	0	0	0	0	0	0
O15231-3;H0Y704	O15231-3;H0Y704	20;15	43.3	0	43.3	16.4	0	0	0	0	0	0	0	0	3	3	0	0	0	0	0	0	0	0	0	0	0	0	0	3	3	3	0	0	0	0	0	0	0	716090000	116730000	0	0	0	0	0	0	0	0
O15232-2;O15232	O15232-2;O15232	2;2	7.4	0	0	4.5	7.4	7.4	0	0	0	0	0	0	0	0	0	0	0	0	0	0	0	0	0	0	0	0	0	0	0	0	0	0	0	0	0	0	0	0	8538300	10090000	15179000	0	0	0	0	0	0
O15235	O15235	4	33.3	0	33.3	0	0	0	0	0	0	0	0	0	0	0	0	0	0	0	0	0	0	0	0	0	0	0	0	0	0	0	0	0	0	0	0	0	0	424570000	0	0	0	0	0	0	0	0	0
O15240;Q05BJ3	O15240	3;1	5.5	0	0	2	5.5	5.5	0	0	0	0	0	0	0	0	0	0	0	0	0	0	0	0	0	0	0	0	0	0	0	0	0	0	0	0	0	0	0	0	14402000	135810000	116620000	0	0	0	0	0	0
O15254;O15254-2	O15254;O15254-2	7;5	14.9	2.6	14.9	0	2	0	0	0	0	0	0	0	2	2	0	0	0	0	0	0	0	2	2	2	0	0	0	2	2	2	0	0	0	0	0	0	3544900	83883000	0	9477300	0	0	0	0	0	0	0
Q9P0H9;O15258;Q5T092;Q5T091;Q5T093	Q9P0H9;O15258;Q5T092;Q5T091;Q5T093	6;6;5;5;3	30.8	11.2	30.8	0	0	0	8.9	8.9	8.9	0	0	0	14	14	8.9	8.9	8.9	8.9	8.9	8.9	8.9	14	14	8.9	0	8.9	0	0	8.9	0	0	0	0	0	0	0	4999400	2188100000	0	0	0	4051200	3614100	22933000	0	0	0
Q5T8U5;O15260-2;O15260;B7Z1G8;O15260-3	Q5T8U5;O15260-2;O15260;B7Z1G8;O15260-3	5;5;5;3;3	35.5	11.8	35.5	9.7	7	9.7	0	7	0	0	0	0	0	0	7	0	0	0	0	7	7	0	0	0	0	0	0	0	0	0	0	0	0	0	0	0	3663600	3131100000	1343900	405620	373170	0	7031700	0	0	0	0
O15264-2;O15264	O15264-2;O15264	2;2	14.4	0	0	14.4	0	6.2	0	0	0	0	0	0	0	0	0	0	0	0	0	0	0	0	0	0	0	0	0	0	0	0	0	0	0	0	0	0	0	0	19799000	0	974280	0	0	0	0	0	0
O15269;O15269-2	O15269	18;4	55.6	0	55.6	5.5	6.6	1.9	0	0	0	0	0	0	0	0	0	0	0	0	0	0	0	0	0	0	0	0	0	0	0	0	0	0	0	0	0	0	0	2191300000	42549000	890640	456560	0	0	0	0	0	0
O15270;H0YJV2	O15270;H0YJV2	14;10	32.9	0	31.7	7.5	2.1	0	0	0	0	0	0	0	0	0	0	0	0	0	0	0	0	0	0	0	0	0	0	0	0	0	0	0	0	0	0	0	0	1141600000	105090000	19851000	0	0	0	0	0	0	0
O15294;O15294-2;O15294-3;O15294-4;H7C2T7	O15294;O15294-2;O15294-3;O15294-4	7;6;6;4;1	11.3	0	11.3	3.4	3.4	1.9	0	0	0	0	0	0	0	0	0	0	0	0	0	0	0	0	0	0	0	0	0	0	0	0	0	0	0	0	0	0	0	90345000	7023600	4061700	4541700	0	0	0	0	0	0
O15305;H3BV55;H3BRM0;H3BPH4;O15305-2	O15305;H3BV55;H3BRM0;H3BPH4;O15305-2	9;7;6;5;5	43.5	14.6	8.1	26.8	22.8	13	21.1	21.1	21.1	0	3.7	0	40.2	28.5	21.1	12.6	17.5	12.6	12.6	16.3	16.3	40.2	40.2	43.5	12.6	16.3	12.6	21.1	12.6	21.1	0	0	0	0	0	0	53131000	18612000	194240000	95576000	56831000	18403000	12377000	58553000	0	7629900	0
O15335	O15335	3	15.6	0	0	0	0	0	0	0	0	0	0	0	6.7	5.3	8.9	0	0	0	0	0	0	0	0	6.7	0	0	0	10.3	15.6	15.6	0	0	0	0	0	0	0	0	0	0	0	0	0	0	0	0	0
O15355	O15355	7	18.7	0	2	13.6	16.7	18.7	0	0	0	0	0	0	0	0	0	0	0	0	0	0	0	0	0	0	0	0	0	0	0	0	0	0	0	0	0	0	0	23919000	96160000	153130000	117310000	0	0	0	0	0	0
O15371-2;O15371-3;O15371;B0QYA5;B0QYA4;B0QYA8;B0QYA6;B0QYA7	O15371-2;O15371-3;O15371	13;13;13;5;3;2;2;2	43.1	0	33.1	38.5	32.3	34.3	0	0	1.8	0	0	0	2.8	2.8	6.6	0	0	0	0	0	0	10.4	8.6	6.6	0	0	0	0	2.8	4.6	0	0	0	0	0	0	0	249480000	227780000	198260000	236790000	0	0	11369000	0	0	0
O15379;O15379-2	O15379;O15379-2	3;3	10.7	0	10.7	0	5.4	0	0	0	0	0	0	0	0	0	0	0	0	0	0	0	0	0	0	0	0	0	0	0	0	0	0	0	0	0	0	0	0	11297000	0	931250	0	0	0	0	0	0	0
O15381-5;O15381;O15381-3;O15381-2;O15381-4;F8WF01;E9PGD8;E7EWK7;E9PH71	O15381-5;O15381;O15381-3;O15381-2;O15381-4	7;7;6;6;5;1;1;1;1	14.9	0	14.9	0	0	0	0	0	0	0	0	0	0	0	0	0	0	0	0	0	0	0	0	0	0	0	0	0	0	0	0	0	0	0	0	0	0	201620000	0	0	0	0	0	0	0	0	0
O15382;M0QXF9;B3KSI3;M0QZ10;O15382-2;M0QZP4;M0R2K7	O15382;M0QXF9;B3KSI3;M0QZ10;O15382-2;M0QZP4	18;17;16;16;15;13;5	45.4	18.9	43.6	29.1	33.2	21.2	8.4	8.4	10.2	0	0	0	4.1	4.1	4.1	0	0	0	0	0	0	12.8	12.8	10.2	0	0	0	0	0	0	0	0	0	0	0	0	21076000	1766300000	108140000	38668000	39438000	12296000	8945800	40236000	0	0	0
O15391;P25490;H0YJV7;Q96MM3	O15391;P25490;H0YJV7;Q96MM3	2;2;1;1	7.5	0	7.5	0	0	0	0	0	0	0	0	0	0	0	0	0	0	0	0	0	0	0	0	0	0	0	0	0	0	0	0	0	0	0	0	0	0	113020000	0	0	0	0	0	0	0	0	0
O15400-2;O15400	O15400-2;O15400	8;8	42.7	4.6	42.7	23	36.8	33.1	5.4	0	5.4	0	0	0	0	0	0	0	0	0	5.4	5.4	5.4	5.4	0	0	0	0	0	5.4	0	0	0	0	0	0	0	0	17698000	911320000	82023000	176170000	94889000	2853900	0	7839300	0	0	0
O15427;J3QQV2;J3QSC3;J3QQS9;J3KTI8;J3KT83;J3QRA0;J3KTM6;J3QLE3;J3QRU2;J3QRP8	O15427;J3QQV2;J3QSC3;J3QQS9;J3KTI8	13;9;9;7;7;5;5;3;2;2;1	29.9	0	28.2	18.1	17.6	19.4	0	0	0	0	0	0	0	0	0	0	0	0	0	0	0	0	0	0	0	0	0	0	0	0	0	0	0	0	0	0	0	8309600000	33567000	230580000	171990000	0	0	0	0	0	0
O15438;O15438-4;O15438-2;H0Y9T4;O15438-3;O15438-5	O15438;O15438-4;O15438-2	8;8;4;1;1;1	8.1	0	7.1	1.1	1.1	0	0	0	0	0	0	0	0	0	0	0	0	0	0	0	1	0	0	0	0	0	0	0	0	0	0	0	0	0	0	0	0	81833000	3999600	3556300	0	0	0	0	0	0	0
O15439-2;O15439;B7Z3Q7;O15439-3	O15439-2;O15439;B7Z3Q7;O15439-3	15;15;10;10	17.1	0	15.8	0	0.8	1.3	0	0	0	0	0	0	0	1.3	0	0	0	0	0	0	0	1.3	0	1.3	0	0	0	1.3	1.3	1.3	0	0	0	0	0	0	0	293260000	0	321900	1081000	0	0	0	0	0	0
O15440-5;O15440	O15440-5;O15440	3;3	3.9	0	3.9	0	0	0	0	0	0	0	0	0	0	0	0	0	0	0	0	0	0	0	0	0	0	0	0	0	0	0	0	0	0	0	0	0	0	62885000	0	0	0	0	0	0	0	0	0
O15446;O15446-2	O15446;O15446-2	10;10	38.2	0	38.2	0	10.6	18.6	0	0	0	0	0	0	0	0	0	0	0	0	0	0	0	0	0	0	0	0	0	0	0	0	0	0	0	0	0	0	0	436890000	0	18415000	25253000	0	0	0	0	0	0
O15460-2;O15460;C9JN43;C9JIG4;C9JCP0;C9JX45;A8MXE0;E7ERI1;E7ENX0;E7EPI9	O15460-2;O15460	12;12;2;2;2;2;2;2;2;2	30	5.4	30	5.4	3.6	0	0	0	0	0	0	0	0	0	0	0	0	0	0	0	0	0	0	0	0	0	0	0	0	0	0	0	0	0	0	0	616900	627590000	1274300	1466700	0	0	0	0	0	0	0
O15496;H3BRW4	O15496;H3BRW4	2;1	18.2	9.1	0	0	0	0	0	0	0	9.1	0	0	0	0	0	0	0	0	0	0	0	0	0	0	0	0	0	9.1	9.1	9.1	0	0	0	0	0	0	3513600	0	0	0	0	0	0	0	7924900	0	0
O15498;O15498-2;H7C3K7	O15498;O15498-2	9;7;1	54	0	40.4	54	54	50.5	0	0	0	0	0	0	0	0	0	0	0	0	0	0	0	0	0	0	0	0	0	0	0	0	0	0	0	0	0	0	0	98116000	227540000	153520000	175280000	0	0	0	0	0	0
O15504;C9JYA1;B4DT96;O15504-2;O15504-3;F8WC66	O15504;C9JYA1;B4DT96;O15504-2	5;4;3;3;2;1	15.8	2.4	15.8	0	2.8	0	0	0	0	0	0	0	0	0	0	0	0	0	0	0	0	0	0	0	0	0	0	0	0	0	0	0	0	0	0	0	423130	153800000	0	2032300	0	0	0	0	0	0	0
O15511;B1ALC0;O15511-2	O15511;B1ALC0;O15511-2	4;3;3	52.3	16.6	16.6	29.1	29.1	29.1	7.9	7.9	7.9	0	0	0	16.6	29.1	16.6	0	0	0	7.9	7.9	7.9	29.1	29.1	52.3	0	7.9	7.9	29.1	16.6	16.6	0	0	0	0	0	0	45081000	161130000	292530000	350370000	224360000	6659100	5345300	42329000	0	0	0
O15533-2;O15533;O15533-3;A2AB90;C9JA35;O15533-4;Q6P1N7	O15533-2;O15533;O15533-3;A2AB90;C9JA35;O15533-4	8;8;8;7;4;4;3	40.3	0	40.3	8	10.4	18.2	0	0	0	0	0	0	0	0	0	0	0	0	0	0	0	0	0	0	0	0	0	0	0	0	0	0	0	0	0	0	0	2727100000	9105000	33062000	25980000	0	0	0	0	0	0
O43143	O43143	31	48.6	2.8	48.6	21.6	18.2	14.8	0	1.5	0	0	0	0	4	4	2.8	0	2.9	0	0	0	0	4.2	4	7.4	0	0	0	2.5	2.8	7.4	0	0	0	0	0	0	1997900	4750900000	155930000	191070000	127300000	0	842540	0	0	0	0
O43150-2;O43150;H0YBY9;H0YBF7;Q9ULH1;Q9ULH1-2	O43150-2;O43150	3;3;1;1;1;1	5	0	0	1	0	1	0	0	0	0	0	0	0	1.9	1.9	0	0	0	0	0	0	1.9	2.1	1.9	0	0	0	0	1.9	0	0	0	0	0	0	0	0	0	2108200	0	2553900	0	0	0	0	0	0
O43156	O43156	2	3.2	0	3.2	1.9	1.9	0	0	0	0	0	0	0	0	0	0	0	0	0	0	0	0	0	0	0	0	0	0	0	0	0	0	0	0	0	0	0	0	24973000	982440	464840	0	0	0	0	0	0	0
O43157-2;O43157	O43157-2;O43157	3;3	2.7	0	2.7	1	0	0	0	0	0	0	0	0	0	0	0	0	0	0	0	0	0	0	0	0	0	0	0	0	0	0	0	0	0	0	0	0	0	28915000	4975000	0	0	0	0	0	0	0	0
O43159;E9PPY3;E9PPP6	O43159;E9PPY3	10;7;2	31.4	0	31.4	0	0	0	0	0	0	0	0	0	0	0	0	0	0	0	0	0	0	0	0	0	0	0	0	0	0	0	0	0	0	0	0	0	0	379720000	0	0	0	0	0	0	0	0	0
O43172-2;O43172	O43172-2;O43172	12;12	31.5	0	28.8	7.1	0	9.2	0	0	0	0	0	0	0	0	0	0	0	0	0	0	0	0	0	0	0	0	0	0	0	0	0	0	0	0	0	0	0	389110000	12030000	0	11254000	0	0	0	0	0	0
O43175;Q5SZU1	O43175;Q5SZU1	13;11	34	7.1	20.1	12	13.7	17.6	0	10.3	2.1	0	0	0	2.8	2.8	1.5	0	1.9	0	0	1.9	0	13.7	13.7	19.1	1.9	3.9	0	0	2.8	2.1	1.9	0	0	1.9	1.9	0	11466000	146250000	57486000	54181000	78410000	0	4135200	11862000	0	0	0
O43181;H0Y9M8	O43181	3;1	29.7	0	29.7	0	15.4	0	0	0	0	0	0	0	0	0	0	0	0	0	0	0	0	0	0	0	0	0	0	0	0	0	0	0	0	0	0	0	0	163890000	0	1214300	0	0	0	0	0	0	0
O43237;O43237-2;B4E2E0;J3KRI4;J3KRZ2	O43237;O43237-2;B4E2E0	10;9;6;3;1	32.1	0	24.2	23.6	24	18.7	0	0	0	0	0	0	0	0	0	0	0	0	0	0	0	3.3	3.3	8.7	0	3.3	0	0	0	0	0	0	0	3.3	0	0	0	87453000	81072000	39681000	22462000	0	0	0	0	0	0
O43240;M0R132	O43240;M0R132	10;5	38	0	10.1	38	0	3.6	0	0	0	0	0	0	0	0	0	0	0	0	0	0	0	0	0	0	0	0	0	0	0	0	0	0	0	0	0	0	0	20338000	4216000000	0	949140	0	0	0	0	0	0
O43242;O43242-2;H0YGV8	O43242;O43242-2	25;16;3	47.4	8.8	28.3	31.6	32.4	34.6	8.1	10.3	13.1	0	4.1	6	12	9.7	9.9	5.8	3.2	5.8	3.7	0	1.5	24.3	18.7	23.2	0	4.1	0	3.7	5.1	6.7	2.6	0	0	0	0	0	11280000	564600000	189950000	331270000	255180000	23549000	15713000	84254000	0	4526600	26206000
O43252	O43252	8	17.3	0	0	5.3	6.7	1.9	0	0	0	2.2	0	0	3.2	2.2	0	0	0	0	0	0	0	6.7	6.7	1.3	0	0	0	2.2	0	2.2	0	0	0	0	0	0	0	0	16704000	15659000	3722700	0	0	0	5073100	0	0
O43264;O43264-2;F5H3C1	O43264;O43264-2	12;11;2	22.3	0	22.3	5.8	3.7	5.6	0	0	0	0	0	0	0	0	0	0	0	0	0	0	0	0	0	0	0	0	0	0	0	0	0	0	0	0	0	0	0	1140100000	3922000000	94319000	7380800	0	0	0	0	0	0
O43278;H3BVD9;H3BTQ8;H3BMB6;H3BSM2	O43278;H3BVD9;H3BTQ8;H3BMB6	22;19;13;11;7	44	6	30.6	44	24.4	11	4	1.9	0	0	1.9	1.9	4	4.2	0	1.9	1.9	1.9	0	0	0	4.2	4.2	2.1	0	0	0	4	0	0	0	0	0	0	0	0	0	11239000	128280000	834960	620490	0	0	0	0	0	0
O43278-2	O43278-2	22	43.9	6.2	28.3	43.9	21.8	8	4.1	1.9	0	0	1.9	1.9	4.1	4.3	0	1.9	1.9	1.9	0	0	0	4.3	4.3	2.1	0	0	0	4.1	0	0	0	0	0	0	0	0	10667000	277070000	3490600000	60645000	2092300	2371900	931790	0	0	2071500	24038000
O43286;G3XA83;Q9UBX8-2;Q9UBX8	O43286	3;1;1;1	8.5	2.1	6.4	8.5	8.5	6.4	0	0	0	0	0	0	0	0	0	0	0	0	0	0	0	0	0	2.1	0	0	0	2.1	0	2.1	0	0	0	0	0	0	1764800	36653000	81915000	148380000	47920000	0	0	0	0	0	0
O43290;E9PQI8	O43290	9;2	16	0	16	2.6	2.5	1.5	0	0	0	0	0	0	0	0	0	0	0	0	0	0	0	0	0	0	0	0	0	0	0	0	0	0	0	0	0	0	0	602280000	13827000	1634900	563560	0	0	0	0	0	0
O43291;K7EM91;O43291-2;K7ESI5;K7EKQ0;K7EQZ3;K7EKC8;K7ES27	O43291;K7EM91;O43291-2;K7ESI5;K7EKQ0	9;8;7;5;5;4;1;1	47.2	0	47.2	28.2	23	23	0	0	0	0	0	0	0	0	0	0	0	0	0	0	0	0	0	0	0	0	0	0	0	0	0	0	0	0	0	0	0	2268500000	129820000	197370000	103870000	0	0	0	0	0	0
O43292;O43292-2;E9PPZ9;E9PLV6;E9PQ31;E9PLG8;E9PM11	O43292;O43292-2;E9PPZ9;E9PLV6	7;6;5;4;3;2;1	15.8	0	15.8	1.6	0	0	0	0	0	0	0	0	0	0	0	0	0	0	0	0	0	0	0	0	0	0	0	0	0	0	0	0	0	0	0	0	0	406600000	597790	0	0	0	0	0	0	0	0
O43324;D6RBD7;C9J1V9;O43324-2;H0YAL7;D6RCQ0	O43324;D6RBD7;C9J1V9;O43324-2;H0YAL7	7;5;5;5;4;2	50.6	5.7	45.4	12.1	24.1	18.4	0	5.2	5.2	0	0	11.5	23.6	11.5	17.2	5.7	5.2	0	5.2	5.2	5.2	23.6	17.2	17.2	0	5.2	0	6.3	5.2	18.4	0	0	0	0	0	0	3370900	402770000	31153000	55050000	39204000	0	8645000	44659000	0	0	104010000
O43390;O43390-3;B4DT28	O43390;O43390-3;B4DT28	25;22;19	43	0	43	40.4	32.2	34.3	3.5	1.6	3.3	0	0	1.6	5.5	3.6	8.4	0	1.4	3.5	1.6	1.6	1.6	5.2	5.4	15	0	0	0	1.6	0	3.6	1.6	0	0	0	0	0	0	7960000000	486910000	321140000	231740000	1824400	2377200	19294000	0	0	23795000
O43390-2;O43390-4	O43390-2;O43390-4	25;22	43.2	0	43.2	40.7	29.4	31.4	3.5	1.6	3.3	0	0	1.6	5.5	3.6	5.7	0	1.4	3.5	1.6	1.6	1.6	5.2	5.3	12.3	0	0	0	1.6	0	3.6	1.6	0	0	0	0	0	0	80705000	3104200	0	0	0	0	0	0	0	0
O43395;O43395-3	O43395	9;3	16.3	1.5	16.3	0	0	1.5	0	0	0	0	0	0	0	0	0	0	0	0	0	0	0	0	0	0	0	0	0	0	0	0	0	0	0	0	0	0	584780	311960000	0	0	590290	0	0	0	0	0	0
O43396;K7ER96;K7EML9;K7EPB7;K7EKG2	O43396;K7ER96;K7EML9	10;9;5;2;1	50.2	2.4	21.1	46.4	46.4	42.6	14.2	16.3	8.3	0	0	0	14.5	9.3	2.4	5.2	5.2	0	0	0	0	7.6	15.6	5.5	0	11.1	0	7.6	10.7	7.6	0	0	0	0	0	0	1218800	74780000	356620000	264760000	248480000	10038000	10035000	32376000	0	0	0
O43405;O43405-2;H0YJW4;G3V4C4;G3V5V4;H0YJJ0;G3V5G6	O43405;O43405-2;H0YJW4;G3V4C4	6;5;4;4;2;1;1	16.2	0	0	2.5	0	0	6.5	2	1.5	0	0	0	0	0	0	16.2	14.2	13.6	0	0	0	0	0	0	0	0	0	0	0	0	0	0	0	0	0	0	0	0	4524900	0	0	11886000	3298300	11388000	0	0	0
O43432;O43432-3;O43432-4;Q5SWD0;B1AN89;O43432-2	O43432;O43432-3;O43432-4	6;6;5;1;1;1	4.2	0	2.1	2	0.4	0.4	0	0	0	0.8	0.8	0.8	0	0	0	0	0	0	0	0	0	0	0	0	0	0	0	0	0	0	0.8	0.8	0.8	0	0	0	0	6814400	4867700	0	0	0	0	0	33579000	45692000	160770000
O43447;C9JQD4;H0YEL5;O43447-2;A6NM32	O43447;C9JQD4;H0YEL5;O43447-2	8;6;5;5;2	48.6	0	48.6	48.6	44.1	44.1	0	0	0	0	0	0	0	0	0	0	0	0	0	0	0	0	0	0	0	0	0	0	0	0	0	0	0	0	0	0	0	192160000	333140000	36540000	135610000	0	0	0	0	0	0
O43464-4;O43464-3;O43464;O43464-2	O43464-4;O43464-3;O43464;O43464-2	4;4;4;2	19.6	0	19.6	6.4	6.4	6.4	0	0	0	0	0	0	0	0	0	0	0	0	0	0	0	0	0	0	0	0	0	0	0	0	0	0	0	0	0	0	0	171100000	2671800	1929900	2231800	0	0	0	0	0	0
O43490-5;O43490-3;O43490-4;O43490-6;O43490-7;O43490-2;O43490;D6RIF3	O43490-5;O43490-3;O43490-4;O43490-6;O43490-7;O43490-2;O43490	21;21;21;21;21;21;21;1	32.2	22.8	2.3	0	0	0	2.5	6.1	11.3	18.1	19.6	15	3.4	8	4.8	3.3	5.6	6.8	1.2	1.6	3.2	15.3	14.7	16.8	7.2	11.2	10.3	9.3	16	14.1	8.2	14.4	12.2	0	2.4	0	547330000	1092700	0	0	0	3024100	8785300	160870000	204960000	221000000	1410800000
O43505	O43505	15	53.3	0	20.5	32.8	48.2	48.2	0	0	0	0	0	0	0	0	0	0	0	0	0	0	0	0	0	0	0	0	0	0	0	0	0	0	0	0	0	0	0	44506000	38123000	691840000	654540000	0	0	0	0	0	0
O43520;K7ERI0	O43520;K7ERI0	2;1	2.6	0	2.6	0	0	0	0	0	0	0	0	0	0	0	0	0	0	0	0	0	0	0	0	0	0	0	0	0	0	0	0	0	0	0	0	0	0	10296000	0	0	0	0	0	0	0	0	0
O43583;F8VVL1	O43583;F8VVL1	6;5	33.3	12.6	0	33.3	33.3	33.3	0	4	0	0	0	0	10.1	0	4	0	0	0	0	0	0	10.1	0	9.1	0	0	0	10.1	0	0	0	0	0	0	0	0	3629700	0	130920000	230730000	294620000	0	297990	0	0	0	0
O43592;F8WDU6;F5GYW6;F5GZM3	O43592	23;8;3;1	34.3	1.2	9.3	30.6	22.7	30.6	0	0	0	0	0	0	0	0	1.6	0	0	0	0	0	0	1.6	1.6	1.6	0	0	0	0	0	0	0	0	0	1.6	0	0	456860	65185000	323260000	188300000	355700000	0	0	0	0	0	0
O43597	O43597	1	5.4	0	5.4	0	0	0	0	0	0	0	0	0	0	0	0	0	0	0	0	0	0	0	0	0	0	0	0	0	0	0	0	0	0	0	0	0	0	11940000	0	0	0	0	0	0	0	0	0
O43615;M0QXU7;M0QXM9;M0R301;M0R124	O43615;M0QXU7	19;12;5;4;3	47.1	2	47.1	2.4	2.7	2.9	0	0	0	0	0	0	0	0	0	0	0	0	0	0	0	0	0	0	0	0	0	0	0	0	0	0	0	0	0	0	598590	2803200000	1390000	3631200	275670	0	0	0	0	0	0
O43653	O43653	3	22.8	22	0	0	0	0	22	22.8	22.8	0	0	0	8.1	22.8	8.1	22.8	22.8	22.8	22.8	22.8	22.8	8.1	8.1	8.1	8.1	22.8	8.1	22.8	8.1	22	22.8	22.8	22.8	0	0	0	451490000	0	0	0	0	143470000	163620000	2059800000	0	0	0
O43657;A0A087WZU5;A0A087WYV6	O43657;A0A087WZU5;A0A087WYV6	5;4;3	24.1	5.7	15.5	7.8	3.3	0	0	0	0	5.3	5.3	5.3	0	0	0	0	0	0	0	0	0	0	0	0	0	0	0	0	0	0	0	0	0	0	0	0	4873000	212500000	95792000	10975000	0	0	0	0	4438600	5555000	26501000
O43660;O43660-2;H0YA24;D6RA26;H0YAA2;B7Z982	O43660;O43660-2	16;15;6;5;1;1	50	0	42.4	24.5	26.1	25.3	0	0	0	0	0	0	0	0	0	0	0	0	0	0	0	0	0	0	0	0	0	0	0	0	0	0	0	0	0	0	0	1093400000	108620000	125230000	115060000	0	0	0	0	0	0
O43663-3;O43663-2;O43663-4;O43663;H3BSJ8;H0YNE4;H0YLA0;H0YM42;G3V3N7	O43663-3;O43663-2;O43663-4;O43663	5;5;5;5;1;1;1;1;1	11.8	0	11.8	2.5	4.6	2.5	0	0	0	0	0	0	0	0	0	0	0	0	0	0	0	0	0	0	0	0	0	0	0	0	0	0	0	0	0	0	0	64356000	375710	9846100	927530	0	0	0	0	0	0
O43665-3;O43665-2;O43665	O43665-3;O43665-2;O43665	2;1;1	18.8	0	0	6.6	18.8	18.8	0	0	0	0	0	0	0	0	0	0	0	0	0	0	0	0	0	0	0	0	0	0	0	0	0	0	0	0	0	0	0	0	26650000	57644000	44603000	0	0	0	0	0	0
O43676;C9JKQ2	O43676;C9JKQ2	4;3	29.6	11.2	28.6	0	0	10.2	11.2	11.2	11.2	0	0	0	0	0	0	0	11.2	11.2	0	11.2	11.2	0	0	0	0	0	0	0	0	0	0	0	0	0	0	0	5263700	429200000	0	0	174900	628680	648270	3627500	0	0	0
O43678;O43678-2	O43678;O43678-2	3;2	32.3	0	32.3	0	10.1	0	0	0	0	0	0	0	0	0	0	0	0	0	0	0	0	0	0	0	0	0	0	0	0	0	0	0	0	0	0	0	0	406670000	0	570180	0	0	0	0	0	0	0
O43681;A0A087WXS7;K7ERW9	O43681;A0A087WXS7;K7ERW9	10;9;5	47.4	5.5	47.4	25.9	8	19.8	9.8	0	12.4	0	0	0	9.8	13.5	12.4	0	0	0	0	0	3.7	8.9	8.9	5.2	0	0	0	0	2.6	9.8	2.6	0	0	0	0	0	8106600	470910000	38228000	9948200	34690000	4187800	0	48429000	0	0	0
O43688;O43688-2;K7EMK9;O43688-3	O43688;O43688-2;K7EMK9;O43688-3	3;3;2;2	15.6	0	15.6	3.5	0	0	0	0	0	0	0	0	0	0	0	0	0	0	0	0	0	0	0	0	0	0	0	0	0	0	0	0	0	0	0	0	0	128800000	1416100	0	0	0	0	0	0	0	0
O43704;D6RD70;D6RIA8	O43704;D6RD70	9;5;1	37.5	3	0	0	0	0	6.8	9.1	6.8	0	0	0	20.6	14.9	22	6.1	6.1	6.1	9.1	0	6.1	24	20.6	24	12.2	6.1	0	9.1	6.1	5.7	0	0	0	0	0	0	6769700	0	0	0	0	5583500	7029400	40847000	0	0	0
O43707;O43707-2;F5GXS2;O43707-3;K7EJH8;K7EP19;D6RH00	O43707;O43707-2;F5GXS2;O43707-3	65;47;36;36;12;7;1	70.3	52.5	70	69.7	69.8	69.6	42.8	44	57.3	17.6	19.5	21	53.9	52	57.5	39.2	37.2	37	27.1	31.3	39.3	54.9	57.2	60	34.4	35.7	32.4	45.6	42.8	39.8	2.4	9.9	4.8	0	1.4	2.7	1191500000	62767000000	38719000000	58016000000	43120000000	735760000	1083400000	6362700000	153570000	122460000	1369200000
O43708;G3V267;G3V5T0;G3V4T6;O43708-2;O43708-3;G3V3B9;H0YJN8	O43708;G3V267;G3V5T0;G3V4T6;O43708-2;O43708-3;G3V3B9	5;4;4;4;4;4;3;1	26.9	0	10.2	0	0	0	0	0	0	0	0	0	6.5	6.5	0	0	6.5	0	0	0	0	13.9	13.9	16.7	6.5	0	0	0	0	0	0	0	0	0	0	0	0	39423000	0	0	0	0	0	0	0	0	0
O43719;Q5H919;Q5H918	O43719	9;2;2	16.2	0	4.2	8.2	9.5	12.6	0	0	0	0	0	0	0	0	0	0	0	0	0	0	0	0	0	0	0	0	0	0	0	0	0	0	0	0	0	0	0	23025000	127890000	41851000	48698000	0	0	0	0	0	0
O43747;O43747-2;H3BNR4;H3BR36;H3BUN9;H3BN71;B4DGE1;H3BRM7;B3KNW1;H3BN75;H3BNN2;H3BS13;H3BV30	O43747;O43747-2	19;19;6;5;5;4;4;3;2;1;1;1;1	29.2	5.1	17.8	21.5	15.2	13.5	0	4	4.4	0	0	0	0	4	3.3	0	0	0	0	0	1.1	1.9	1.9	4.1	0	0	0	0	0	1.1	0	0	0	0	1.3	0	34084000	238340000	186300000	97743000	80749000	0	1840800	84255000	0	0	0
O43752;O43752-2	O43752	5;2	25.9	0	25.9	17.3	0	0	0	0	0	0	0	0	0	0	0	0	0	0	0	0	0	0	0	0	0	0	0	0	0	0	0	0	0	0	0	0	0	130240000	6882500	0	0	0	0	0	0	0	0
O43760;O43760-2;K7ELD9;K7ENG9;K7ELS8;K7EJ35	O43760;O43760-2;K7ELD9;K7ENG9;K7ELS8	5;5;3;3;3;1	20.5	12.5	20.5	12.5	0	4.5	4.5	4.5	8.9	0	0	0	17	17	8.9	0	0	0	4.5	0	4.5	8.9	8.9	13.4	4.5	0	4.5	0	0	4.5	0	0	0	4.5	4.5	8.9	55509000	513040000	16481000	0	1202300	1564600	3811800	34937000	0	0	0
O43765;K7EMD6	O43765;K7EMD6	8;5	29.4	0	18.8	27.2	22.7	25.2	0	0	0	0	0	0	4.2	4.2	0	0	0	0	0	0	0	8.3	8.3	4.2	0	0	0	4.2	0	0	0	0	0	0	0	0	0	96653000	92683000	119310000	195160000	0	0	0	0	0	0
O43772;C9JPE1;F8WEF6	O43772;C9JPE1	8;6;1	41.5	0	41.5	0	4.3	0	0	0	0	0	0	0	0	0	0	0	0	0	0	0	0	0	0	0	0	0	0	0	0	0	0	0	0	0	0	0	0	291520000	0	341570	0	0	0	0	0	0	0
O43776;K7EIU7;K7EQ35;O43776-2;K7EJ19;K7EPK2;K7EMQ6	O43776	21;6;6;6;5;5;3	45.4	8.6	33.6	39.2	34.7	30.8	9.5	8	4.7	0	0	0	18.2	22.1	15.3	0	3.3	5.8	0	0	1.5	22.6	27.7	23.5	7.3	0	2.2	9.9	13.1	9.7	0	0	0	0	0	0	28665000	467740000	582250000	896870000	847080000	9061700	7106400	103250000	0	0	0
O43795-2	O43795-2	33	37.8	3.7	37.8	7.9	6.8	7.7	0	0	0	0	0	0	0	0	0	0	0	0	0	0	0	0	0	0	0	0	0	0	0	0	0	0	0	0	0	0	10102000	3503100000	17627000	5907700	6085200	0	0	0	0	0	0
O43808;B0QYW5;F6RTR7;F8WE74;F8WA85;B1AHN4;F8WEC6	O43808;B0QYW5;F6RTR7;F8WE74	5;4;4;4;1;1;1	20.8	0	20.8	0	0	0	0	0	0	0	0	0	0	0	0	0	0	0	0	0	0	0	0	0	0	0	0	0	0	0	0	0	0	0	0	0	0	144240000	0	0	0	0	0	0	0	0	0
O43809;H3BND3;H3BV41	O43809;H3BND3	13;10;5	66.1	0	56.8	52.4	59.9	43.6	0	0	7.9	0	0	0	0	0	0	0	0	0	0	0	0	7.9	7.9	7.9	0	0	0	0	0	0	0	0	0	0	0	0	0	819200000	312350000	221320000	192360000	0	0	5793300	0	0	0
O43813;E9PHS0;F8WDS9;H7C2E3	O43813;E9PHS0	11;7;4;2	35.1	3.5	8.5	19.5	27.6	25.1	8.3	5.5	13	0	0	0	5.5	0	0	0	0	3	0	0	0	9	11	13.8	0	0	0	0	3	0	0	0	0	0	2.8	0	1492400	28103000	53232000	117910000	64633000	8191800	20025000	130210000	0	0	0
O43815-2;O43815	O43815-2;O43815	7;7	16	1.8	16	4.2	4.7	2.5	0	0	0	0	0	0	0	0	0	0	0	0	0	0	0	0	0	0	0	0	0	0	0	0	0	0	0	0	0	0	2901900	100730000	14302000	11222000	2719700	0	0	0	0	0	0
O43818	O43818	13	44.2	0	37.1	18.9	14.5	32.4	0	0	0	0	0	0	0	0	0	0	0	0	0	0	0	0	0	0	0	0	0	0	0	0	0	0	0	0	0	0	0	1147800000	46331000	6365800	56869000	0	0	0	0	0	0
O43819;C9JBU1	O43819	3;1	21.4	0	21.4	0	0	0	0	0	0	0	0	0	0	0	0	0	0	0	0	0	0	0	0	0	0	0	0	0	0	0	0	0	0	0	0	0	0	104830000	0	0	0	0	0	0	0	0	0
O43823	O43823	2	5.8	0	5.8	2.9	2.9	2.9	0	0	0	0	0	0	0	0	0	0	0	0	0	0	0	0	0	0	0	0	0	0	0	0	0	0	0	0	0	0	0	135810000	6228400	8543300	4241200	0	0	0	0	0	0
U3KPU7;U3KQS2;O43826;O43826-2;U3KQL4	U3KPU7;U3KQS2;O43826;O43826-2;U3KQL4	4;4;4;4;3	14.9	0	14.9	0	0	0	0	0	0	0	0	0	0	0	0	0	0	0	0	0	0	0	0	0	0	0	0	0	0	0	0	0	0	0	0	0	0	89950000	0	0	0	0	0	0	0	0	0
O43852;O43852-3;O43852-6;O43852-5;O43852-10;O43852-15;O43852-9;H0Y875;O43852-13;O43852-14;O43852-11;O43852-12	O43852;O43852-3;O43852-6;O43852-5;O43852-10;O43852-15;O43852-9	17;17;14;12;11;10;9;8;7;7;7;3	57.8	4.1	52.7	52.7	44.8	45.7	2.2	0	0	7	7	7	13.3	6.3	9.2	2.2	2.2	2.2	2.2	2.2	0	6.3	6.3	4.8	4.8	2.2	2.2	6.3	11.1	2.2	0	0	0	0	0	0	3552000	2828300000	623120000	773090000	417030000	749070	0	0	4636800	3215800	35144000
O43852-2;O43852-4;O43852-8;O43852-7	O43852-2;O43852-4;O43852-8	14;14;8;4	48.9	8.9	39	39	31.1	32.1	2.2	0	0	7	7	7	13.3	6.3	9.2	2.2	2.2	2.2	2.2	2.2	0	6.3	6.3	2.2	2.2	2.2	2.2	6.3	11.1	2.2	0	0	0	0	0	0	45109000	0	0	0	0	0	0	0	0	0	0
O43865-2;O43865	O43865-2;O43865	9;9	22.2	4.6	7	7	9.7	4.8	6.6	6.6	6.6	0	0	0	10.8	9.1	6.8	5.4	2.9	5.4	0	2.5	1.7	15.9	15.9	15.9	1.7	7.9	0	8.3	7.9	6.2	0	0	2.5	0	0	0	0	0	0	15380000	8258700	0	0	0	0	0	0
O43866	O43866	14	53.3	0	0	0	0	0	0	3.2	9.2	6.1	9.2	6.1	28.2	20.2	5.2	0	0	0	0	0	4.6	21.3	27.7	15.6	7.2	13.3	3.2	34.9	32	24.2	15.6	9.5	19.6	0	0	0	0	0	0	0	0	0	1516400	40312000	15972000	28768000	119490000
O43913-2;O43913;G3V0H0	O43913-2;O43913	6;6;2	26.9	0	26.9	2.8	0	0	0	0	0	0	0	0	0	0	0	0	0	0	0	0	0	0	0	0	0	0	0	0	0	0	0	0	0	0	0	0	0	111730000	641070	0	0	0	0	0	0	0	0
O43920	O43920	4	41.5	0	41.5	0	0	0	0	0	0	0	0	0	0	0	0	0	0	0	0	0	0	0	0	0	0	0	0	0	0	0	0	0	0	0	0	0	0	625910000	0	0	0	0	0	0	0	0	0
O43933-2;O43933	O43933-2;O43933	3;3	3.5	0	3.5	0	0	0	0	0	0	0	0	0	0	0	0	0	0	0	0	0	0	0	0	0	0	0	0	0	0	0	0	0	0	0	0	0	0	28653000	0	0	0	0	0	0	0	0	0
O60216;E5RFZ5;E5RFV8;E5RIN7;E5RG18;E5RJW1;E5RJK5;E5RI01;Q9H4I0;Q9H4I0-2	O60216	17;5;5;5;4;4;4;4;2;1	34.1	0	34.1	13.3	8.9	7.9	0	0	0	0	0	0	0	0	0	0	0	0	0	0	0	0	0	0	0	0	0	0	0	0	0	0	0	0	0	0	0	495110000	24725000	14223000	1671600	0	0	0	0	0	0
O60218	O60218	24	73.7	59.2	0	64.6	8.5	8.5	69.9	70.3	71.5	18	18	9.5	65.2	67.7	64.2	48.1	59.2	64.6	53.2	57.9	64.2	71.2	71.2	71.2	58.2	65.2	54.4	65.5	69.9	69	3.2	0	0	2.5	0	2.5	1115300000	0	1962800000	26553000	24503000	1774100000	1374800000	22556000000	15990000	24646000	115150000
O60220	O60220	3	38.1	11.3	38.1	22.7	22.7	11.3	0	0	0	0	0	0	0	0	0	0	0	0	0	0	0	0	0	0	0	0	0	0	0	0	0	0	0	0	0	0	330980	457160000	8046400	16176000	5392300	0	0	0	0	0	0
O60244;H7C017;H7C3E5	O60244	4;1;1	3.9	0	3.9	0	0	0.8	0	0	0	0	0	0	0	0	0	0	0	0	0	0	0	0	0	0	0	0	0	0	0	0	0	0	0	0	0	0	0	47826000	0	0	1628300	0	0	0	0	0	0
O60245;O60245-2;H0YAH0;A0A087X2C4	O60245;O60245-2	9;9;4;1	13.2	0	4.6	13.2	5.5	5	0	0	0	0	0	0	0	0	0	0	0	0	0	0	0	0	0	0	0	0	0	0	0	0	0	0	0	0	0	0	0	13732000	192780000	21406000	11272000	0	0	0	0	0	0
O60256-3;O60256;C9JJS3;C9K0K7;E7EPA1;C9JDU5;O60256-4;O60256-2;C9JDH0;E7EW35;I3L0S1;I3L331;I3L164	O60256-3;O60256;C9JJS3;C9K0K7;E7EPA1;C9JDU5;O60256-4;O60256-2;C9JDH0;E7EW35;I3L0S1	6;6;5;5;5;4;4;4;3;3;3;2;2	23.1	2.5	0	5.3	13.8	11.2	4.4	6.9	8.4	0	0	0	13.8	16.2	11.2	0	0	4.4	0	0	2.5	19.1	13.8	15.3	0	0	4.4	9.7	7.2	5.3	2.8	0	0	0	0	0	2089500	0	14167000	26317000	26061000	1224100	3238900	5993600	0	0	0
O60262;K7ESC6	O60262;K7ESC6	2;1	42.6	19.1	23.5	0	0	0	0	0	19.1	0	19.1	19.1	19.1	19.1	19.1	0	0	0	0	0	0	19.1	19.1	19.1	0	0	0	19.1	19.1	19.1	0	19.1	19.1	0	0	0	115850000	0	0	0	0	0	0	17043000	0	39199000	55559000
O60264	O60264	35	35.6	1	35.6	14.4	4.9	6	0	0	0	0	0	0	0	0	0	0	0	0	0	0	0	0	0	0	0	0	0	0	0	0	0	0	0	0	0	0	499250	2841300000	93243000	48563000	22606000	0	0	0	0	0	0
O60271;A0A087X2D8;O60271-4;O60271-2;O60271-9;O60271-3;O60271-5;D6RHI8;H0YBE9;H0YBS5	O60271;A0A087X2D8;O60271-4;O60271-2;O60271-9;O60271-3;O60271-5	14;13;13;13;12;11;10;2;2;2	17	0.8	12.3	7	12.6	10	0	0	0	0	0	0	1.1	1.1	0	0	0	0	0	0	0	2.5	1.1	1.1	0	0	0.6	0	0	0	0	0	0	0.6	0.6	0.6	8141800	104510000	67186000	190820000	92224000	0	0	0	0	0	0
O60279;H7C2K7	O60279;H7C2K7	2;1	4.5	0	0	0	4.5	1.9	0	0	0	0	0	0	0	0	0	0	0	0	0	0	0	0	0	0	0	0	0	0	0	0	0	0	0	0	0	0	0	0	0	23275000	3396900	0	0	0	0	0	0
O60287	O60287	28	19.1	0.6	19.1	0	1.2	0.8	0	0	0	0	0	0	0	0	0	0	0	0	0	0	0	0	0	0	0	0	0	0	0	0	0	0	0	0	0	0	1544800	752900000	0	1422300	840760	0	0	0	0	0	0
O60292	O60292	1	1	0	1	0	0	0	0	0	0	0	0	0	0	0	0	0	0	0	0	0	0	0	0	0	0	0	0	0	0	0	0	0	0	0	0	0	0	13628000	0	0	0	0	0	0	0	0	0
O60306;H0YH15;H0YLN9	O60306	19;8;2	17.6	0	17.4	2.1	3.2	2.1	0	0	0	0	0	0	0	0	0	0	0	0	0	0	0	0	0	0.8	0	0	0	0	0	0.8	0	0	0	0	0	0	0	859610000	4799100	137410000	2825600	0	0	0	0	0	0
O60313-2;E5KLJ5;O60313;E5KLJ6;E5KLK1;E5KLJ9;H7C141;H7C321;C9JMB8;C9JY58;A8MXB6;H7C3G2	O60313-2;E5KLJ5;O60313;E5KLJ6;E5KLK1;E5KLJ9	45;44;44;43;42;42;7;4;4;3;2;1	56.4	3.1	56.4	15.4	11.2	11.1	0	0	0	0	0	0	0	0	0	0	0	0	0	0	0	0	0	0	0	0	0	0	0	0	0	0	0	0	0	0	6720400	4791900000	59283000	17831000	12653000	0	0	0	0	0	0
O60318-2;O60318	O60318-2;O60318	3;3	7.6	0	7.6	0	0	0	0	0	0	0	0	0	0	0	0	0	0	0	0	0	0	0	0	0	0	0	0	0	0	0	0	0	0	0	0	0	0	23145000	0	0	0	0	0	0	0	0	0
O60337;O60337-5;O60337-6;D6RHY7	O60337;O60337-5;O60337-6	4;3;2;1	7.4	1.5	7.4	0	0	0	0	0	0	0	0	0	0	0	0	0	0	0	0	0	0	0	0	0	0	0	0	0	0	0	0	0	0	0	0	0	814190	42787000	0	0	0	0	0	0	0	0	0
O60341;O60341-2;R4GMP9;R4GMQ1	O60341;O60341-2;R4GMP9	18;18;9;5	34.5	0	32.7	13.8	11.9	16.9	0	0	0	0	0	0	0	0	0	0	0	0	0	0	0	0	0	0	0	0	0	0	0	0	0	0	0	0	0	0	0	659830000	32932000	34049000	47365000	0	0	0	0	0	0
O60353-2;O60353;G5EA13;E5RJG0	O60353-2;O60353;G5EA13	7;7;4;2	12.3	0	11.1	5	5	3.9	0	0	0	0	0	0	0	0	0	0	0	0	1.2	0	0	1.2	1.2	1.2	0	0	0	0	0	0	0	0	0	0	0	0	0	127380000	133240000	24028000	13604000	0	0	0	0	0	0
O60361	O60361	10	66.4	51.8	59.1	54	61.3	61.3	40.1	45.3	45.3	19	19	12.4	46.7	46.7	46.7	6.6	32.8	40.1	12.4	40.1	19.7	46.7	46.7	46.7	19.7	26.3	26.3	40.1	40.1	45.3	12.4	26.3	26.3	0	0	6.6	0	0	0	12189000	6704000	0	0	0	0	0	0
O60427;F5H3P6;F5H3U5;H7C2V0;O60427-2;H0YB97	O60427;F5H3P6;F5H3U5;H7C2V0;O60427-2	4;2;2;2;2;1	12.6	0	12.6	0	0	0	0	0	0	0	0	0	0	0	0	0	0	0	0	0	0	0	0	0	0	0	0	0	0	0	0	0	0	0	0	0	0	180500000	0	0	0	0	0	0	0	0	0
O60449;O60449-3;O60449-2	O60449;O60449-3;O60449-2	5;5;5	4	0.9	2.9	2.2	0.9	0	0	0	0	0	0	0	0	0	0	0	0	0	0	0	0	0	0	0	0	0	0	0	0	0	0	0	0	0	0	0	3413700	44519000	13092000	537900	0	0	0	0	0	0	0
O60462-4;O60462-5;O60462-2;O60462-3;O60462;O60462-6;C9JH98	O60462-4;O60462-5;O60462-2;O60462-3;O60462;O60462-6	8;8;8;8;8;6;2	10.2	2.1	7.9	1.9	3.1	5.5	0	0	0	0	0	0	0	0	0	0	0	0	0	0	0	0	0	0	0	0	0	0	0	0	0	0	0	0	0	0	243290	58005000	4333300	12495000	18314000	0	0	0	0	0	0
O60476	O60476	4	9.2	0	9.2	5.3	2.7	2.7	0	0	0	0	0	0	0	0	0	0	0	0	0	0	0	0	0	0	0	0	0	0	0	0	0	0	0	0	0	0	0	82068000	6108300	1505900	322250	0	0	0	0	0	0
O60487	O60487	3	14.4	0	14.4	10.2	0	0	0	0	0	0	0	0	0	0	0	0	0	0	0	0	0	0	0	0	0	0	0	0	0	0	0	0	0	0	0	0	0	114680000	30323000	0	0	0	0	0	0	0	0
O60488-2;O60488;H0Y9A0;D6RF95;D6RFW9;D6RDA8;D6RD96	O60488-2;O60488	22;22;7;5;3;3;3	42.7	1.2	42.7	7.3	1.2	3.6	0	0	0	0	0	0	0	0	0	0	0	0	0	0	0	0	0	0	0	0	0	0	0	0	0	0	0	0	0	0	1506700	1598500000	7043900	662640	2689600	0	0	0	0	0	0
O60493;O60493-2;O60493-4;O60493-3	O60493;O60493-2;O60493-4	7;5;5;3	50	0	50	20.4	23.5	4.3	0	0	0	0	0	0	0	0	0	0	0	0	0	0	0	0	0	0	0	0	0	0	0	0	0	0	0	0	0	0	0	282850000	1132800	8128600	0	0	0	0	0	0	0
X6R2W0;Q5U8S2;O60499;F6RTM7;K7EK75;K7ELY2;K7EIY4;O60499-2;K7EJ05;K7EPP9	X6R2W0;Q5U8S2;O60499;F6RTM7;K7EK75;K7ELY2;K7EIY4;O60499-2	3;3;3;2;2;2;2;2;1;1	15.9	0	15.9	5	0	0	0	0	0	0	0	0	0	0	0	0	0	0	0	0	0	0	0	0	0	0	0	0	0	0	0	0	0	0	0	0	0	50169000	6012400	0	0	0	0	0	0	0	0
O60502;O60502-4;O60502-2;O60502-3	O60502;O60502-4;O60502-2;O60502-3	6;5;4;3	10	0	5.9	3.8	8	5.8	0	0	0	0	0	0	0	0	0	0	0	0	0	0	0	0	0	0	0	0	0	0	0	0	0	0	0	0	0	0	0	54158000	21646000	64585000	37507000	0	0	0	0	0	0
O60506;O60506-2;F6UXX1	O60506;O60506-2	27;26;9	49.9	8.3	48.6	40.9	39.6	39.2	5.8	3.9	5.6	0	0	0	7.9	7.2	6.6	3.9	3.2	5.8	1.8	1.8	5.9	6.7	4.8	9.1	0	5.9	0	4.8	2.1	2.1	0	0	0	0	0	0	4132600	9917100000	2356000000	1561100000	1794200000	324600000	254300000	1095500000	0	0	0
O60506-3;O60506-4;B7Z645;O60506-5;H0YAA0	O60506-3;O60506-4;B7Z645;O60506-5	26;25;21;18;1	49.1	9.3	47.7	45.4	45.7	45.2	6.4	4.3	6.2	0	0	0	8.7	8	7.3	4.3	3.6	6.4	2	2	6.6	7.5	5.3	10.1	0	6.6	0	5.3	2.3	2.3	0	0	0	0	0	0	0	26701000	0	8515800	6060000	0	0	0	0	0	0
O60508;Q5SRN1	O60508;Q5SRN1	8;5	14.5	0	10.9	5	5.5	0	0	0	0	0	0	0	0	0	0	0	0	0	0	0	0	0	0	0	0	0	0	0	0	0	0	0	0	0	0	0	0	111550000	3188900	13338000	0	0	0	0	0	0	0
O60512-2;O60512	O60512-2;O60512	1;1	16.6	0	16.6	16.6	16.6	16.6	0	0	0	0	0	0	0	0	0	0	0	0	0	0	0	0	0	0	0	0	0	0	0	0	0	0	0	0	0	0	0	5843100	10337000	18283000	15341000	0	0	0	0	0	0
O60518	O60518	3	3.1	1.4	1.4	1.7	3.1	3.1	0	0	0	0	0	0	0	0	0	0	0	0	0	0	0	0	0	0.6	0	0	0	0	0	0	0	0	0	0	0	0	695080	6389400	0	407970	2174200	0	0	0	0	0	0
O60547;O60547-2	O60547;O60547-2	16;15	56.7	9.1	0	3.2	0	0	40.1	37.6	37.6	7.5	0	0	48.4	48.7	52.4	32.3	30.6	31.7	24.2	19.6	18.8	43.5	38.4	45.4	20.2	41.9	22.8	48.7	38.2	41.1	0	0	0	0	0	0	9499400	0	5331700	0	0	248480000	161460000	723380000	6316300	0	0
O60568;H7C2V1;H7C2S8;H7C0B8;C9JU11;C9JIX5;H7C2A8	O60568	30;13;10;5;3;2;1	52.8	1.1	47.4	45.4	40.4	27.8	0	0	0	0	0	0	0	0	0	0	0	0	0	0	0	0	0	0	0	0	0	0	0	0	0	0	0	0	0	0	1136500	2014400000	1057000000	507980000	222240000	0	0	0	0	0	0
Q5VZE7;O60575	Q5VZE7;O60575	2;2	8.3	0	0	0	0	0	6.4	0	6.4	0	0	0	0	0	0	0	6.4	6.4	0	0	6.4	0	0	0	0	0	0	6.4	6.4	6.4	0	0	0	0	0	0	0	0	0	0	0	2134800	0	12413000	0	0	0
O60635	O60635	3	10.8	8.7	8.7	5.4	5.4	5.4	5.4	5.4	10.8	5.4	5.4	5.4	5.4	0	5.4	5.4	8.7	8.7	5.4	0	5.4	8.7	5.4	8.7	5.4	5.4	5.4	5.4	5.4	5.4	5.4	5.4	5.4	0	5.4	5.4	235880000	64639000	5577300	1256700	1984800	33044000	36045000	296860000	225930000	1027100000	3250900000
O60664-4;O60664;O60664-3;K7ERZ3;O60664-2;K7EL96;K7ER39	O60664-4;O60664;O60664-3;K7ERZ3;O60664-2	18;18;16;12;10;7;5	67.3	20.6	47.9	41.2	35.8	35.8	10.2	16.6	23.2	0	0	0	20.1	15.9	22.5	5.9	0	0	0	0	0	19.7	16.4	24.6	0	14.7	0	19.7	19.7	17.1	4	0	0	0	0	0	15500000	934410000	308040000	404650000	350990000	8524500	10259000	253270000	0	0	0
O60675;B0QY71;B0QY70	O60675	4;1;1	18.6	0	18.6	0	0	0	0	0	0	0	0	0	0	0	0	0	0	0	0	0	0	0	0	0	0	0	0	0	0	0	0	0	0	0	0	0	0	97035000	0	0	0	0	0	0	0	0	0
O60684;Q5TFJ7;O15131;S4R3E5	O60684;Q5TFJ7;O15131	12;8;7;2	29.3	0	29.3	11	16.2	10.8	0	0	0	0	0	0	0	0	0	0	0	0	0	0	0	0	0	2.6	0	0	0	0	0	0	0	0	0	0	0	0	0	598920000	35251000	42965000	20140000	0	0	0	0	0	0
O60687	O60687	10	36.3	0	0	36.3	2.6	3.7	0	0	0	0	0	0	0	0	0	0	0	0	0	0	0	0	0	0	0	0	0	0	0	0	0	0	0	0	0	0	0	0	453150000	1440000	755950	0	0	0	0	0	0
O60701;O60701-2;O60701-3;E7ER83;E7ETF4;E7EV97;E7ER95;D6RHF4;E9PBD2	O60701;O60701-2;O60701-3	27;25;23;5;5;5;4;2;2	71.3	8.1	52.2	38.1	66	61.3	5.1	15.6	21.9	0	0	2.2	31.2	28.7	33.8	2.6	6.5	6.7	6.5	4	0	52.2	43.3	44.5	17	8.7	4	28.1	38.9	31.2	8.7	2.6	6.1	0	0	2	8493800	1356900000	415190000	2426200000	1505700000	12664000	53764000	139340000	0	0	35528000
O60711;B7Z5P7;O60711-2;E9PNX9	O60711;B7Z5P7;O60711-2	4;3;3;1	12.2	0	2.3	12.2	2.3	0	0	0	0	0	0	0	0	0	0	0	0	0	0	0	0	0	0	0	0	0	0	0	0	0	0	0	0	0	0	0	0	1082000	69561000	720760	0	0	0	0	0	0	0
O60749-2;O60749;D6RC15	O60749-2;O60749	16;16;5	43.8	2.7	15.4	20.6	35.1	27.1	6.2	2.7	6.2	0	0	0	16.4	9	10.4	0	0	2.7	0	0	0	14.4	14.4	26.1	0	0	0	13.2	3.5	9.7	6.2	0	3.5	0	0	0	7411200	38898000	88784000	129660000	73517000	3867300	1559300	12515000	0	0	0
Q5QPK2;O60762;H0Y368;Q5QPJ9	Q5QPK2;O60762;H0Y368;Q5QPJ9	11;11;10;6	41.5	0	38.7	0	0	0	2.8	0	0	0	0	0	2.8	2.8	0	0	0	0	0	0	2.8	2.8	2.8	2.8	0	0	0	2.8	2.8	2.8	0	0	0	0	0	0	0	596430000	0	0	0	1259000	0	0	0	0	0
O60763;O60763-2;REV__R4GMN2;REV__Q5VZ89-5;REV__Q5VZ89-6;REV__Q5VZ89;REV__R4GNB2;REV__R4GN35	O60763;O60763-2	25;24;1;1;1;1;1;1	35	12.8	28.8	22.6	22.2	15.9	13.1	11.9	15.6	0	0	0	17.8	12.1	14.3	4.9	2.9	2.8	2.5	3.5	3.5	20.1	22	25.9	1.2	6.3	1	12.7	10.6	15.7	0	0	0	0	0	0	24775000	1032900000	315690000	269790000	94869000	57780000	43635000	290590000	0	0	0
O60783	O60783	3	28.9	0	28.9	0	0	0	0	0	0	0	0	0	0	0	0	0	0	0	0	0	0	0	0	0	0	0	0	0	0	0	0	0	0	0	0	0	0	313630000	0	0	0	0	0	0	0	0	0
O60784-3;O60784;O60784-2;O60784-4;F8WB30;F8WAW7;F8WE29;F8WBB0;H7BYN7;Q6UW50;B0QY01	O60784-3;O60784;O60784-2;O60784-4	4;4;4;3;1;1;1;1;1;1;1	13.6	0	13.6	3.6	3.6	3.6	0	0	0	0	0	0	0	0	0	0	0	0	0	0	0	0	0	0	0	0	0	0	0	0	0	0	0	0	0	0	0	80656000	9527600	5708500	5299400	0	0	0	0	0	0
U3KQK0;Q99880;Q99879;Q99877;Q93079;Q5QNW6;P62807;P58876;P57053;O60814;Q5QNW6-2;Q96A08	U3KQK0;Q99880;Q99879;Q99877;Q93079;Q5QNW6;P62807;P58876;P57053;O60814;Q5QNW6-2;Q96A08	9;9;9;9;9;9;9;9;9;9;9;5	41.6	20.5	41.6	27.1	31.3	31.3	20.5	20.5	20.5	20.5	11.4	20.5	20.5	20.5	20.5	20.5	5.4	14.5	20.5	20.5	20.5	20.5	20.5	20.5	20.5	14.5	21.1	15.1	20.5	20.5	9	0	9	9	9	9	125290000	139360000000	1356500000	1509000000	3680700000	141110000	188900000	1518100000	11204000	10492000	196770000
O60825-2;O60825;F6RAZ1;I1Z9G3;P16118-2;H0Y483;F2Z2I2;Q66S35;Q5W015;Q5VX20;Q16877-2;Q16877-3;Q16877;Q16875-3;Q16875-2;Q16875;Q16875-4	O60825-2;O60825	12;12;2;2;2;1;1;1;1;1;1;1;1;1;1;1;1	27.8	0	0	0	0	0	1.7	6.8	4.5	0	0	0	0	2.1	2.8	4.5	0	2.8	1.7	2.8	1.7	10.6	14.6	8.9	1.7	0	1.7	2.1	2.3	0	0	0	0	1.7	1.7	1.7	0	0	0	0	0	7088500	5975600	43743000	0	0	0
O60826	O60826	2	6.7	0	3.3	3.3	3.3	3.3	0	0	0	0	0	0	0	0	0	0	0	0	0	0	0	0	3.3	3.3	0	0	0	0	0	0	0	0	0	0	0	0	0	16887000	6016400	12209000	8814500	0	0	0	0	0	0
O60830;O60830-2;V9GYS0;V9GYU0;V9GYK7	O60830;O60830-2;V9GYS0;V9GYU0	5;5;4;3;1	39	0	39	0	13.4	0	0	0	0	0	0	0	0	0	0	0	0	0	0	0	0	0	0	0	0	0	0	0	0	0	0	0	0	0	0	0	0	324250000	0	4163600	0	0	0	0	0	0	0
O60831;A6NP52;A6NM71	O60831;A6NP52;A6NM71	4;2;2	26.4	0	26.4	0	0	6.2	0	0	0	0	0	0	0	0	0	0	0	0	0	0	0	0	0	0	0	0	0	0	0	0	0	0	0	0	0	0	0	448890000	0	0	415900	0	0	0	0	0	0
O60832;O60832-2;C9IYT0;H7C0M1;H7C2Q9;H7C2Q2;H7BZF2	O60832;O60832-2;C9IYT0;H7C0M1	24;19;15;12;7;6;4	51.4	2.5	51.2	16.9	20.2	14.4	0	2.1	0	0	0	0	2.1	2.1	2.5	0	0	0	0	0	0	8.9	8.9	4.7	0	0	0	0	0	0	0	0	0	0	0	0	617090	3640400000	26102000	105070000	116480000	0	1173000	0	0	0	0
O60844	O60844	2	20.4	0	0	0	0	0	10.8	10.8	0	0	0	0	0	0	0	20.4	10.8	10.8	9.6	20.4	9.6	0	0	0	0	20.4	0	0	0	0	0	0	0	0	0	0	0	0	0	0	0	2459500	2487200	0	0	0	0
O60869-2;O60869-3;O60869	O60869-2;O60869-3;O60869	3;3;3	26.6	0	19.4	0	26.6	26.6	0	0	0	0	0	0	0	0	0	0	0	0	0	0	0	0	0	0	0	0	0	0	0	0	0	0	0	0	0	0	0	74674000	0	114860000	70986000	0	0	0	0	0	0
O60884;A0A087WT48;I3L320	O60884	9;2;1	36.7	0	29.9	20.9	28.6	19.4	3.2	6.8	5.1	0	0	0	3.2	3.6	3.6	3.2	3.2	3.2	3.2	3.2	0	3.2	0	5.1	3.2	6.8	0	3.2	0	3.2	0	3.2	0	0	0	0	0	195190000	27193000	65366000	27535000	3331700	2689000	14074000	0	0	0
O60888-3;O60888;O60888-2;C9IZG4;C9IZQ5	O60888-3;O60888;O60888-2;C9IZG4	3;3;3;2;1	37.8	26.3	37.8	37.8	37.8	37.8	26.3	26.3	26.3	0	0	0	17.3	26.3	26.3	9	9	9	9	9	26.3	26.3	26.3	26.3	9	9	9	26.3	17.3	26.3	0	0	0	0	0	0	42867000	217250000	153040000	261470000	339780000	26231000	11655000	69655000	0	0	0
O60906;H0Y5N2	O60906	3;1	10.6	0	10.6	4	0	0	0	0	0	0	0	0	0	0	0	0	0	0	0	0	0	0	0	0	0	0	0	0	0	0	0	0	0	0	0	0	0	47325000	1132900	0	0	0	0	0	0	0	0
O60911	O60911	11	36.5	0	3	13.5	36.5	29.9	0	0	0	0	0	0	0	0	0	0	0	0	0	0	0	0	0	0	0	0	0	0	0	0	0	0	0	0	0	0	0	5944200	41523000	566940000	242750000	0	0	0	0	0	0
O60934;E2QRP0;E5RGU1	O60934;E2QRP0;E5RGU1	4;2;2	7.3	0	7.3	1.9	1.9	1.9	0	0	0	0	0	0	0	0	0	0	0	0	0	0	0	0	0	0	0	0	0	0	0	0	0	0	0	0	0	0	0	80311000	3431900	457800	597160	0	0	0	0	0	0
O75027;O75027-2;B4DGL8;A0A087WW65;O75027-3;E9PJR8;E9PNQ5	O75027;O75027-2;B4DGL8;A0A087WW65;O75027-3	12;12;11;10;10;3;2	25.3	0	25.3	0	2.7	2.7	0	0	0	0	0	0	0	0	0	0	0	0	0	0	0	0	0	0	0	0	0	0	0	0	0	0	0	0	0	0	0	1263100000	0	283570	364620	0	0	0	0	0	0
O75051	O75051	6	3.8	0.8	3.3	0.5	0	0	0	0	0	0	0	0	0	0	0	0	0	0	0	0	0	0	0	0	0	0	0	0	0	0	0	0	0	0	0	0	259370	15506000	0	0	0	0	0	0	0	0	0
O75063;X6RH03	O75063	6;2	20.3	0	17.8	7.8	11.7	11.7	0	0	0	0	0	0	0	0	0	0	0	0	0	0	0	0	0	0	0	0	0	0	0	0	0	0	0	0	0	0	0	108610000	4115600	12114000	9321900	0	0	0	0	0	0
O75071	O75071	4	14.9	0	14.9	4.6	0	4.6	0	0	0	0	0	0	0	0	0	0	0	0	0	0	0	0	0	0	0	0	0	0	0	0	0	0	0	0	0	0	0	68170000	18695000	0	2145800	0	0	0	0	0	0
O75083;O75083-3;D6RD66	O75083;O75083-3	31;18;15	68.5	24.3	36	60.2	61.9	61.4	13.4	30	24.9	3.5	0	0	34.7	35.3	39.8	18	9.9	15.8	1.8	3.1	9.4	41.6	46.7	49.5	14.9	14	5.8	25.4	35.6	32.8	0	0	0	1.3	0	0	64984000	373390000	3621600000	2003800000	2036400000	48300000	84980000	343380000	2401700	0	0
Q14332;O75084	Q14332;O75084	2;2	2.8	0	1.4	0	2.8	2.8	0	0	0	0	0	0	0	0	0	0	0	0	0	0	0	0	0	0	0	0	0	0	0	0	0	0	0	0	0	0	0	35798000	0	50660000	20788000	0	0	0	0	0	0
Q5T0V4;Q5T0V0;O75093-2;O75093;Q5T0V3;Q5T0V2	Q5T0V4;Q5T0V0;O75093-2;O75093;Q5T0V3;Q5T0V2	3;3;3;3;2;2	3.2	1.2	1.2	3.2	2	2	0	1.2	1.2	0	0	0	0	0	1.2	0	0	0	0	0	0	0	0	0	1.2	0	0	0	0	0	1.2	0	0	0	0	0	870400	71158000	274490000	38184000	53242000	0	469990	5771600	0	0	0
O75095-2;O75095;H7C557	O75095-2;O75095;H7C557	6;6;5	7.1	0	0	7.1	2.2	2.2	0	0	0	0	0	0	0	0	0	0	0	0	0	0	0	0	0	0	0	0	0	0	0	0	0	0	0	0	0	0	0	0	87161000	5985100	9262700	0	0	0	0	0	0
O75110;O75110-2	O75110;O75110-2	4;2	6.3	0	6.3	0	0	0	0	0	0	0	0	0	0	0	0	0	0	0	0	0	0	0	0	0	0	0	0	0	0	0	0	0	0	0	0	0	0	61151000	0	0	0	0	0	0	0	0	0
O75113	O75113	2	4.1	0	0	4.1	0	0	0	0	0	0	0	0	0	0	0	0	0	0	0	0	0	0	0	0	0	0	0	0	0	0	0	0	0	0	0	0	0	0	8957400	0	0	0	0	0	0	0	0
O75116;E9PF63;Q14DU5;D6REE7;C9JFJ0	O75116;E9PF63;Q14DU5	11;8;6;5;3	8.1	0	0.7	2.7	4.3	4.2	0	0	0	0	0	0	1	0	0	0	0	0	0	0	0	1.7	0.6	3.1	0	0	0	0	0	0	0	0	0	0	0	0	0	3786700	11183000	44058000	80024000	0	0	0	0	0	0
O75131;A0A087WYQ3;A0A087WXR6;E5RHZ0;H0YB26;E5RFT7;A0A087WUS8;Q9HCH3-2;Q96A23;O95741;Q96A23-2;O95741-2	O75131	8;3;2;2;2;1;1;1;1;1;1;1	18.8	4.7	14.2	8.2	14.5	12.8	1.7	1.7	1.7	1.7	3.9	4.7	6	1.7	4.3	0	1.7	1.7	1.7	1.7	1.7	6	5.6	11.5	0	0	0	0	1.7	3.4	0	0	0	0	0	0	9742300	360490000	16336000	48486000	43395000	1523900	1590100	9152200	4948400	4174000	56005000
R4GN36;O75145-2;O75145;R4GNF1	R4GN36;O75145-2;O75145;R4GNF1	3;3;3;2	5.1	0	1.4	1.4	3.2	0	0	0	0	0	0	0	0	0	0	0	0	0	0	0	0	0	0	0	0	0	0	0	0	0	0	0	0	0	0	0	0	42260000	494940000	385170000	0	0	0	0	0	0	0
O75146;O75146-2	O75146	6;2	6.6	0	6.6	4.3	0	0	0	0	0	0	0	0	0	0	0	0	0	0	0	0	0	0	1.5	1.5	0	0	0	0	0	0	0	0	0	0	0	0	0	49805000	5393400	0	0	0	0	0	0	0	0
O75151;E7ET14;A0A087WW48	O75151	4;1;1	5.5	0	5.5	0	0	0	0	0	0	0	0	0	0	0	0	0	0	0	0	0	0	0	0	0	0	0	0	0	0	0	0	0	0	0	0	0	0	25540000	0	0	0	0	0	0	0	0	0
O75152;E9PQ61;E9PBY7	O75152;E9PQ61;E9PBY7	14;11;8	24	0	24	1.4	0	0	0	0	0	0	0	0	0	0	0	0	0	0	0	0	0	0	0	0	0	0	0	0	0	0	0	0	0	0	0	0	0	553130000	1110300	0	0	0	0	0	0	0	0
O75165;H0YA63;H0Y8Q2	O75165	33;2;1	19.1	0.4	19.1	5.6	6.1	3.7	0	0	0	0	0	0	0	0	0	0	0	0	0	0	0	0	0	0	0	0	0	0	0	0	0	0	0	0	0	0	1351500	765200000	19208000	17502000	10026000	0	0	0	0	0	0
O75190-3;O75190;E9PH18;C9J2C4;O75190-2;C9JB42;C9JDR7;C9JDX6;F8WCZ4;C9J2P2;C9JN01;Q8WWF6;O75190-4;Q8NHS0;Q7Z6W7	O75190-3;O75190;E9PH18;C9J2C4;O75190-2;C9JB42;C9JDR7;C9JDX6;F8WCZ4;C9J2P2	5;5;4;4;4;3;3;3;3;3;2;2;2;1;1	20.3	4	20.3	0	0	3.4	0	0	0	0	0	0	0	0	0	0	0	0	0	0	0	0	0	0	0	0	0	0	0	0	0	0	0	0	0	0	5416800	797690000	0	0	745260	0	0	0	0	0	0
O75208;H3BNT2;H3BSJ5;H3BPY0;H3BPC6;H3BRC0;H3BPW3;H3BVA5;O75208-2	O75208;H3BNT2;H3BSJ5;H3BPY0;H3BPC6;H3BRC0	6;5;4;3;3;3;2;2;2	33	5	30.2	5	5	0	2.8	2.8	2.8	0	0	0	2.8	2.8	0	2.8	2.8	2.8	0	2.8	2.8	0	0	2.8	0	2.8	0	0	0	2.8	0	0	0	0	0	0	1455900	445580000	724940	436060	0	2053000	1389400	10354000	0	0	0
O75223;B8ZZK2;M0QZK8;H7BZK5;O75223-3;O75223-2;O75223-4	O75223;B8ZZK2;M0QZK8;H7BZK5;O75223-3	10;7;6;5;5;4;4	74.5	5.3	4.8	67.6	56.9	62.2	38.3	35.1	44.1	0	5.9	0	35.6	26.6	17.6	6.9	12.2	6.9	0	0	0	25	34	44.7	5.9	0	0	22.9	37.8	15.4	0	0	0	0	0	0	1496400	35318000	771970000	139910000	146880000	22523000	17370000	89426000	0	2854500	0
O75251;F5H5N1;F5GXJ1;O75251-2;A0A087WXF6;A0A087WTI3	O75251;F5H5N1;F5GXJ1;O75251-2	4;3;3;3;1;1	21.6	0	21.6	4.2	4.2	4.2	0	0	0	0	0	0	0	0	0	0	0	0	0	4.2	4.2	0	0	0	0	0	0	0	0	0	0	0	0	0	0	0	0	481840000	1280500	2656300	356140	0	0	0	0	0	0
O75306-2;O75306	O75306-2;O75306	17;17	51.4	0	51.4	0	5	14.2	0	0	0	0	0	0	0	0	0	0	0	0	0	0	2.6	0	0	0	0	0	0	0	0	0	0	0	0	0	0	0	0	1859200000	0	9398300	9816200	0	0	0	0	0	0
O75323;H7C333;C9K068;O75323-2;C9J7B1;F8WBI5	O75323;H7C333;C9K068;O75323-2	10;6;5;5;4;1	50	2.8	50	0	4.9	0	0	3.1	0	0	0	0	0	0	0	0	0	0	0	0	0	0	0	0	0	0	0	0	0	0	0	0	0	0	3.1	0	38156000	1785900000	0	1927500	0	0	631590	0	0	0	0
O75326;O75326-2;F5GYX3;H3BMF9	O75326;O75326-2;F5GYX3	19;18;15;3	38.6	3.6	1.4	38.6	17.9	24.2	0	0	0	0	0	0	0	0	0	0	0	0	0	0	0	0	0	0	0	0	0	0	0	2	0	0	0	0	0	0	40302000	164790000	788080000	26633000	48616000	0	0	0	0	0	0
O75340;O75340-2;A0A024QZ42;E7EPW6;H0Y9X3;A0A087WZ38;O75340-3;D6RA21;Q86W51	O75340;O75340-2;A0A024QZ42	8;7;5;2;2;2;2;1;1	61.3	12.6	55	56.5	56.5	56.5	0	5.8	12.6	6.8	12.6	6.8	5.8	26.7	5.8	0	0	5.8	5.8	5.8	12.6	5.8	5.8	17.8	0	5.8	0	5.8	0	5.8	0	0	0	0	0	0	11781000	681280000	69154000	91664000	138550000	0	927170	14974000	5701300	3949800	20232000
O75348;F2Z307;O95670-2;O95670	O75348	3;1;1;1	33.9	0	12.7	24.6	33.9	24.6	0	0	0	0	0	0	22	12.7	0	0	0	0	0	0	0	12.7	0	0	0	0	0	9.3	9.3	9.3	0	0	0	0	0	0	0	44228000	197870000	54542000	63519000	0	0	0	0	0	0
O75367-2;O75367-3;O75367;B4DJC3;D6RCF2;Q5SQT3	O75367-2;O75367-3;O75367;B4DJC3	17;17;17;11;5;1	49.9	10.8	49.9	49.9	25.5	41.5	5.4	0	5.1	0	0	1.9	0	4.9	1.9	3	0	0	7	10.8	15.4	13.6	8.1	18.4	0	6	0	5.4	8.4	7.3	0	0	0	0	0	0	13453000	16836000000	295780000	29412000	45916000	3951900	0	39981000	0	0	34758000
O75368	O75368	6	70.2	19.3	15.8	69.3	69.3	69.3	27.2	43	21.9	0	0	0	15.8	26.3	36	0	0	0	0	0	8.8	24.6	47.4	36	10.5	10.5	0	46.5	36	27.2	10.5	0	8.8	0	0	0	1656500	30582000	170240000	227470000	146900000	9518400	7600700	53767000	0	0	0
O75369-2;O75369-9;O75369;O75369-6;O75369-3;E7EN95;O75369-7;O75369-5;O75369-4;H7C5L4	O75369-2;O75369-9;O75369;O75369-6;O75369-3;E7EN95;O75369-7;O75369-5;O75369-4	137;137;137;134;134;124;124;111;111;5	72.3	18.7	63.8	68.4	64.9	68	36.1	35.1	41.6	1.7	1.5	0.5	41	40.5	43	18.4	19.6	14.7	18.1	22.2	28.9	46.7	47.9	51	18.2	19.9	10.6	35.1	36.2	34.8	1.7	2.6	0.7	0.8	1.8	1.4	0	6212400	0	0	0	0	0	0	0	0	0
O75369-8	O75369-8	138	70.1	18.3	61.3	67	63.6	66.6	35.7	34.8	41.4	1.7	1.5	0.5	40.5	40	42.4	18.4	19.6	14.4	17.7	21.8	28.3	46.4	47.2	50.2	17.9	19.5	10.4	34.3	35.8	34.1	1.7	2.5	0.6	0.8	1.7	1.3	202260000	17470000000	27562000000	13903000000	12542000000	1162200000	971370000	10115000000	322840000	9131400	3555600
O75381-2;O75381;K7EK59	O75381-2;O75381	8;8;2	43.1	0	43.1	2.7	3.6	0	0	0	0	0	0	0	0	0	0	0	0	0	0	0	0	0	0	0	0	0	0	0	0	0	0	0	0	0	0	0	0	1460200000	1026000	1969300	0	0	0	0	0	0	0
O75394	O75394	1	16.9	0	16.9	0	0	0	0	0	0	0	0	0	0	0	0	0	0	0	0	0	0	0	0	0	0	0	0	0	0	0	0	0	0	0	0	0	0	84543000	0	0	0	0	0	0	0	0	0
O75396;A0A087X1A9	O75396	9;3	43.3	6.5	43.3	38.6	29.3	23.7	0	4.7	4.7	0	0	0	16.7	16.7	16.7	0	0	0	4.7	0	0	11.2	11.2	11.2	0	0	0	11.2	11.2	20	0	0	0	0	0	0	645930	2223000000	225360000	74149000	49675000	0	2735000	15681000	0	0	0
O75400-2;O75400;O75400-3;F5H578;H7C2N3;H0YG38	O75400-2;O75400;O75400-3	9;9;8;2;1;1	11.1	0.8	10	5.6	7	8.7	0	0	0	0	0	0	0	0	0	0	0	0	0	0	0	0	0	0	0	0	0	0	0	0	0	0	0	0	0	0	735160	616740000	22025000	38060000	25270000	0	0	0	0	0	0
O75427;C9JYK0	O75427	9;1	25.9	0	25.8	0	0	0	0	0	1.9	0	0	0	1.9	1.9	0	0	0	0	0	0	0	1.9	1.9	1.9	0	0	0	1.9	1.9	0	0	0	0	0	0	0	0	208080000	0	0	0	0	0	17812000	0	0	0
O75431;O75431-2;C9JNK6;C9JAZ1;F8WE26	O75431;O75431-2;C9JNK6;C9JAZ1	10;9;8;8;1	63.9	7.2	63.9	7.2	0	0	0	0	0	0	0	0	0	0	0	0	0	0	0	0	0	0	0	0	0	0	0	0	0	0	0	0	0	0	0	0	2653000	3409000000	659500	0	0	0	0	0	0	0	0
O75436;O75436-2;S4R3Q6;S4R2Y3	O75436;O75436-2;S4R3Q6	13;8;7;2	52.3	12.2	22.6	48.9	41.9	41.9	0	0	5.5	0	0	0	7	22.6	19.9	9.5	5.5	0	0	0	0	13.1	7.6	24.8	0	0	0	3.7	8.9	14.7	0	0	0	0	0	0	18042000	145450000	398890000	370860000	221190000	0	0	8355700	0	0	0
O75438;O75438-2	O75438	3;1	34.5	0	34.5	0	0	0	0	0	0	0	0	0	0	0	0	0	0	0	0	0	0	0	0	0	0	0	0	0	0	0	0	0	0	0	0	0	0	487750000	0	0	0	0	0	0	0	0	0
O75439;G3V0E4;F8WAZ6;F8WEA6;F8WBE1	O75439;G3V0E4	13;12;4;2;2	34.6	1.8	34.6	16.2	4.3	8	2.2	0	0	0	0	0	0	0	0	0	2.2	0	0	0	0	2.2	2.2	2.2	0	0	0	0	0	0	0	0	0	0	0	0	6503300	1741500000	29504000	2738100	1633000	460830	0	0	0	0	0
O75446	O75446	2	9.5	0	9.5	0	0	0	0	0	0	0	0	0	0	0	0	0	0	0	0	0	0	0	0	0	0	0	0	0	0	0	0	0	0	0	0	0	0	19187000	0	0	0	0	0	0	0	0	0
O75475;O75475-3;O75475-2	O75475;O75475-3;O75475-2	11;8;8	24.3	0	24.3	7.4	10.6	9.1	0	0	0	0	0	0	0	0	0	0	0	0	0	0	0	0	0	0	0	0	0	0	0	0	0	0	0	0	0	0	0	607280000	3895600	10342000	26242000	0	0	0	0	0	0
O75477;B0QZ43	O75477;B0QZ43	13;9	48	0	48	5.5	0	2.6	0	0	0	0	0	0	0	0	0	0	0	0	4	4	6.1	0	0	0	0	0	0	0	0	0	0	0	0	0	0	0	0	4767100000	1668400	0	2017500	0	0	0	0	0	0
O75487-2;O75487	O75487-2;O75487	4;4	12.1	0	0	0	12.1	8.8	0	0	0	0	0	0	0	0	0	0	0	0	0	0	0	0	0	0	0	0	0	0	0	0	0	0	0	0	0	0	0	0	0	19493000	16181000	0	0	0	0	0	0
O75489;E9PS48;O75489-2;G3V194;E9PKL8	O75489	11;3;3;2;1	55.3	9.8	55.3	4.9	11.4	4.9	0	0	0	0	0	0	0	0	0	0	4.9	0	0	0	0	0	0	0	0	4.9	0	0	0	0	0	0	0	0	0	0	11666000	2354400000	5817500	1428000	8804200	0	0	0	0	0	0
O75493;M0QXK8	O75493	3;1	12.2	0	0	3.4	12.2	12.2	0	0	0	0	0	0	0	0	0	0	0	0	0	0	0	0	0	0	0	0	0	0	0	0	0	0	0	0	0	0	0	0	1626200	80197000	57158000	0	0	0	0	0	0
Q5JRI1;O75494-5;O75494-4;O75494-6;O75494-3;O75494-2;O75494;Q8WXF0;Q6IQ42	Q5JRI1;O75494-5;O75494-4;O75494-6;O75494-3;O75494-2;O75494;Q8WXF0	5;5;5;5;5;5;5;3;1	29.1	0	29.1	15.7	6.4	6.4	0	0	0	0	0	0	0	0	0	0	0	0	0	0	0	0	0	0	0	0	0	0	0	0	0	0	0	0	0	0	0	862490000	1716300	16110000	3413300	0	0	0	0	0	0
O75503;A0A087WZY0	O75503;A0A087WZY0	6;3	20.7	3.1	5.6	8.1	20.7	14.2	0	0	0	0	0	0	0	0	0	0	0	0	0	0	0	0	0	0	0	0	0	0	0	0	0	0	0	0	0	0	8273900	5865300	25789000	225980000	151950000	0	0	0	0	0	0
O75506	O75506	2	39.5	0	39.5	14.5	0	0	0	0	0	0	0	0	0	0	0	0	0	0	0	0	0	0	0	0	0	0	0	0	0	0	0	0	0	0	0	0	0	48221000	7106800	0	0	0	0	0	0	0	0
O75509	O75509	7	12.4	0	9.6	8.5	6	2.7	0	0	0	0	0	0	0	0	0	0	0	0	0	0	0	0	0	0	0	0	0	0	0	0	0	0	0	0	0	0	0	93241000	90165000	8639300	4243000	0	0	0	0	0	0
O75521-2;O75521;F8WAW4;F1LLU7;C9JB63;F8W6J1	O75521-2;O75521;F8WAW4;F1LLU7;C9JB63	10;10;7;7;7;4	37.3	3.3	37.3	0	6.4	6.4	0	0	0	0	0	0	0	0	5	0	0	0	0	0	0	5	0	5	0	0	5	0	0	0	0	0	5	0	0	0	338230	617600000	0	1154900	413960	0	0	0	0	0	0
O75525-2;O75525;H0YAQ1;H0YAQ3;E5RJZ9;E5RG12	O75525-2;O75525;H0YAQ1;H0YAQ3;E5RJZ9	3;3;2;2;2;1	10.3	0	10.3	3.3	0	0	0	0	0	0	0	0	0	0	0	0	0	0	0	0	0	0	0	3.3	0	0	0	0	0	0	0	0	0	0	0	0	0	19517000	0	0	0	0	0	0	0	0	0
O75529-2;O75529	O75529-2;O75529	1;1	6.2	0	6.2	6.2	0	0	0	0	0	0	0	0	0	0	0	0	0	0	0	0	0	0	0	0	0	0	0	0	0	0	0	0	0	0	0	0	0	4584000	2485800	0	0	0	0	0	0	0	0
O75531	O75531	5	58.4	0	58.4	34.8	42.7	42.7	0	0	0	0	0	0	0	0	0	0	0	0	0	0	0	0	0	0	0	0	0	0	27	0	0	0	0	0	0	0	0	2419000000	69856000	114260000	97478000	0	0	0	0	0	0
O75533;H7C341;B4DGZ4;O75533-2;F8WC19	O75533	45;7;3;3;1	46.3	1.3	45.8	19.6	16	18	0	0	0	0	0	0	0	0	0	0	0	0	0	0	0	0	0	0	0	0	0	0	0	0	0	0	0	0	0	0	3144900	5708100000	189150000	89687000	201520000	0	0	0	0	0	0
O75534;O75534-4;E9PLT0;O75534-2;O75534-3	O75534;O75534-4;E9PLT0;O75534-2;O75534-3	6;6;5;5;5	9.9	0	7.4	3.8	0	1.5	0	0	1.1	0	0	0	1.4	0	0	0	0	0	0	0	0	1.4	0	1.4	0	0	0	1.4	0	0	0	0	0	0	0	0	0	84462000	4198500	0	2074600	0	0	2625800	0	0	0
O75569-3;O75569-2;O75569;F8WEG8;G5E9Q4;C9JMM3	O75569-3;O75569-2;O75569;F8WEG8;G5E9Q4;C9JMM3	6;6;6;3;3;3	32.3	0	32.3	0	0	0	0	0	0	0	0	0	5.2	6.6	6.6	0	0	0	0	0	0	11.8	11.8	5.2	0	0	0	0	5.2	0	0	0	0	0	0	0	0	283180000	0	0	0	0	0	0	0	0	0
O75594	O75594	7	59.7	8.2	0	0	0	0	0	0	0	27.6	34.2	27.6	0	0	0	0	0	0	0	0	0	0	0	0	0	0	0	0	0	0	0	0	6.6	0	0	0	14216000	0	0	0	0	0	0	0	180760000	191420000	877240000
O75600;O75600-2	O75600;O75600-2	1;1	5	0	5	0	0	0	0	0	0	0	0	0	0	0	0	0	0	0	0	0	0	0	0	0	0	0	0	0	0	0	0	0	0	0	0	0	0	52011000	0	0	0	0	0	0	0	0	0
O75607	O75607	5	47.2	0	41	11.8	32	47.2	0	0	0	0	0	0	0	0	0	0	0	0	0	0	0	0	0	0	0	0	0	0	0	0	0	0	0	0	0	0	0	484850000	832960	43364000	46947000	0	0	0	0	0	0
O75610	O75610	19	65.6	21.6	0	0	2.5	2.5	27.9	26	30.9	4.4	0	3.6	38.5	39.1	32	33.1	32.8	24.3	11.7	12.8	33.3	39.9	34.7	36.3	16.7	28.4	24.6	57.9	48.4	62.3	19.1	16.7	24.9	0	11.5	0	133960000	0	0	2576600	672700	48828000	86391000	659170000	6640300	0	29344000
O75616;J3QSB2;J3QRV9;O75616-2;K7EQJ8;J3QT61	O75616;J3QSB2;J3QRV9;O75616-2	4;2;2;2;1;1	12.4	0	12.4	0	0	0	0	0	0	0	0	0	0	0	0	0	0	0	0	0	0	0	0	0	0	0	0	0	0	0	0	0	0	0	0	0	0	264930000	0	0	0	0	0	0	0	0	0
O75629	O75629	4	21.8	14.1	9.5	21.8	17.3	17.3	0	0	0	0	0	0	0	0	14.1	0	0	0	0	0	0	0	4.5	0	0	0	4.5	0	0	0	4.5	0	0	0	0	0	29661000	42871000	130720000	41617000	49730000	0	0	0	0	0	0
O75635-2;O75635;C9JA68;C9JM00	O75635-2;O75635	12;12;5;5	40.5	3.6	0	40.5	5.8	2.8	0	0	0	0	0	0	0	0	0	0	0	0	0	0	0	0	0	0	0	0	0	0	0	0	0	0	0	0	0	0	598550	0	247350000	8006100	189150	0	0	0	0	0	0
O75636-2;O75636;Q5SSB9	O75636-2;O75636	5;5;2	24	4.9	4.9	0	0	4.9	0	0	0	0	0	0	8	8	3.1	0	0	0	0	0	0	8	15.3	8	0	0	0	12.2	16.7	11.1	0	0	0	0	0	0	17280000	4166100	0	0	489930	0	0	0	0	0	0
O75643;O75643-2;B4E0P5	O75643	91;27;19	54.4	3.5	53.1	26.5	30	35.8	0	0	0	0	0	0.4	0.4	0.7	1.1	0.4	0.4	0	0	0	0	1.5	0.7	0.7	0	0	0	0.4	1.8	2	0	0	0	0.4	0	0	10527000	9176600000	443970000	621540000	857210000	0	0	0	0	0	0
O75648-2;O75648;Q2PPL5;O75648-5;O75648-3;O75648-4	O75648-2;O75648;Q2PPL5;O75648-5;O75648-3;O75648-4	2;2;1;1;1;1	7.7	0	7.7	0	0	0	0	0	0	0	0	0	0	0	0	0	0	0	0	0	0	0	0	0	0	0	0	0	0	0	0	0	0	0	0	0	0	52598000	0	0	0	0	0	0	0	0	0
O75663;O75663-2	O75663;O75663-2	11;8	52.9	6.6	0	25.4	43.4	23.5	0	0	4.4	0	0	0	3.7	0	8.5	0	0	0	0	0	0	12.1	7.4	15.4	0	0	0	8.1	3.7	3.3	0	0	0	0	0	0	1257300	0	91127000	163340000	110500000	0	0	2441200	0	0	0
O75683	O75683	5	18.6	3	15.5	2.5	5	0	0	0	0	0	0	0	0	0	0	0	0	0	0	0	0	0	0	0	0	0	0	0	0	0	0	0	0	0	0	0	3947800	80978000	1420700	5190500	0	0	0	0	0	0	0
O75688;C9JIR6;O75688-5;O75688-4;O75688-2;B8ZZF0;O75688-3	O75688;C9JIR6;O75688-5;O75688-4;O75688-2;B8ZZF0	6;5;5;5;5;4;1	17.3	2.5	6.3	3.8	9	3.8	0	0	3.8	0	0	0	4.6	2.1	2.1	0	0	0	0	0	0	8.4	5.8	8.1	0	0	0	0	0	3.8	0	0	0	0	0	0	0	951760	3173900	5043300	2219800	0	0	12283000	0	0	0
O75691	O75691	38	17.7	0.3	17.2	1.8	0	0.6	0	0	0	0.5	0.5	0.5	0	0	0	0	0	0	0	0	0	0	0	0	0	0	0	0	0	0	0	0	0	0	0	0	1742000	845580000	36780000	0	566190	0	0	0	21710000	17413000	60772000
O75694;O75694-2;E9PF10;D6RA13	O75694;O75694-2;E9PF10	38;37;36;1	38.4	1.7	38.4	3.1	0.6	4.4	0	0	0	0	0	0	0	0	0	0	0	0	0	0	0	0	0	0	0	0	0	0	0	0	0	0	0	0	0	0	22268000	3188500000	14673000	365180	2391200	0	0	0	0	0	0
O75695	O75695	6	19.7	0	19.7	11.1	5.1	11.1	0	0	0	0	0	0	0	0	0	0	0	0	0	0	0	0	0	0	0	0	0	0	0	0	0	0	0	0	0	0	0	340000000	12075000	11583000	13877000	0	0	0	0	0	0
O75717;O75717-2;C9JYB3	O75717;O75717-2	5;3;2	6.4	0	0	4.9	4.7	4.6	0	0	0	0	0	0	0	0	0	0	0	0	0	0	0	0	0	0	0	0	0	0	0	0	0	0	0	0	0	0	0	0	11926000	16656000	10728000	0	0	0	0	0	0
O75718;C9JP16	O75718;C9JP16	14;13	40.4	0	40.4	7.5	10.7	18.5	0	0	0	0	0	0	0	0	0	0	0	0	0	0	0	0	0	0	0	0	0	0	0	0	0	0	0	0	0	0	0	459440000	1994300	23063000	13820000	0	0	0	0	0	0
O75746;O75746-2;F8W9J0;H0YFB2;B4DGK6	O75746;O75746-2	27;24;3;3;3	54.3	1.2	54.3	4.1	2.5	4.7	0	0	0	0	0	0	0	0	0	0	0	0	0	0	0	0	0	0	0	0	0	0	0	0	0	0	0	0	0	0	1132200	1527800000	65078000	765470	5510100	0	0	0	0	0	0
O75752;C9JXR0;C9JRV6;C9J8U7;C9JD16;C9J0F8;E7EVF0;E7EVS2	O75752	3;1;1;1;1;1;1;1	13.6	4.8	3.3	0	10.3	0	0	0	0	0	0	0	0	0	0	0	0	0	0	0	0	0	0	0	0	0	0	0	0	0	0	0	0	0	0	0	448150	2347400	0	7426400	0	0	0	0	0	0	0
O75787-2;O75787;H0Y750;H7C240;H7C3E1	O75787-2;O75787;H0Y750;H7C240;H7C3E1	11;11;9;6;6	37.4	5.7	30.2	33.3	27	26.4	0	0	0	0	0	0	0	0	0	0	0	0	0	0	0	0	0	0	0	0	0	0	0	0	0	0	0	0	0	0	3164100	648670000	204600000	204550000	136840000	0	0	0	0	0	0
O75821;K7EL20;K7ENA8;K7EP16	O75821;K7EL20;K7ENA8;K7EP16	8;7;5;4	29.1	0	29.1	29.1	29.1	29.1	0	0	0	0	0	0	13.4	4.4	0	0	0	0	0	0	0	4.4	4.4	5	0	0	0	0	5	0	0	0	0	0	0	0	0	265580000	299870000	247070000	267120000	0	0	0	0	0	0
O75822;O75822-3;O75822-2;H0YLP3;H0YGJ7	O75822;O75822-3;O75822-2	14;13;11;5;4	47.7	0	33.3	38	46.5	46.1	0	0	4.7	0	0	0	8.9	0	0	0	0	0	4.3	0	0	19.8	4.7	14	0	0	4.3	4.3	0	0	0	0	0	0	0	0	0	228350000	253430000	615440000	441650000	0	0	4261500	0	0	0
O75828	O75828	4	17.3	10.5	8.7	17.3	13.4	13.4	13.4	13.4	13.4	0	0	0	13.4	13.4	13.4	13.4	13.4	10.5	13.4	13.4	13.4	13.4	13.4	13.4	13.4	13.4	8.7	13.4	13.4	13.4	4.7	0	0	0	0	0	0	13982000	37177000	4910100	15623000	4605000	2447000	115140000	0	0	0
O75830;C9J7N5;C9JWE1	O75830;C9J7N5	16;11;4	40.5	23.7	6.7	6.4	6.4	4.4	30.1	28.6	32.6	0	2.5	2.5	14.6	20	17.5	32.1	40	35.1	34.1	32.1	35.6	23.2	22.7	21	32.1	29.6	35.6	15.3	9.1	16.8	26.2	21.2	18	2.5	0	2	773730000	15873000	6017800	38184000	25354000	380950000	221390000	2519500000	0	0	0
O75843;H0YJ08;H0YJ47	O75843	4;1;1	6.9	0	1.3	0	0	0	0	0	0	0	0	0	0	2.9	4.2	0	0	0	0	0	0	4.2	2.9	2.9	0	0	0	0	0	1.4	0	0	0	0	0	0	0	7452200	0	0	0	0	0	0	0	0	0
O75844	O75844	13	35.2	0	35.2	0	2.3	2.3	0	0	0	0	0	0	0	0	0	0	0	0	0	0	0	0	0	0	0	0	0	0	0	0	0	0	0	0	0	0	0	2601500000	0	1559000	696920	0	0	0	0	0	0
O75874;C9J4N6;C9JJE5;C9JLU6	O75874	20;7;3;3	56.5	40.6	17.9	51.7	42.3	40.6	41.1	39.1	48.8	5.8	5.8	3.1	45.9	50.2	46.4	35	37.7	39.9	27.3	32.9	27.3	52.7	52.7	54.3	43.2	35.5	30.4	50.2	50.2	44	7.7	9.9	3.1	0	0	0	313530000	36156000	1927700000	657000000	786990000	232210000	214020000	1311600000	8522000	6793000	17026000
O75879;D6REA0	O75879;D6REA0	7;6	25.3	0	22.3	0	0	0	0	0	0	0	0	0	0	0	0	0	0	0	0	0	0	0	0	0	0	0	0	0	0	0	0	0	0	0	0	0	0	12476000	0	0	0	0	0	0	0	0	0
O75880;J3QL56	O75880;J3QL56	7;6	31.2	0	31.2	0	0	2.7	0	0	0	0	0	0	0	0	0	0	0	0	0	0	0	0	0	0	0	0	0	0	0	0	0	0	0	0	0	0	0	635420000	0	0	249020	0	0	0	0	0	0
O75882;O75882-3;O75882-2	O75882;O75882-3;O75882-2	25;23;23	24.6	11.8	9.2	16	14.7	15	0.6	1.1	1.1	6.7	7.6	10.2	2.7	1.7	0.9	0.7	0	0	1.1	0	0	5.3	5.3	5.1	0.7	0	1.8	6	3.4	2.4	3.4	3.8	3.1	2.7	0	0.6	121700000	164300000	251340000	189960000	107620000	308420	3357000	15671000	97176000	90193000	713710000
O75884;A0A087WYQ5;O75884-2	O75884	3;1;1	28	0	0	10.8	0	0	6.5	6.5	6.5	0	0	0	6.5	6.5	10.8	0	0	0	6.5	0	0	6.5	17.2	17.2	0	0	0	17.2	6.5	6.5	0	0	0	0	0	0	0	0	4156200	0	0	4317900	2724500	5382900	0	0	0
O75891;O75891-3;O75891-2;Q8TBP8;C9JYZ6;C9IZ36;C9JY00;F2Z324;F8WC34;D6RFJ7	O75891;O75891-3;O75891-2	14;14;13;6;3;3;2;1;1;1	21.5	1.8	1.3	0	0	0	0	0	1.2	1.3	3.7	0	1.3	1.3	1.2	0	0	0	2.3	0	0	6.9	4.5	5.4	0	0	0	0	0	0	0	0	0	0	0	0	3060000	71196000	0	0	0	0	0	23318000	4001600	4722500	0
O75907	O75907	6	20.3	0	20.3	0	0	0	0	0	0	0	0	0	0	0	0	0	0	0	0	0	0	0	0	0	0	0	0	0	0	0	0	0	0	0	0	0	0	238340000	0	0	0	0	0	0	0	0	0
O75911;Q5SUY4;O75911-2	O75911	5;2;1	22.8	0	22.8	4.6	0	4.6	0	0	0	0	0	0	0	0	0	0	0	0	0	0	0	0	0	0	0	0	0	0	0	0	0	0	0	0	0	0	0	412890000	712910	0	423880	0	0	0	0	0	0
O75915;F8WF90;C9JQU6;F8WF33	O75915	6;2;2;2	28.7	10.1	28.7	10.1	5.9	10.1	0	0	0	0	0	0	5.9	5.9	10.1	0	0	0	0	0	0	5.9	5.9	5.9	0	0	0	0	0	0	0	0	0	0	0	0	692370	617230000	312370	1840200	445880	0	0	0	0	0	0
O75923-15;O75923-3;O75923-9;O75923;O75923-14;O75923-6;O75923-12;O75923-5;O75923-11;O75923-4;O75923-10;O75923-2;O75923-8;O75923-7;O75923-13	O75923-15;O75923-3;O75923-9;O75923;O75923-14;O75923-6;O75923-12;O75923-5;O75923-11;O75923-4;O75923-10;O75923-2;O75923-8;O75923-7;O75923-13	4;4;4;4;4;4;4;4;4;4;4;4;4;4;4	2.8	0	0.7	0.7	0	0	0	0	0	0	0	0	0	0	0	0	0	0	0	0	0	0	0	0	0	0	0	0	0	0	0	0	0	0	0	0	0	0	0	0	0	0	0	0	0	0	0
O75934	O75934	11	75.6	0	75.6	12.4	24.9	18.2	0	0	0	0	0	0	0	0	0	0	0	0	0	0	0	0	0	0	0	0	0	0	0	0	0	0	0	0	0	0	0	363970000	6444800	9397900	10347000	0	0	0	0	0	0
X6RCK5;X6RLR1;O75935-3;O75935;X6RA56;O75935-2	X6RCK5;X6RLR1;O75935-3;O75935;X6RA56;O75935-2	3;3;3;3;2;2	28.5	7.3	0	6	13.2	6	7.3	7.3	7.3	0	0	0	7.3	7.3	15.2	0	0	0	0	0	0	22.5	7.3	22.5	0	0	0	7.3	0	7.3	0	0	0	0	0	0	1516300	0	6367400	21240000	10216000	1432300	1297000	9584300	0	0	0
O75937;S4R3J5	O75937	9;3	38.7	0	17.8	24.5	34.4	38.7	0	0	0	0	0	0	0	0	0	0	0	0	0	0	0	0	0	0	0	0	0	0	0	0	0	0	0	0	0	0	0	48117000	58055000	113210000	318110000	0	0	0	0	0	0
O75940	O75940	5	38.2	0	38.2	4.2	0	0	0	0	0	0	0	0	0	0	0	0	0	0	0	0	0	0	0	0	0	0	0	0	0	0	0	0	0	0	0	0	0	238580000	8424400	0	0	0	0	0	0	0	0
O75947;O75947-2;F5H608	O75947;O75947-2	11;10;5	74.5	10.6	74.5	13	13	16.1	0	0	0	0	0	0	0	0	0	0	0	0	0	0	0	0	0	0	0	0	0	0	0	0	0	0	0	0	0	0	421740	5304300000	1473700	319310	1631100	0	0	0	0	0	0
O75955;O75955-2;A2AB12;A2AB10;A2AB13;A2AB09;A2AB11;A2ABJ5	O75955;O75955-2;A2AB12;A2AB10	18;15;10;10;8;8;7;2	56	0	56	6.8	11	5.2	0	0	0	0	0	0	0	0	0	0	0	0	0	0	0	0	0	0	0	0	0	0	0	0	0	0	0	0	0	0	0	2050500000	3879200	6265300	5115600	0	0	0	0	0	0
O75962-5;O75962-2;O75962;E7EWP2;O75962-4;F5H228;E7EPJ7;A0A087X139	O75962-5;O75962-2;O75962;E7EWP2;O75962-4;F5H228;E7EPJ7	7;7;7;6;6;4;4;1	3.1	0	2.5	0.5	0	0.5	0	0	0	0	0	0	0.4	0	0	0	0.4	0.7	0	0	0.3	0.3	0.3	0.7	0.3	0.3	0	0.3	0.3	0.3	0.3	0.3	0.3	0.3	0	0	0	50694000	2041400	0	1029100	0	0	0	0	0	0
O75976;O75976-2;J3QQJ4;J3QRJ9	O75976;O75976-2	25;19;5;1	21.3	0.9	21.3	9.3	7.8	7	0	0	0	0	0	0	0	0	0	0	0	0	0	0	0	0	0	0	0	0	0	0	0	0	0	0	0	0	0	0	245680	1232100000	27778000	23994000	23263000	0	0	0	0	0	0
O76003	O76003	13	53.1	3.3	42.7	45.7	49.9	49.9	2.7	0	0	0	0	0	22.7	14.9	18.5	0	0	0	0	0	0	18.2	23.3	34	3.3	0	0	10.4	21.8	25.7	0	7.5	7.5	0	0	0	409640	440790000	763800000	611450000	693850000	1242100	0	0	0	0	0
O76021;J3QSV6;I3L3U9;I3L3C4;O76021-2;I3L1A3;I3L234;J3KPU7;I3L2F2;I3L4T8;I3L1Y4	O76021;J3QSV6;I3L3U9	17;16;9;7;7;2;2;1;1;1;1	39	6.7	39	6.1	11.4	12	0	0	0	0	0	0	0	0	0	0	0	0	0	0	0	0	0	0	0	0	0	0	0	0	0	0	0	0	0	0	1344500	5298600000	5524900	36801000	54293000	0	0	0	0	0	0
O76024;H0Y9G5	O76024	14;5	22.2	0	18.1	0	3	1.5	0	0	0	0	0	0	0	0	0	0	0	0	0	0	0	0	0	0	0	0	0	0	0	0	0	0	0	0	0	0	0	797150000	0	14380000	5918600	0	0	0	0	0	0
O76031;H0YM48;H0YK07	O76031	16;3;1	34.4	0	34.4	0	2.2	0	0	0	0	0	0	0	0	0	0	0	0	0	0	0	0	0	0	0	0	0	0	0	0	0	0	0	0	0	0	0	0	1545600000	0	255710	0	0	0	0	0	0	0
O76054;O76054-5;O76054-4;B3KRD8;F8WEE7;C9JTM4;Q9UDX4;C9JYY7;C9JZI9	O76054;O76054-5;O76054-4;B3KRD8	7;6;6;5;2;2;2;1;1	21.1	0	2.7	21.1	13.4	14.9	0	0	5.5	0	0	0	19.1	13.4	8.2	0	0	0	0	0	0	16.4	16.4	15.6	3	0	0	0	0	0	0	0	0	0	0	0	0	3813000	34894000	13061000	5218200	0	0	7629700	0	0	0
O76061;H0YB13;E5RG57	O76061;H0YB13	8;4;1	42.4	4	11.6	0	30.8	36.1	0	0	4	13.9	17.9	17.9	0	0	0	0	0	0	0	0	0	6.3	0	6.3	0	0	0	0	0	0	0	0	0	0	0	0	1850500	4410600	0	928330000	1318900000	0	0	8935000	30551000	32540000	222720000
O76062;O76062-2;E9PS18;E9PRQ1;E9PS09;E9PLS9;E9PLI3;E9PK81;H0YDY5;E9PQZ7;E9PP79;E9PLL1;H0YEN6	O76062;O76062-2;E9PS18;E9PRQ1;E9PS09;E9PLS9;E9PLI3	4;3;2;2;2;2;2;1;1;1;1;1;1	16	0	16	0	0	0	0	0	0	0	0	0	0	0	0	0	0	0	0	0	0	0	0	0	0	0	0	0	0	0	0	0	0	0	0	0	0	129300000	0	0	0	0	0	0	0	0	0
O76070	O76070	2	26	0	0	26	0	0	0	0	0	0	0	0	0	0	0	0	0	0	0	0	0	0	0	0	0	0	0	0	0	0	0	0	0	0	0	0	0	0	32468000	0	0	0	0	0	0	0	0
O76071	O76071	3	15	0	15	11.8	11.8	11.8	0	0	0	0	0	0	0	0	0	0	0	0	0	0	0	0	0	0	0	0	0	0	0	0	0	0	0	0	0	0	0	45474000	17134000	27739000	21732000	0	0	0	0	0	0
O76074-2;O76074;G5E9C5;C9JGT3;H0YA14	O76074-2;O76074;G5E9C5	16;16;15;7;2	27.9	0	5.9	1.6	23.5	18.7	0	0	0	0	0	0	0	0	0	0	0	0	0	0	0	0	0	0	0	0	0	0	0	0	0	0	0	0	0	0	0	15791000	3200400	166880000	52846000	0	0	0	0	0	0
O76076-2;O76076	O76076-2;O76076	2;2	13.3	0	0	0	13.3	12.8	0	0	0	0	0	0	0	0	0	0	0	0	0	0	0	0	0	0	0	0	0	0	0	0	0	0	0	0	0	0	0	0	0	33035000	14900000	0	0	0	0	0	0
O76094-2;O76094;D6RDY6;R4GNC1	O76094-2;O76094	14;14;5;4	34.4	0	31.1	11.1	9.8	12.6	0	0	3.3	0	0	0	0	3.1	0	0	0	0	0	0	0	3.1	3.1	3.1	0	0	0	0	0	0	0	0	3.3	0	0	0	0	2248800000	21512000	13838000	13502000	0	0	37358000	0	0	0
O94760;O94760-2	O94760;O94760-2	13;9	55.1	35.1	12.3	36.1	40	33	28.1	23.5	42.8	3.5	0	0	43.2	39.6	48.1	23.5	24.6	21.4	24.6	23.5	14	40.4	40.4	46.7	28.8	23.5	17.9	40.4	45.3	42.1	0	0	0	0	0	0	114850000	10606000	249180000	272770000	312450000	125820000	83302000	974700000	1413100	0	0
O94776;O94776-2	O94776;O94776-2	19;14	35.3	1.5	33.1	11.8	8.1	13	0	0	0	0	0	0	0	0	0	0	0	0	0	0	0	0	0	0	0	0	0	0	0	0	0	0	0	0	0	0	5160300	955070000	250150000	50515000	47341000	0	0	0	0	0	0
O94808	O94808	8	14.5	0	5.6	4.3	5.6	2.6	2.9	2.9	2.9	0	0	0	12	7.6	10.7	2.9	2.9	2.9	2.9	2.9	2.9	8.5	8.5	13.2	2.9	5	4.3	10	7.6	6.5	0	0	0	0	0	0	0	67203000	0	61834000	27848000	0	0	0	0	0	0
O94822;O94822-3;H7BYG8	O94822;O94822-3	3;3;1	1.4	0.6	0.7	0.6	0	0	0	0	0	0.7	0.7	0.7	0	0	0	0	0	0	0	0	0	0	0	0	0	0	0	0	0	0	0	0	0	0	0	0	43290000	5805000	987270	0	0	0	0	0	31961000	20564000	82615000
O94826	O94826	26	63.2	0	63.2	20.7	18.1	5.6	0	0	0	0	0	0	0	0	0	0	0	0	0	0	0	3	3	3	0	0	0	3	3	0	0	0	0	0	0	0	0	5956100000	33477000	23636000	4188000	0	0	0	0	0	0
O94842-3;O94842-2;O94842;O94900;O15405-2;O15405	O94842-3;O94842-2;O94842	3;3;3;1;1;1	7.7	0	7.7	0	2.2	1.7	0	0	0	0	0	0	0	0	0	0	0	0	0	0	0	0	0	0	0	0	0	0	0	0	0	0	0	0	0	0	0	54061000	0	6654500	667400	0	0	0	0	0	0
O94851-2;O94851-6;O94851-4;O94851-5;O94851-3;O94851	O94851-2;O94851-6;O94851-4;O94851-5;O94851-3;O94851	5;5;5;4;4;4	9.1	0	9.1	0	0	0	0	0	0	0	0	0	0	0	0	0	0	0	0	0	0	0	0	0	0	0	0	0	0	0	0	0	0	0	0	0	0	90606000	0	0	0	0	0	0	0	0	0
O94855;O94855-2;E9PC44;E9PDM8	O94855;O94855-2;E9PC44;E9PDM8	6;6;5;5	7.6	0	0	1.6	0	1.6	3.1	1.5	4.3	1.6	1.6	0	4.3	5.9	1.5	0	0	1	0	0	1.6	4.3	4.3	4.5	1	0	0	2.8	2.8	2.8	0	0	0	1	1	1	0	0	5628600	0	2039000	12368000	1651500	28005000	7957000	3545100	0
O94874;O94874-2;O94874-3	O94874;O94874-2;O94874-3	25;22;14	40.2	3.5	37.2	11.5	6.7	4.4	0	0	3	0	0	0	1.5	1.5	0	0	0	0	0	0	0	0	0	1.5	0	0	0	0	0	0	0	0	0	0	0	0	6662100	1813500000	18295000	9289800	2637000	0	0	21160000	0	0	0
O94880	O94880	13	17.8	1.1	17.8	3.7	1.4	5	0	0	0	0	0	0	0	0	0	0	0	0	0	0	0	0	0	0	0	0	0	0	0	0	0	0	0	0	0	0	1867600	300700000	2105000	9784900	55413000	0	0	0	0	0	0
O94880-2	O94880-2	12	22.2	1.5	22.2	5	1.8	5.1	0	0	0	0	0	0	0	0	0	0	0	0	0	0	0	0	0	0	0	0	0	0	0	0	0	0	0	0	0	0	0	11495000	0	0	0	0	0	0	0	0	0
O94886;X6RI56	O94886;X6RI56	3;2	6.3	1.5	4.8	1.5	1.5	1.5	1.5	1.5	1.5	0	0	0	1.5	1.5	3	1.5	1.5	3	3	3	3	1.5	1.5	1.5	1.5	1.5	1.5	1.5	1.5	3	0	0	1.5	0	0	0	18317000	128190000	100430000	885060000	321050000	28814000	10279000	86234000	0	0	0
O94887-3;O94887-2;O94887;H7C3E4;C9JWM9;C9JVQ5;H7C3M7	O94887-3;O94887-2;O94887	5;5;5;2;1;1;1	13.3	0	11.9	1.1	0	0	0	0	0	0	0	0	0	0	0	0	0	0	0	0	1.4	0	0	0	0	0	0	0	0	0	0	0	0	0	0	0	0	27297000	949390	0	0	0	0	0	0	0	0
O94888;C9JAT7	O94888;C9JAT7	3;2	5.9	0	0	5.9	5.9	5.9	0	0	0	0	0	0	0	0	0	0	0	0	0	0	0	0	0	0	0	0	0	0	0	0	0	0	0	0	0	0	0	0	11223000	11399000	15332000	0	0	0	0	0	0
O94901-9;E9PHI4;O94901-8;O94901;O94901-6;O94901-5;H0Y742;H0Y6N5;H7C2K3;O94901-3;O94901-2;O94901-7;H7C019;C9JK55;C9K051;C9JS54;C9JJU6;C9JR15;H7C3X3;O94901-4	O94901-9;E9PHI4;O94901-8;O94901;O94901-6;O94901-5;H0Y742;H0Y6N5	26;25;25;25;23;23;21;19;11;7;6;6;5;5;4;3;3;2;2;2	39.6	0	38.2	8.1	3.2	2.3	0	0	0	0	0	0	0	0	0	0	0	0	0	0	0	0	0	0	0	0	0	0	1.4	0	0	0	1.4	0	0	0	0	2836000000	14526000	3937500	3084200	0	0	0	0	0	0
O94903;E5RFX7;E5RG77;H0YBG2;E5RFZ4	O94903;E5RFX7	7;4;3;2;1	28.7	6.5	9.5	22.2	12.4	10.9	0	3.3	6.5	0	0	0	3.3	3.3	0	0	0	0	0	0	2.9	3.3	0	6.2	0	0	0	3.3	9.8	6.2	0	0	0	0	0	3.3	1652900	13296000	63611000	5357800	52968000	0	2092100	18475000	0	0	0
O94906;O94906-2	O94906;O94906-2	22;21	29.1	0	29.1	2.9	3.3	1.8	0	0	0	0	0	0	0	0	0	0	0	0	0	0	0	0	0	0	0	0	0	0	0	0	0	0	0	0	0	0	0	1417600000	9056400	3365900	583330	0	0	0	0	0	0
O94907;D6RGF1;D6RCC2;Q9UBU2	O94907	11;2;2;2	52.3	0	16.2	32	41	41	0	0	0	0	0	0	0	0	0	0	0	0	0	0	0	0	0	0	0	0	0	0	0	0	0	0	0	0	0	0	0	11693000	739230000	5115600000	2324600000	0	0	0	0	0	0
O94919	O94919	13	40.8	3.6	36	4.6	7.4	2.4	0	0	0	0	0	0	0	0	0	0	0	0	0	0	2.6	0	0	0	0	0	0	0	0	0	0	0	0	0	0	0	819810	621070000	606180000	84365000	92187000	0	0	0	0	0	0
O94925;H7BZD1;B7Z509;O94925-2;C9JIJ6;H7C201	O94925	18;4;3;3;2;1	39.9	3.1	39.9	7.9	0	2.2	0	0	0	0	0	0	0	0	0	0	0	0	0	0	0	0	0	0	0	0	0	0	0	0	0	0	0	0	0	0	0	33552000	0	0	0	0	0	0	0	0	0
O94925-3;B8ZZA8;B8ZZC5	O94925-3	19;5;4	46.7	3.5	46.7	8.9	0	2.5	0	0	0	0	0	0	0	0	0	0	0	0	0	0	0	0	0	0	0	0	0	0	0	0	0	0	0	0	0	0	2419100	2439400000	12184000	0	1526700	0	0	0	0	0	0
O94973;E9PR62;E9PNC4;H0YEG0;H0YDE9;E9PQP4;M0R2D9;E9PPZ3;E9PS94;E9PPY8	O94973	34;9;4;4;4;3;1;1;1;1	51.8	11.5	50.8	33	34.2	38.3	0	0	2.4	0	0	0	8.7	6.7	1.9	0	0	0	0	2.4	0	10.5	5.1	9.4	0	0	0	1.9	3.8	1.9	0	0	0	0	0	1	10519000	2373100000	127900000	215680000	192000000	0	0	0	0	0	0
O94973-2;O94973-3	O94973-2;O94973-3	34;27	51.8	11.5	50.9	33	32.8	36.9	0	0	2.4	0	0	0	7.3	5.3	1.9	0	0	0	0	2.4	0	9.1	3.7	9.4	0	0	0	1.9	3.8	1.9	0	0	0	0	0	1	0	21565000	0	0	0	0	0	0	0	0	0
O94985-2;O94985;Q5SR54	O94985-2;O94985;Q5SR54	38;37;28	48.9	3.4	3.9	48.1	44.3	43.4	0	0	0	0	0	0	0	0	0	0	0	0	0	0	0	0	0	0	0	0	0	0	0	0	0	0	0	0	0	0	4896500	29775000	16535000000	8405800000	6451600000	0	0	0	0	0	0
O95025;C9JYT6	O95025;C9JYT6	6;3	10.9	0	0	0	9.7	9.3	0	0	0	0	0	0	0	0	0	0	0	0	0	0	0	0	0	0	0	0	0	0	0	0	0	0	0	0	0	0	0	0	0	28821000	36889000	0	0	0	0	0	0
O95071-2;O95071;E7EMW7;E7ET84	O95071-2;O95071;E7EMW7	6;6;5;1	3.5	0	3.5	0.6	0	0	0	0	0	0	0	0	0	0	0	0	0	0	0	0	0	0	0	0	0	0	0	0	0	0	0	0	0	0	0	0	0	63621000	352070	0	0	0	0	0	0	0	0
O95084;O95084-2;E9PRR2	O95084;O95084-2	13;11;3	47.3	0	31.9	30.5	42.8	47.3	0	0	0	0	0	0	0	0	0	0	0	0	0	0	0	0	0	0	0	0	0	0	0	0	0	0	0	0	0	0	0	178760000	166300000	470650000	989990000	0	0	0	0	0	0
O95104-2;O95104-3;O95104	O95104-2;O95104-3;O95104	4;4;4	6.8	0	6.8	2.6	1.1	1.1	0	0	0	0	0	0	0	0	0	0	0	0	0	0	0	0	0	0	0	0	0	0	0	0	0	0	0	0	0	0	0	170440000	9486400	3479300	4792200	0	0	0	0	0	0
O95139;A0A087WZX2;O95139-2	O95139;A0A087WZX2	3;2;1	32	0	32	0	0	0	0	0	0	0	0	0	0	0	0	0	0	0	0	0	0	0	0	0	0	0	0	0	0	0	0	0	0	0	0	0	0	841130000	0	0	0	0	0	0	0	0	0
O95140;O95140-2;Q5JXC5	O95140	19;8;2	33.4	1.3	33.4	2.4	3	0	0	0	0	0	0	0	0	0	0	0	0	0	0	0	0	0	0	0	0	0	0	0	0	0	0	0	0	0	0	0	1549800000	483850000	1070800	2415400	0	0	0	0	0	0	0
O95154;Q8NHP1-2	O95154	14;1	55	33.5	3.3	3.3	3.3	3.3	29	27.5	27.5	0	0	0	44.7	49.2	45	18.7	19.3	29.9	23.3	16.9	27.8	49.2	49.2	49.2	26.6	26.3	10.3	49.2	49.2	49.2	0	0	0	0	0	0	320670000	1830300	8497000	18920000	0	181260000	122600000	1245800000	0	0	0
O95159;E9PQ47;E9PNY1;E9PQA5;E9PMQ3;E9PJX1;E9PJ47;H0YCU8	O95159;E9PQ47;E9PNY1	11;7;7;5;4;2;2;1	49	4.5	49	20	7.4	2.9	0	0	0	0	0	0	0	0	0	0	0	0	0	0	0	0	0	0	0	0	0	0	0	0	0	0	0	0	0	0	192060	1069600000	36221000	18716000	3683600	0	0	0	0	0	0
O95168-2;O95168;F2Z3P9;C9JXQ9	O95168-2;O95168;F2Z3P9;C9JXQ9	5;5;3;3	44.2	10	44.2	0	0	0	0	0	0	0	0	0	0	0	0	0	0	0	0	0	0	0	0	0	0	0	0	0	0	0	0	0	0	0	0	0	415070	745510000	0	0	0	0	0	0	0	0	0
O95169-3;O95169;K9J7I2;E9PQ68;O95169-2;E9PIZ8	O95169-3;O95169;K9J7I2;E9PQ68;O95169-2	4;4;3;3;3;1	32.9	12.9	32.9	0	0	0	0	0	0	0	0	0	0	0	0	0	0	0	0	0	0	0	0	0	0	0	0	0	0	0	0	0	0	0	0	0	1202200	200930000	0	0	0	0	0	0	0	0	0
O95171-2;O95171;O95171-3;F2Z2X8	O95171-2;O95171;O95171-3	6;6;5;2	10.5	2.1	9	0	0	1	0	0	0	2.5	2.5	2.5	0	0	0	0	0	0	0	0	0	0	0	0	0	0	0	0	0	0	0	0	0	0	0	0	1583100	26501000	0	0	64692000	0	0	0	11477000	8514900	97784000
O95182;M0R0N0;M0R1K9	O95182;M0R0N0	6;4;1	52.2	0	52.2	9.7	0	0	0	0	0	0	0	0	0	0	0	0	0	0	0	0	0	0	0	0	0	0	0	0	0	0	0	0	0	0	0	0	0	377570000	843140	0	0	0	0	0	0	0	0
O95183	O95183	1	11.2	0	11.2	0	0	0	0	0	0	0	0	0	0	0	0	0	0	0	0	0	0	0	0	0	0	0	0	0	0	0	0	0	0	0	0	0	0	39821000	0	0	0	0	0	0	0	0	0
O95197-3;B7Z4M1;O95197-6;O95197-5;O95197-4;O95197-7;O95197-2;O95197;F5H891;F5GWG7;F5H617	O95197-3;B7Z4M1;O95197-6;O95197-5;O95197-4;O95197-7;O95197-2;O95197	3;2;2;2;2;2;2;2;1;1;1	27.5	0	27.5	4.7	21.2	21.2	0	0	0	0	0	0	0	0	0	0	0	0	0	0	0	0	0	0	0	0	0	0	0	0	0	0	0	0	0	0	0	2353000000	7010300	20932000	20601000	0	0	0	0	0	0
O95202;O95202-2;O95202-3	O95202	27;7;7	45.9	1.6	45.9	6.6	1.9	2.8	0	0	0	0	0	0	0	0	0	0	0	0	0	0	0	0	0	0	0	0	0	0	0	0	0	0	0	0	0	0	448990	6734200000	19303000	394230	2547200	0	0	0	0	0	0
O95210	O95210	4	15.6	0	15.6	0	0	0	0	0	0	0	0	0	0	0	0	0	0	0	0	0	0	0	0	0	0	0	0	0	0	0	0	0	0	0	0	0	0	53025000	0	0	0	0	0	0	0	0	0
O95219;O95219-2;F8WDD4;F8W9T3	O95219;O95219-2	4;3;1;1	12.7	2.2	12.7	2	2.2	0	0	0	0	0	0	0	0	2	0	0	0	0	0	0	0	0	2	2	0	0	0	0	2	2	0	0	0	0	0	0	1291600	54627000	776690	655270	0	0	0	0	0	0	0
O95235;O95235-2;D6R9E4;D6RBN1	O95235;O95235-2	4;3;1;1	6.3	0	6.3	0	1.6	1.6	0	0	0	0	0	0	0	0	0	0	0	0	0	0	0	0	0	0	0	0	0	0	0	0	0	0	0	0	0	0	0	68033000	0	4419500	3002800	0	0	0	0	0	0
O95251-2;O95251-4;O95251;E7EUP3;O95251-3;O95251-5;H3BMX5;Q9H7Z6;Q9H7Z6-2;Q8WYB5-3;Q8WYB5-2;Q8WYB5	O95251-2;O95251-4;O95251;E7EUP3;O95251-3;O95251-5	5;5;5;4;4;4;1;1;1;1;1;1	15.6	0	15.6	0	0	7	0	0	0	0	0	0	0	0	0	0	0	0	0	0	0	0	0	0	0	0	0	0	0	0	0	0	0	0	0	0	0	248710000	0	0	3609200	0	0	0	0	0	0
O95274	O95274	5	26	5.8	14.2	26	0	0	0	0	0	0	0	0	0	0	0	0	0	0	0	0	0	0	0	0	0	0	0	0	0	0	0	0	0	0	0	0	1737000000	41167000	423450000	0	0	0	0	0	0	0	0
O95292;E5RK64;O95292-2	O95292	11;3;3	48.1	0	48.1	18.9	10.7	10.7	4.9	4.9	4.9	0	0	0	4.9	4.9	0	0	0	4.9	0	4.9	4.9	4.9	4.9	4.9	0	4.9	0	4.9	0	0	0	0	0	0	0	0	0	2647100000	86872000	13576000	6512200	0	0	0	0	0	0
[truncated: 4,094 more rows]
[truncated: 281 more columns]

## Sheet: Table S2
Table S2. Summary of MaxQuant searches in terms of identified and quantified proteins and peptides with and without the peptide library.
[truncated: 33 more rows]

[truncated: 10 more sheets: Table S3, Table S4, Table S5, Table S6, Table S7, Table S8, Table S9, Table S10, Table S11, Table S12]
